# Supplementary material for: Proteomics reveals unique identities of human TGF-β-induced and thymus-derived CD4+ regulatory T cells
Source: Sci Rep. 2022 Nov 24;12:20268. doi: 10.1038/s41598-022-23515-z (PMC9700829; doi:10.1038/s41598-022-23515-z)
Supplement: Supplementary file 2 — Supplementary Table 1. [file 41598_2022_23515_MOESM2_ESM.xlsx]

## Sheet: All 4285 proteins
Supplementary Table 1 (Tab 1). List of all 4285 detected proteins that were analyzed in this study.
tTreg D1	tTreg D2	tTreg D3	iTreg D1	iTreg D2	iTreg D3	Tconv D1	Tconv D2	Tconv D3	Gene names	Protein names	Protein IDs	Majority protein IDs	Score	Intensity	MS/MS Count
26.3788	29.4823	29.3367	31.325	31.3515	31.4967	30.1239	30.1361	26.3707	CDC2;CDK1	Cyclin-dependent kinase 1	A0A024QZP7;P06493;A0A087WY43;A0A087WZZ9;P06493-2;E5RIU6	A0A024QZP7;P06493;A0A087WY43;A0A087WZZ9;P06493-2;E5RIU6	103.25	29049000000	129
30.3515	30.1115	31.2019	30.5664	30.2308	30.9814	30.9188	30.94	30.94	SERPINB6	Serpin B6	A0A024QZX5;A0A087X1N8;P35237	A0A024QZX5;A0A087X1N8;P35237	137.83	20217000000	186
28.9203	29.2007	29.5463	29.8653	30.2077	30.2647	29.94	30.0084	29.6764	HDLBP	Vigilin	A0A024R4E5;Q00341;Q00341-2;H0Y394;C9J5E5;C9JIZ1;H7C0A4;C9JHS7;C9JHZ8;C9JES8;C9JZI8;H7BZC3;H7C2D1;C9JT62;C9JK79;C9JBS3;C9JEJ8;C9JHN6;C9JMQ6;C9JQ82;C9JHS9;C9J739;H7C3D0	A0A024R4E5;Q00341;Q00341-2;H0Y394	142.23	16434000000	220
28.2077	28.8623	28.2445	26.2563	26.8051	26.425	27.5609	27.5682	27.8682	CLN5	Ceroid-lipofuscinosis neuronal protein 5	A0A024R644;O75503;A0A087WZY0	A0A024R644;O75503;A0A087WZY0	19.325	2282300000	35
28.0762	27.9977	27.4394	28.7325	28.1507	27.9484	27.5754	27.7958	27.8081	YTHDF3	YTH domain-containing family protein 3	A0A024R7W5;A0A087X0Q1;A0A087WY31;Q7Z739	A0A024R7W5;A0A087X0Q1;A0A087WY31;Q7Z739	49.389	3950800000	67
25.5408	24.7209	26.2611	25.9672	26.1117	26.2638	25.9912	25.7568	26.3342	TCEB3	Transcription elongation factor B polypeptide 3	A0A024RAC6;Q14241	A0A024RAC6;Q14241	8.3039	662410000	19
27.9031	28.1214	28.0609	26.8858	27.1312	26.8019	27.9088	27.5315	25.5264	MRPS21	28S ribosomal protein S21, mitochondrial	A0A075B746;P82921	A0A075B746;P82921	8.7593	2422100000	25
25.4614	26.8264	25.9311	26.8504	26.7771	26.976	26.9203	27.2077	26.1095	SRGAP2;SRGAP2C;SRGAP2B	SLIT-ROBO Rho GTPase-activating protein 2;SLIT-ROBO Rho GTPase-activating protein 2C;SLIT-ROBO Rho GTPase-activating protein 2B	A0A075B7B5;B7ZM87;A2RUF3;O75044;P0DJJ0;P0DMP2;Q5VZB4;A0A075B7C8;A0A075B743;E9PDX4;A0A087X0L1;G5EA48;Q7Z6B7-2;Q7Z6B7;A0A075B7E6;A0A075B7E9;A0A087WW56	A0A075B7B5;B7ZM87;A2RUF3;O75044;P0DJJ0;P0DMP2	52.737	1207900000	44
26.5898	26.8264	26.6595	27.509	26.3083	26.8623	27.0711	28.0505	26.8019	POM121C;POM121	Nuclear envelope pore membrane protein POM 121C;Nuclear envelope pore membrane protein POM 121	A0A075B7F8;A8CG34;A0A087WY75;A8CG34-2;Q96HA1;Q96HA1-2;Q96HA1-3;A6NF01;C9JFL1;C9JER0;C9J370;Q6PJE2-5;Q6PJE2	A0A075B7F8;A8CG34;A0A087WY75;A8CG34-2;Q96HA1;Q96HA1-2;Q96HA1-3	127.09	2002200000	48
27.6865	25.6815	25.3519	29.6881	29.4294	29.9539	29.8065	30.0864	30.5844	HEL-S-109;DCAF5;NUCB2;Nucb2	Nucleobindin-2;Nesfatin-1	V9HW75;A0A087WSV8;E9PKG6;P80303-2;P80303;Q2L696;E9PLR0;E9PLE9;H0YEG8;H0YD18;E9PM22;E9PJP3	V9HW75;A0A087WSV8;E9PKG6;P80303-2;P80303;Q2L696;E9PLR0;E9PLE9	121.81	11315000000	123
32.5273	32.1331	32.635	31.9224	31.9224	32.0414	32.2535	32.1604	32.2703	TXNRD1;GML	Thioredoxin reductase 1, cytoplasmic	A0A087WSW9;A0A087WSY9;Q16881-4;Q16881-3;Q16881;F8W809;E9PNQ6;Q16881-5;Q16881-2;Q16881-6;E9PIR7;E2QRB9;Q16881-7;E9PKD3;E9PIZ5;E9PLT3;E9PKI4;E9PQI3;E9PRI8;E9PJU2	A0A087WSW9;A0A087WSY9;Q16881-4;Q16881-3;Q16881;F8W809;E9PNQ6;Q16881-5;Q16881-2;Q16881-6;E9PIR7;E2QRB9;Q16881-7	323.31	62905000000	481
31.3463	30.9677	31.3828	31.4083	31.5062	31.6586	31.5481	31.1361	30.9188	GPX4	Phospholipid hydroperoxide glutathione peroxidase, mitochondrial;Glutathione peroxidase	A0A087X2I2;A0A087WT12;P36969-2;P36969;K7ERP4;K7EJ20;K7ENB4;K7EKX7;R4GNE4;A0A0A0MTT1;A0A087X247	A0A087X2I2;A0A087WT12;P36969-2;P36969;K7ERP4;K7EJ20;K7ENB4;K7EKX7;R4GNE4	41.004	36999000000	129
27.7833	28.2399	28.0762	27.5389	26.6783	27.8264	27.9814	27.965	28.7549	DCAF13	DDB1- and CUL4-associated factor 13	A0A087WT20;Q9NV06;B3KME9;A0A087X1F8;E5RHM4;Q9NV06-2	A0A087WT20;Q9NV06;B3KME9	20.053	4314100000	57
31.4234	31.3303	30.9117	31.0673	31.08	31.1115	32.0512	32.5435	32.3383	GIMAP5	GTPase IMAP family member 5	A0A087WTJ2;Q96F15;Q96F15-2	A0A087WTJ2;Q96F15;Q96F15-2	271.97	41588000000	312
25.842	24.935	25.7312	29.3303	30.341	30.1724	27.391	28.2262	25.3213	UHRF1	E3 ubiquitin-protein ligase UHRF1	A0A087WVR3;A0A087WTW0;Q96T88;Q96T88-2;A0A087WWG9	A0A087WVR3;A0A087WTW0;Q96T88;Q96T88-2;A0A087WWG9	89.021	10434000000	127
27.341	27.2714	26.7389	26.726	26.9869	27.4473	27.3324	26.3273	26.8019	MRPL51	39S ribosomal protein L51, mitochondrial	M0R176;A0A087WU28;Q4U2R6	M0R176;A0A087WU28;Q4U2R6	4.5436	2151400000	15
29.8638	29.3324	29.5426	29.6233	29.7849	29.7565	29.9677	30.2759	30.5844	MAGT1	Magnesium transporter protein 1	A0A087WU53;Q9H0U3;Q9H0U3-2	A0A087WU53;Q9H0U3;Q9H0U3-2	39.226	13515000000	95
30.5203	30.2193	30.4134	30.1842	30.3088	30.3828	30.6544	30.5014	30.4134	CTNNBL1	Beta-catenin-like protein 1	A0A087WUB9;Q8WYA6;Q8WYA6-4;Q8WYA6-3;Q8WYA6-2;A2A2P1	A0A087WUB9;Q8WYA6;Q8WYA6-4;Q8WYA6-3;Q8WYA6-2	150.32	18931000000	184
30.6713	30.393	30.4629	30.6798	30.1483	30.7692	31.2135	31.5481	31.393	SPCS2	Signal peptidase complex subunit 2	A0A087WUC6;E9PI68;Q15005;E9PL01;E9PRB9;H0YE04	A0A087WUC6;E9PI68;Q15005;E9PL01	261.68	25944000000	226
26.2207	25.6676	26.7432	26.0833	25.503	25.4271	26.4409	26.0629	26.2732	ZNF787	Zinc finger protein 787	A0A087WUD1;Q6DD87	A0A087WUD1;Q6DD87	21.483	724250000	33
26.7645	27.0401	26.2553	26.3811	26.3135	26.9203	27.3153	25.9998	27.019	ERCC5;BIVM-ERCC5	DNA repair protein complementing XP-G cells	A0A087WUH0;P28715;R4GMW8;P28715-3;P28715-2	A0A087WUH0;P28715;R4GMW8	23.541	1267400000	55
30.2979	30.1604	30.1239	31.2193	31.1724	31.2814	30.8608	30.4823	30.3196	AAK1	AP2-associated protein kinase 1	A0A087WUK0;Q2M2I8-2;Q2M2I8;E9PG46;A0A096LP60	A0A087WUK0;Q2M2I8-2;Q2M2I8;E9PG46	216.6	23679000000	302
31.7494	31.6923	32.0737	31.6458	31.6839	31.6964	31.6285	31.4234	31.901	HNRNPDL	Heterogeneous nuclear ribonucleoprotein D-like	A0A087WUK2;O14979	A0A087WUK2;O14979	90.786	49553000000	192
29.7565	29.8504	29.7739	29.7341	29.8474	29.6146	29.9814	29.7927	29.7178	DAK	Bifunctional ATP-dependent dihydroxyacetone kinase/FAD-AMP lyase (cyclizing);ATP-dependent dihydroxyacetone kinase;FAD-AMP lyase (cyclizing)	A0A087WUL0;Q3LXA3;H0YCY6;Q3LXA3-2;I3L252;E9PJG8;E9PQR1	A0A087WUL0;Q3LXA3;H0YCY6;Q3LXA3-2;I3L252	159.89	11920000000	237
27.9316	25.1865	25.756	27.4862	27.7129	27.0296	27.2077	27.7708	27.1507	SYNJ2BP	Synaptojanin-2-binding protein	A0A087WUM0;P57105;A0A087X1F5;A0A087WYV9	A0A087WUM0;P57105;A0A087X1F5;A0A087WYV9	5.8494	2112800000	33
31.08	31.9045	31.8974	30.5664	30.3724	31.0217	31.1422	30.8974	30.6713	GPX1	Glutathione peroxidase 1	A0A087WUQ6;P07203;P07203-2	A0A087WUQ6;P07203	66.268	28936000000	211
31.6285	31.7129	31.9188	31.7652	32.0895	31.846	31.9916	31.9153	32.1269	RPS24	40S ribosomal protein S24	E7ETK0;A0A087WUS0;P62847-2;P62847-3;P62847;P62847-4	E7ETK0;A0A087WUS0;P62847-2;P62847-3;P62847;P62847-4	20.785	59124000000	157
31.1901	30.8004	30.9746	31.1783	31.4775	31.393	31.2647	31.3463	31.2703	EIF5B	Eukaryotic translation initiation factor 5B	A0A087WUT6;O60841	A0A087WUT6;O60841	282.89	38918000000	359
28.965	28.7031	28.7325	29.3324	28.8264	29.3683	28.9869	29.1724	29.027	IKBKG	NF-kappa-B essential modulator	A0A087WUW6;Q9Y6K9;Q9Y6K9-2;A0A087X0G7;A0A087X1B1;Q9Y6K9-3;C9JN51;C9JH59;C9JCG6;A0A087WV30;A0A087X1K7	A0A087WUW6;Q9Y6K9;Q9Y6K9-2;A0A087X0G7;A0A087X1B1;Q9Y6K9-3;C9JN51	70.868	7346700000	93
29.0889	28.4274	29.4746	29.7988	30.4532	29.8843	29.3766	29.6303	29.362	MYCBP	C-Myc-binding protein	A0A087WV05;Q99417	A0A087WV05;Q99417	34.157	11294000000	96
32.3303	33.025	32.8441	32.245	32.4483	32.375	32.6923	32.8252	33.1331	SH3BGRL3	SH3 domain-binding glutamic acid-rich-like protein 3	A0A087WV23;Q9H299;Q5T123	A0A087WV23;Q9H299;Q5T123	93.816	78819000000	186
27.8623	27.9428	24.2323	31.2422	30.9609	31.7211	28.7676	30.2422	27.2803	MKI67	Antigen KI-67	A0A087WV66;P46013	A0A087WV66;P46013	323.31	31333000000	323
30.7129	30.8004	30.5664	30.7849	30.6798	30.6458	30.5481	30.7453	30.7771	NOP2	Probable 28S rRNA (cytosine(4447)-C(5))-methyltransferase	A0A087WV73;P46087;P46087-4;P46087-2;P46087-3;F5GYR3;F5GWB7;F5H709;F5H5X6;F5H359;F5H8G6	A0A087WV73;P46087;P46087-4;P46087-2;P46087-3	87.651	26402000000	245
28.6389	28.7195	28.4629	28.5352	28.5933	28.4113	27.2535	28.6931	28.6561	MPDU1;HBEBP2BPA	Mannose-P-dolichol utilization defect 1 protein	J3QS48;I3L295;J3KT75;J3QW43;J3QRD5;Q9H3L2;Q1HDL3;A0A087WV81;O75352-2;O75352;I3L1D2;J3KTK8;J3QQZ4;J3KSI4;I3L405;I3L261;I3L4E0	J3QS48;I3L295;J3KT75;J3QW43;J3QRD5;Q9H3L2;Q1HDL3;A0A087WV81;O75352-2;O75352;I3L1D2;J3KTK8;J3QQZ4;J3KSI4;I3L405;I3L261;I3L4E0	8.8161	5283500000	48
29.4134	29.3303	28.7895	29.1771	29.0479	29.2602	29.2935	28.9203	29.158	ITSN2	Intersectin-2	A0A087WVF7;Q9NZM3-2;Q9NZM3;Q9NZM3-4;Q9NZM3-3;E7EPJ2;F8W719;H7C3E2;H7BZD4	A0A087WVF7;Q9NZM3-2;Q9NZM3;Q9NZM3-4;Q9NZM3-3;E7EPJ2	68.988	7320400000	97
26.7025	26.3323	26.1668	25.379	26.3757	25.3478	26.3745	26.3778	26.9316	COG1;ADCK1	Conserved oligomeric Golgi complex subunit 1	A0A087WVI0;Q8WTW3;E9PBL8;J3KRP4;J3QKY9;J3QLT5	A0A087WVI0;Q8WTW3;E9PBL8	14.225	681240000	24
29.2077	28.9287	28.8534	29.3346	29.4492	29.21	28.877	28.5898	28.3787	MTHFD1L	Monofunctional C1-tetrahydrofolate synthase, mitochondrial	A0A087WVM4;B7ZM99;Q6UB35;H0Y327;Q6UB35-2;Q5JYA8;Q5JYA3;Q4VXM0;Q4VXM1;Q4VXV2	A0A087WVM4;B7ZM99;Q6UB35	69.479	9098800000	140
35.1828	35.327	35.4303	35.2619	35.2965	35.1938	35.386	35.5091	35.4303	CLTC	Clathrin heavy chain 1	A0A087WVQ6;Q00610-2;Q00610;J3KS13;K7EJJ5;J3KRF5;J3KSQ2;J3QL20;F5H5N6;A0A087WV74;A0A087WXH4	A0A087WVQ6;Q00610-2;Q00610	323.31	593000000000	2227
29.4823	29.4532	29.7958	29.4354	28.7927	29.1435	29.3452	28.9512	29.217	POLR2E	DNA-directed RNA polymerases I, II, and III subunit RPABC1	A0A087WVZ9;A0A0A0MQR7;P19388;A0A087WWX0;A0A087WVN5;K7EQN2;K7EJ87	A0A087WVZ9;A0A0A0MQR7;P19388	27.255	9216700000	79
25.0126	25.1908	24.6096	25.7568	25.3511	25.2096	25.1332	25.2785	25.6237	SCRN3	Secernin-3	A0A087WW14;Q0VDG4-2;Q0VDG4;F8W0M9;C9JID8	A0A087WW14;Q0VDG4-2;Q0VDG4;F8W0M9;C9JID8	3.8084	446000000	17
25.8467	29.5916	29.4093	31.0017	30.8004	30.846	31.1724	31.7129	30.8829	ALOX5AP	Arachidonate 5-lipoxygenase-activating protein	A0A087WW23;P20292	A0A087WW23;P20292	5.888	25197000000	47
25.8434	24.945	25.873	25.3645	24.9803	25.2463	24.9406	25.3778	24.8093	MLLT6	Protein AF-17	A0A087WW39;P55198;Q6P2C6	A0A087WW39;P55198;Q6P2C6	46.501	458670000	34
26.2349	26.3388	25.8863	25.2785	25.8997	25.7645	26.7599	26.3005	24.7221	LLGL1	Lethal(2) giant larvae protein homolog 1	A0A087WW77;Q15334	A0A087WW77;Q15334	7.4927	846220000	9
26.8142	25.8093	28.0084	26.9869	28.611	28.2445	27.7708	27.2077	29.109	TRA@;TRAC	T-cell receptor alpha chain C region	A0A087WWC6;Q6P4I7;Q8WUD0;A0A087WWG8;A0A087WXW5;P01848	A0A087WWC6;Q6P4I7;Q8WUD0;A0A087WWG8;A0A087WXW5;P01848	4.2908	2977900000	33
25.6831	25.7226	26.5874	28.0557	28.8945	28.1164	27.8858	25.4624	28.0349	POLD2	DNA polymerase delta subunit 2	A0A087WWF6;P49005;F8W8R3;C9JLE1;C9IZD2;C9J8Z7;C9JHC7;H7C1B3	A0A087WWF6;P49005;F8W8R3;C9JLE1;C9IZD2;C9J8Z7	41.55	3696500000	36
29.4214	26.391	26.0566	31.9916	29.5898	25.7278	31.0544	28.8445	26.0793			A0A087WWL9	A0A087WWL9	139.01	14215000000	65
30.5296	30.0737	30.1361	30.4334	30.1361	30.0217	30.4134	30.5296	30.2869	GMPR2	GMP reductase 2;GMP reductase	A0A087WWM4;Q9P2T1;H0YMB3;F8WAN9;H0YNJ6;Q9P2T1-3;Q9P2T1-2;H0YLV5;H0YK13;H0YK71;H0YLB8;H0YNH0;H0YMV5;H0YN22;H0YNS9;H0YMR9;H0YMG3;H0YMW6;H0YKK3;H0YN74;H0YL68;H0YKE1;P36959	A0A087WWM4;Q9P2T1;H0YMB3;F8WAN9;H0YNJ6;Q9P2T1-3;Q9P2T1-2;H0YLV5	69.471	16512000000	128
29.7162	29.8843	29.1747	29.2647	28.9203	29.6251	29.7437	29.5772	29.7692	RBM15	Putative RNA-binding protein 15	A0A087WWP4;Q96T37-4;Q96T37-2;Q96T37-3;Q96T37	A0A087WWP4;Q96T37-4;Q96T37-2;Q96T37-3;Q96T37	113.39	9915900000	193
27.5754	28.5014	27.0711	27.2979	27.7708	27.8324	27.3828	27.5898	27.8264	RSBN1	Round spermatid basic protein 1	A0A087WWP8;Q5VWQ0;Q5VWQ0-4	A0A087WWP8;Q5VWQ0	43.521	2646300000	70
29.94	29.1724	29.0003	29.1819	29.1556	29.2007	29.3724	29.4881	29.5259	THOC1	THO complex subunit 1	A0A087WWS1;Q96FV9;R4GMN4;Q96FV9-2;A0A087WY84;J3KT14;R4GN58;J3KRD7;J3QQZ3	A0A087WWS1;Q96FV9	58.342	10035000000	144
28.9174	29.019	27.509	28.3662	27.3578	27.9203	28.0711	27.4707	27.8623	RIN3	Ras and Rab interactor 3	A0A087WWY9;Q8TB24;Q8TB24-4;H0YJ83	A0A087WWY9;Q8TB24;Q8TB24-4;H0YJ83	46.546	3084000000	85
29.5518	29.3766	28.7517	30.9746	30.8385	30.6544	30.7692	30.341	30.3724	ITGA4	Integrin alpha-4	A0A087WX37;P13612;E7EP60;P13612-2	A0A087WX37;P13612;E7EP60	231.46	18006000000	169
30.2077	29.9677	30.3724	29.3515	29.5844	29.7533	29.6458	29.4254	29.7162	NDUFA10	NADH dehydrogenase [ubiquinone] 1 alpha subcomplex subunit 10, mitochondrial	A0A087WXC5;E7ESZ7;O95299;O95299-2;H7C2W5;H7C1Y7;H7C2X4;C9J6X0;Q8N1B9	A0A087WXC5;E7ESZ7;O95299;O95299-2	92.864	12348000000	150
29.4919	29.2692	29.2353	28.9231	29.5754	29.5315	29.509	29.4649	29.114	VPS11	Vacuolar protein sorting-associated protein 11 homolog	A0A087WXL6;Q9H270;B7Z879;A0A087X2J4;REV__O95342	A0A087WXL6;Q9H270;B7Z879	97.345	8837300000	138
28.5315	28.7676	25.354	28.7389	27.8682	28.7031	28.2935	28.5862	28.5536	RNASEH2B	Ribonuclease H2 subunit B	A0A087WXR7;Q5TBB1;Q5TBB1-2;A0A087WZJ6	A0A087WXR7;Q5TBB1;Q5TBB1-2	32.213	4878600000	63
29.8474	30.3724	30.8534	30.362	30.5844	30.5203	30.7533	30.6713	30.4433	ASNA1	ATPase ASNA1	A0A087WXS7;O43681;K7ERW9	A0A087WXS7;O43681	85.492	21536000000	174
27.2353	27.3992	27.6931	27.5536	26.8858	27.2625	27.9977	27.0505	27.6251	RMND1	Required for meiotic nuclear division protein 1 homolog	A0A087WXU0;Q9NWS8-2;Q9NWS8;Q5SZ82	A0A087WXU0;Q9NWS8-2;Q9NWS8;Q5SZ82	25.917	2286900000	28
25.0913	27.3828	27.5389	28.0609	27.1214	28.1556	28.0813	27.5389	27.3239	MYO5A	Unconventional myosin-Va	A0A087WY00;G3V394;F8WE88;F8W6H6;Q9Y4I1-2;Q9Y4I1;Q9Y4I1-3;E7ERV5;Q9UES5;O95317;H0YMK3;Q7Z7A5;Q9NQX4-2;H0YM93;H0YM96	A0A087WY00;G3V394;F8WE88;F8W6H6;Q9Y4I1-2;Q9Y4I1;Q9Y4I1-3	57.729	2905400000	50
29.3828	29.4862	29.5969	29.8534	29.6781	29.2445	28.7927	29.4174	29.5772	VTA1	Vacuolar protein sorting-associated protein VTA1 homolog	A0A087WY55;Q9NP79;Q5TGM0;Q9NP79-2	A0A087WY55;Q9NP79	66.013	9702400000	109
31.2535	30.846	31.0414	31.1664	31.3724	31.1842	31.1052	30.846	31.2647	AP2M1	AP-2 complex subunit mu	A0A087WY71;E9PFW3;Q96CW1-2;Q96CW1;C9JJ47;C9JTK4;C9JGT8;C9JJD3;C9JPV8;H7C4C3	A0A087WY71;E9PFW3;Q96CW1-2;Q96CW1;C9JJ47	73.63	31744000000	219
28.0965	27.6865	27.7708	28.0084	25.9759	26.5869	27.9923	27.6798	27.9705	JAGN1	Protein jagunal homolog 1	A0A087WY88;Q8N5M9	A0A087WY88;Q8N5M9	11.3	3272200000	33
31.1544	31.1783	31.362	31.0927	31.3672	30.9882	31.3196	31.7252	31.4532	TAP2	Antigen peptide transporter 2	A0A087WYD6;Q03519;E7ENX8;Q03519-2	A0A087WYD6;Q03519;E7ENX8;Q03519-2	107.74	41766000000	308
28.8504	28.7129	29.5555	28.6285	28.3367	28.7292	28.9484	28.1747	28.8264	APOOL	MICOS complex subunit MIC27	A0A087WYF7;Q6UXV4;A0A087WUX8	A0A087WYF7;Q6UXV4;A0A087WUX8	24.913	5691300000	99
25.649	25.926	26.9353	26.9316	26.604	26.4057	26.6998	26.4769	25.4392	TIGD4;APBB1	Amyloid beta A4 precursor protein-binding family B member 1	A0A087X0V7;A0A087WYH9;J3KPL8;O00213-4;O00213-6;O00213-3;O00213-5;O00213-2;O00213;V9GYR7;A0A075B7G8;V9GY97	A0A087X0V7;A0A087WYH9;J3KPL8;O00213-4;O00213-6;O00213-3;O00213-5;O00213-2;O00213;V9GYR7;A0A075B7G8;V9GY97	5.04	586640000	8
27.2891	26.7895	26.673	27.189	26.6865	26.6458	26.8019	26.5345	27.0609	DHX29	ATP-dependent RNA helicase DHX29	A0A087WYN9;Q7Z478;H0Y8L1	A0A087WYN9;Q7Z478	104.03	1500300000	51
29.8653	29.5808	29.9539	29.7453	29.6865	29.7113	29.668	29.8142	30.1239	SELH;C11orf31	Selenoprotein H	A0A087WYP2;Q8IZQ5;H0YE28;H3BV83	A0A087WYP2;Q8IZQ5;H0YE28	22.148	12808000000	79
32.5412	32.4751	32.5366	32.9831	32.7231	32.4823	32.3383	32.7129	32.5296	PTGES3	Prostaglandin E synthase 3	A0A087WYT3;Q15185-4;Q15185;Q15185-3;B4DDC6;Q15185-2	A0A087WYT3;Q15185-4;Q15185;Q15185-3;B4DDC6	90.821	87263000000	170
28.1459	28.7129	29.4453	28.5203	27.8682	28.7517	27.8445	28.3662	26.1491	SNX9	Sorting nexin-9	A0A087WYU1;Q9Y5X1;A0A087WVE4;A0A087WZW2	A0A087WYU1;Q9Y5X1	104.64	5038000000	68
25.5797	25.6044	25.8321	25.0861	24.9474	26.9203	27.2891	27.341	26.8264	C16orf13	UPF0585 protein C16orf13	A0A087WYU2;Q96S19;Q96S19-3;Q96S19-5;H3BNB2;Q96S19-6;Q96S19-4;H3BS73;H3BQ55;H3BNT3;H3BMF3;Q96S19-2;H3BRT2	A0A087WYU2;Q96S19;Q96S19-3;Q96S19-5;H3BNB2;Q96S19-6;Q96S19-4;H3BS73;H3BQ55;H3BNT3;H3BMF3;Q96S19-2	21.015	1446600000	20
31.0084	30.5014	30.8234	30.6629	30.9677	31.0349	30.7453	30.9746	30.9117	RAVER1	Ribonucleoprotein PTB-binding 1	A0A087WZ13;E9PAU2;Q8IY67-2;Q8IY67;K7EKR9;K7EQG2;Q8IY67-3	A0A087WZ13;E9PAU2;Q8IY67-2;Q8IY67	184.77	26145000000	294
27.8264	27.8019	27.8324	28.5426	28.3452	28.1556	27.7895	28.0296	28.2759	PLEKHA2	Pleckstrin homology domain-containing family A member 2	A0A087WZ32;A8K727;Q9HB19;A0A087X038;E5RHB5;E5RGP3	A0A087WZ32;A8K727;Q9HB19;A0A087X038;E5RHB5	33.22	3888800000	60
31.3568	31.5664	31.8974	30.8901	30.5664	30.7047	31.2077	30.7047	30.7849	IDH3B	Isocitrate dehydrogenase [NAD] subunit beta, mitochondrial	A0A087WZN1;O43837;A0A087X2E5;O43837-2;O43837-3	A0A087WZN1;O43837;A0A087X2E5;O43837-2	159.55	31524000000	272
28.1842	27.3153	27.5969	28.0711	25.6026	24.8997	26.5213	27.391	27.6251			A0A087WZP9	A0A087WZP9	34.357	2455200000	35
26.239	26.7895	24.6703	26.4425	25.8215	25.6375	26.8741	25.9998	26.1927	KIF3A	Kinesin-like protein KIF3A	J3KPF9;A0A087X011;E9PES4;Q9Y496;C9J9X2;Q5JRK0;H7C2F6	J3KPF9;A0A087X011;E9PES4;Q9Y496	35.199	1317600000	45
29.9259	29.2979	27.9372	29.2957	29.3662	28.8799	27.8142	28.0401	27.8623	CTSH	Pro-cathepsin H;Cathepsin H mini chain;Cathepsin H;Cathepsin H heavy chain;Cathepsin H light chain	A0A087X0D5;P09668;E9PKT6	A0A087X0D5;P09668	34.505	5373300000	68
28.5463	28.249	27.7771	28.8741	28.5052	28.0453	29.0531	28.6458	28.5165	SLC4A1AP	Kanadaptin	A0A087X0M4;Q9BWU0;A0A087WWF4;H7C256	A0A087X0M4;Q9BWU0	92.114	5183300000	125
26.3715	25.6649	26.2317	25.0048	26.1604	26.8385	25.4551	26.0793	25.673	SELO	Selenoprotein O	A0A087X0Q9;Q9BVL4	A0A087X0Q9;Q9BVL4	26.437	833460000	38
28.4473	28.6075	29.066	28.509	28.2891	28.6831	28.5573	28.4113	28.726	SNX12	Sorting nexin-12	A0A087X0R6;Q9UMY4-2;Q9UMY4;Q9UMY4-3	A0A087X0R6;Q9UMY4-2;Q9UMY4;Q9UMY4-3	13.688	4425600000	62
31.1604	31.4384	31.7494	31.1842	31.4234	30.933	31.5389	31.5844	31.6066	OAS2	2-5-oligoadenylate synthase 2	A0A087X0V5;P29728-2;P29728;F8W1C5;P29728-3	A0A087X0V5;P29728-2;P29728	124.12	39245000000	335
29.8667	30.933	31.1901	29.5898	30.0737	30.2193	30.1115	30.7129	30.3515	ACOT1;ACOT2	Acyl-coenzyme A thioesterase 1;Acyl-coenzyme A thioesterase 2, mitochondrial	A0A087X0W7;A0A087WT95;Q86TX2;P49753;G3V4F2;P49753-2	A0A087X0W7;A0A087WT95;Q86TX2;P49753;G3V4F2;P49753-2	110.59	15362000000	177
29.217	28.9316	29.1263	29.2825	29.2216	29.1459	29.2736	29.509	29.4032	NOMO1	Nodal modulator 1	A0A087X117;Q15155;A0A087WW46;H3BPS9;I3L0Q6;H3BTW1;H3BUC9	A0A087X117;Q15155;A0A087WW46	131.11	10041000000	199
25.3571	26.056	25.4223	25.198	26.9539	25.7325	27.341	27.8385	26.7895	2008-09-01	Septin-8	A0A087X142;A6NMH6;A6NFQ9;F8W8I8;Q92599-2;Q92599-4;Q92599;Q92599-3;C9JV02;A0A0A0MRP8;C9J4G8	A0A087X142;A6NMH6;A6NFQ9;F8W8I8;Q92599-2;Q92599-4;Q92599;Q92599-3	20.026	1136000000	13
31.9983	32.1052	32.1453	30.5573	30.947	30.9882	31.2135	31.7373	32.1931	BIN2	Bridging integrator 2	A0A087X188;Q9UBW5;F5H0W4;A0A0A0MT10;Q9UBW5-2;S4R418;P49418-2;P49418;S4R3J0	A0A087X188;Q9UBW5;F5H0W4;A0A0A0MT10;Q9UBW5-2;S4R418	323.31	37617000000	316
27.3992	27.2891	26.423	28.4194	27.5536	28.0557	27.5969	27.9428	27.8916	ATXN3	Ataxin-3	D3VVH9;A0A087X1A8;G3V3R7;F5H211;P54252-4;P54252-2;P54252;G3V4U9;A0A0A0MS38;G3V3T6;G3V328;A0A087WXY4;C9JQV6;P54252-3;E9PJN5;G3V2G1;G3V2G2;G3V526;P54252-5;S4R399;G3V4F5;G3V4F4;G3V5H3;G3V3A6;D3VVP3;D6R9I5;G3V4B1;G3V390;G3V3S5;G3V3T0	D3VVH9;A0A087X1A8;G3V3R7;F5H211;P54252-4;P54252-2;P54252;G3V4U9;A0A0A0MS38;G3V3T6;G3V328;A0A087WXY4;C9JQV6;P54252-3;E9PJN5;G3V2G1;G3V2G2;G3V526;P54252-5;S4R399	124.45	2949700000	44
28.965	29.7645	28.6389	29.0375	28.8623	28.2759	29.1937	29.3153	29.5573	2015-09-01	15 kDa selenoprotein	A0A087X1G7;O60613;A0A087WXL0;A8MZD0;O60613-2	A0A087X1G7;O60613	53.123	6874500000	57
27.1984	26.6865	26.4894	27.0505	27.4629	27.0296	25.9271	27.5536	25.0223	KLF13	Krueppel-like factor 13	A0A087X1K6;Q9Y2Y9;H0YK05	A0A087X1K6;Q9Y2Y9	25.752	1457700000	24
26.4527	27.9595	27.7958	27.17	25.9672	26.6595	27.2625	27.391	26.673	RPP40	Ribonuclease P protein subunit p40	A0A087X1N3;O75818-2;O75818;X6RLL4;F8WC38	A0A087X1N3;O75818-2;O75818;X6RLL4	15.441	2113400000	34
30.1842	30.8534	30.8385	29.94	30.5754	29.5736	31.2019	31.0737	30.3828	CD48	CD48 antigen	A0A087X1S7;P09326;P09326-2	A0A087X1S7;P09326;P09326-2	48.838	20190000000	135
26.2517	24.983	25.1719	25.9933	25.7538	26.0041	25.8647	26.2002	25.6622	TRIM24	Transcription intermediary factor 1-alpha	A0A087X1V3;O15164-2;O15164	A0A087X1V3;O15164-2;O15164	14.674	766280000	25
33.7453	34.212	33.9933	33.7453	34.1453	33.7946	33.4823	33.7849	33.9505	PSME2	Proteasome activator complex subunit 2	A0A087X1Z3;Q9UL46;H0YM70;H0YKU2;H0YLG1;H0YLD2	A0A087X1Z3;Q9UL46;H0YM70	253.6	236000000000	476
26.0214	25.9419	26.1806	28.2353	28.4785	28.4354	25.9677	27.1507	25.4992	KIAA1524	Protein CIP2A	A0A087X211;Q8TCG1;Q8TCG1-2;F8WAX6;F8WF26	A0A087X211;Q8TCG1;Q8TCG1-2	15.261	2728700000	30
26.8019	26.5507	26.6181	26.1738	26.3049	26.7895	26.524	26.3204	26.3712	RSBN1L	Round spermatid basic protein 1-like protein	A0A087X239;Q6PCB5;Q6PCB5-2;H7C2D3;C9JM20	A0A087X239;Q6PCB5;Q6PCB5-2	17.896	1255300000	30
30.393	29.805	30.0217	30.4919	29.9539	30.4629	30.4823	29.9814	30.3724	KIAA1033	WASH complex subunit 7	A0A087X256;Q2M389;Q2M389-2;F8W1W1;F8VYH7;F8VNZ5	A0A087X256;Q2M389;Q2M389-2	90.913	16127000000	225
28.726	28.3153	28.8887	28.4512	28.5052	28.17	28.579	28.391	28.0762	MRPL45	39S ribosomal protein L45, mitochondrial	A0A087X2D5;Q9BRJ2;A0A087WU62	A0A087X2D5;Q9BRJ2;A0A087WU62	15.339	4988900000	53
32.2507	32.1753	32.4751	32.333	32.3724	32.3276	32.3169	32.2591	32.375	PSMC6	26S protease regulatory subunit 10B	A0A087X2I1;P62333;H0YJC0;H0YJS8;H0YJX2;H0YJE9;H0YJT1;H0YJD2;H0YJY8	A0A087X2I1;P62333	154.16	71789000000	424
29.5844	29.7942	28.4551	30.4629	30.1115	30.5481	29.8916	29.6527	29.4134		Uncharacterized protein FLJ45252	A0A096LP25;A0A096LNZ0;Q6ZSR9	A0A096LP25;A0A096LNZ0;Q6ZSR9	134.98	12368000000	141
27.9923	28.0864	27.8916	28.1507	27.5463	28.0557	28.1842	27.5609	28.3239	WASH3P;WASH2P;WASH1	Putative WAS protein family homolog 3;WAS protein family homolog 2;WAS protein family homolog 1	A0A096LP75;C4AMC7;Q6VEQ5;A0A096LP26;A0A096LNU2;A8K0Z3;A8MWX3;H3BV49	A0A096LP75;C4AMC7;Q6VEQ5;A0A096LP26;A0A096LNU2;A8K0Z3	51.106	3565000000	50
29.995	29.9677	30.2193	30.4823	29.7927	30.2869	30.3196	30.0609	30.1115	FAM21C	WASH complex subunit FAM21C	A0A0A0MR88;A0A096LPC5;J3KP36;Q9Y4E1-2;Q9Y4E1;Q9Y4E1-4;Q9Y4E1-3;Q9Y4E1-6;Q9Y4E1-5;Q5SRD0	A0A0A0MR88;A0A096LPC5;J3KP36;Q9Y4E1-2;Q9Y4E1;Q9Y4E1-4;Q9Y4E1-3;Q9Y4E1-6;Q9Y4E1-5	250.04	13554000000	274
32.5978	32.2731	32.1813	31.901	31.3776	31.6671	32.2478	31.4919	32.0283	C21orf33		A0A096LPI6;A0A096LNH5;H7C2G3;A0A096LP73;A0A096LNJ1;A0A096LP12	A0A096LPI6;A0A096LNH5;H7C2G3	240.03	58457000000	272
28.0401	28.1115	27.8203	28.1164	28.189	27.6458	27.7129	28.1214	27.632	RTFDC1	Protein RTF2 homolog	A0A0A0MQR2;Q9BY42;A2A2L5;A2A2L6	A0A0A0MQR2;Q9BY42;A2A2L5;A2A2L6	46.832	3745400000	69
26.7988	26.2739	26.0071	25.5563	27.1406	25.7292	27.4234	27.4234	27.8264	PYCRL	Pyrroline-5-carboxylate reductase 3	A0A0A0MQS1;Q53H96;Q53H96-2;B5MD87	A0A0A0MQS1;Q53H96;Q53H96-2;B5MD87	9.2859	1339600000	23
30.0084	29.0914	29.5646	29.362	28.8858	29.3239	29.2193	29.258	29.588	WDR18	WD repeat-containing protein 18	U3KQC1;A0A0A0MQU0;Q9BV38;K7EIR0;K7EML4;A0A087X237;K7EKX5	U3KQC1;A0A0A0MQU0;Q9BV38;K7EIR0	81.771	10648000000	117
31.3724	31.6923	32.3223	31.5933	31.947	31.9295	31.6671	32.1783	31.7613	UBE2D2;UBE2D3	Ubiquitin-conjugating enzyme E2 D2;Ubiquitin-conjugating enzyme E2 D3	A0A0A0MQU3;P62837;D6RFM0;D6RAH7;H9KV45;A0A087WY85;P62837-2;P61077;P61077-2;P61077-3;D6RAW0	A0A0A0MQU3;P62837;D6RFM0;D6RAH7;H9KV45;A0A087WY85;P62837-2;P61077;P61077-2;P61077-3;D6RAW0	52.185	49809000000	102
29.1866	29.6697	29.3869	28.7357	29.2147	29.2193	29.8974	29.0401	29.1288	SCLY	Selenocysteine lyase	A0A0A0MQU4;Q96I15;Q96I15-2;H7C3V9;H7C277;H7C4A1;H7C1N7;H7C280;H7C1S7;C9JNL5;F8WCL3;F8WBU3;H7C2M1	A0A0A0MQU4;Q96I15;Q96I15-2;H7C3V9	92.239	8460200000	125
30.9539	30.3828	30.0084	31.015	30.5481	30.846	30.4823	30.5573	30.341	MBNL1	Muscleblind-like protein 1	C9JP00;A0A0A0MQX8;Q9NR56;Q9NR56-7;Q86VM6;O95205;Q5VZF2-3;Q5VZF2-2;Q5VZF2;B1AKI6;Q9NUK0-2;Q9NUK0;C9J4T8;C9JCX1;H7C4Y1;Q9NUK0-4;Q9NUK0-3	C9JP00;A0A0A0MQX8;Q9NR56;Q9NR56-7;Q86VM6	104.55	23015000000	131
27.5898	24.9758	26.1194	28.5933	28.2714	27.4073	27.632	27.7064	27.391	PTPN9	Tyrosine-protein phosphatase non-receptor type 9	A0A0A0MR09;P43378;H3BQT6	A0A0A0MR09;P43378	14.605	2469300000	34
29.4957	28.8564	28.7645	29.3282	29.027	28.8203	29.4881	29.7357	29.2935	RBM10	RNA-binding protein 10	A0A0A0MR66;P98175-2;P98175;P98175-4;P98175-3	A0A0A0MR66;P98175-2;P98175;P98175-4;P98175-3	135.08	8342000000	130
25.6825	25.2795	25.1992	26.2463	26.0609	26.2821	26.0638	26.1719	26.0359	MADD	MAP kinase-activating death domain protein	A0A0A0MRB5;Q8WXG6-6;Q8WXG6-8;Q8WXG6-5;Q8WXG6-4;Q8WXG6-3;Q8WXG6-2;Q8WXG6-7;Q8WXG6;C9JM97;C9JLZ9;C9K0L0;C9J6B0;F8W8U2	A0A0A0MRB5;Q8WXG6-6;Q8WXG6-8;Q8WXG6-5;Q8WXG6-4;Q8WXG6-3;Q8WXG6-2;Q8WXG6-7;Q8WXG6	10.294	638440000	23
26.9539	27.3324	24.7055	27.5389	27.189	27.3578	27.7771	27.604	27.5165	ASAP1	Arf-GAP with SH3 domain, ANK repeat and PH domain-containing protein 1	A0A0A0MRE5;Q9ULH1;Q9ULH1-2;H0YBF7;H0YBY9;H0YBM4;E5RHD7;O43150-2;O43150	A0A0A0MRE5;Q9ULH1;Q9ULH1-2;H0YBF7	50.982	2016600000	47
28.1263	27.6181	27.9146	27.9869	28.066	27.9316	27.9814	28.019	27.5463	AKAP9	A-kinase anchor protein 9	A0A0A0MRF6;Q99996-5;Q99996-3;Q99996-2;Q99996;Q99996-6;A0A0A0MRE9;H7BYL6;A0A087WX84;Q99996-4;H0Y6Q0;H7BZV6;Q6PJH3	A0A0A0MRF6;Q99996-5;Q99996-3;Q99996-2;Q99996;Q99996-6;A0A0A0MRE9	26.206	2878800000	47
27.632	26.726	26.2335	27.1507	27.3239	26.8385	26.8504	26.9316	26.6998	GPALPP1	GPALPP motifs-containing protein 1	A0A0A0MRI1;Q8IXQ4;Q8IXQ4-2;Q8IXQ4-3;A0A087WW86;Q8IXQ4-4	A0A0A0MRI1;Q8IXQ4;Q8IXQ4-2;Q8IXQ4-3	13.927	1663100000	46
31.3828	31.5109	31.5389	32.4259	32.0512	31.6756	32.1453	31.9153	31.7453	PCMT1	Protein-L-isoaspartate O-methyltransferase;Protein-L-isoaspartate(D-aspartate) O-methyltransferase	A0A0A0MRJ6;H7BY58;P22061;P22061-2;F6S8N6;C9J0F2;F8WDT3;F8WAV5;F8WAX2;H7C4X2	A0A0A0MRJ6;H7BY58;P22061;P22061-2;F6S8N6	142.32	51142000000	282
28.391	29.5987	29.5898	28.1842	28.8474	28.9484	28.6424	28.5609	28.362	MTX1	Metaxin-1	A0A0A0MRK6;Q13505-3;Q13505;Q13505-2	A0A0A0MRK6;Q13505-3;Q13505;Q13505-2	23.524	7295600000	83
29.6764	29.6898	28.7645	29.6372	29.5536	29.4512	29.4571	29.4823	29.2891	NOLC1	Nucleolar and coiled-body phosphoprotein 1	A0A0A0MRM9;Q14978;Q14978-2;Q14978-3;S4R349;S4R3C2;S4R402;S4R341	A0A0A0MRM9;Q14978;Q14978-2;Q14978-3	46.057	13170000000	173
30.8901	31.1052	30.9188	30.6022	30.4032	30.5296	29.6764	30.6629	30.9259	SNRPC	U1 small nuclear ribonucleoprotein C	A0A0A0MRR7;P09234;Q5TAL2	A0A0A0MRR7;P09234	65.89	21105000000	81
29.8858	29.5627	29.8974	30.2422	30.4629	30.362	29.8843	29.7292	30.2308	ABI1	Abl interactor 1	A0A0A0MRT6;Q8IZP0-2;Q8IZP0-4;Q8IZP0-3;Q8IZP0-5;Q8IZP0-6;Q8IZP0-9;Q8IZP0;B6VEX4;Q8IZP0-10;Q8IZP0-8;Q8IZP0-7;Q8IZP0-12;Q8IZP0-11	A0A0A0MRT6;Q8IZP0-2;Q8IZP0-4;Q8IZP0-3;Q8IZP0-5;Q8IZP0-6;Q8IZP0-9;Q8IZP0;B6VEX4;Q8IZP0-10;Q8IZP0-8;Q8IZP0-7;Q8IZP0-12;Q8IZP0-11	59.386	14995000000	166
28.8799	28.7988	28.1937	30.362	30.1724	29.9117	30.4134	30.196	29.9259	RRBP1	Ribosome-binding protein 1	A0A0A0MRV0;Q9P2E9;Q9P2E9-2;A0A087WVV2;Q9P2E9-3;F8W7S5;A0A087WU26;A2A2S5;V9GY78	A0A0A0MRV0;Q9P2E9;Q9P2E9-2;A0A087WVV2;Q9P2E9-3;F8W7S5	323.31	13708000000	269
28.6831	28.0762	27.9088	29.1239	29.1771	27.8916	27.8324	28.249	28.7549	TNIP1	TNFAIP3-interacting protein 1	A0A0A0MRZ4;Q15025-7;Q15025-8;Q15025-5;Q15025-6;Q15025-4;Q15025-2;Q15025;E7EMV7;Q15025-3;H0YC17;E7EW15;E7EWG2;E7EW68	A0A0A0MRZ4;Q15025-7;Q15025-8;Q15025-5;Q15025-6;Q15025-4;Q15025-2;Q15025;E7EMV7;Q15025-3	26.802	5641100000	56
30.5754	30.7047	30.6198	30.7211	30.4919	30.4433	30.8385	30.4433	30.4234	SFXN3	Sideroflexin-3	A0A0A0MS41;Q9BWM7;S4R3N9	A0A0A0MS41;Q9BWM7;S4R3N9	85.223	21811000000	131
27.17	26.5225	26.2287	25.7268	27.0084	26.1201	27.7833	27.2979	27.2353	COG4	Conserved oligomeric Golgi complex subunit 4	A0A0A0MS45;J3KNI1;Q9H9E3;Q9H9E3-3;Q9H9E3-2;H3BMV9;J3QLW1;E9PRT5;H3BSD2;J3KRB5;H3BQB2	A0A0A0MS45;J3KNI1;Q9H9E3;Q9H9E3-3;Q9H9E3-2	32.056	2579300000	50
28.9732	28.8711	29.3153	28.7802	28.9841	29.1214	29.3239	29.0505	29.3473	CAMK2G	Calcium/calmodulin-dependent protein kinase type II subunit gamma	A0A0A0MS52;Q13555-4;Q8WU40;Q5SWX3;A0A0A0MT11;Q13555-10;Q13555-5;Q13555-2;Q13555-8;Q13555;Q13555-6;Q13555-3;Q13555-7;Q13555-9;H0Y6G2	A0A0A0MS52;Q13555-4;Q8WU40;Q5SWX3;A0A0A0MT11;Q13555-10;Q13555-5;Q13555-2;Q13555-8;Q13555;Q13555-6;Q13555-3;Q13555-7;Q13555-9;H0Y6G2	66.093	6443200000	107
28.1459	27.9372	27.7581	28.5898	28.4154	28.1604	28.4707	28.0349	27.8324	MYD88	Myeloid differentiation primary response protein MyD88	A0A0A0MS70;H0Y4G9;A0A0A0MST0;Q99836-5;Q99836;Q99836-6;A0A0A0MSI9;Q99836-2;Q99836-3;Q99836-4	A0A0A0MS70;H0Y4G9;A0A0A0MST0;Q99836-5;Q99836;Q99836-6;A0A0A0MSI9;Q99836-2	36.787	4220900000	69
28.3109	28.5203	29.0427	28.906	28.9344	28.9174	28.8682	28.5969	28.1459	EXOC7	Exocyst complex component 7	A0A0A0MSB8;Q9UPT5-5;Q9UPT5-6;Q9UPT5;Q9UPT5-2;Q9UPT5-1;B4DJ07;A0A0A0MRE1;Q9UPT5-4;B5MCY9;K7ERQ5;C9JME6;C9JKC2	A0A0A0MSB8;Q9UPT5-5;Q9UPT5-6;Q9UPT5;Q9UPT5-2;Q9UPT5-1;B4DJ07;A0A0A0MRE1	64.768	5856900000	99
31.9983	31.9643	32.362	31.7129	31.933	31.8937	32.4309	32.3006	32.1453	HADH	Hydroxyacyl-coenzyme A dehydrogenase, mitochondrial	A0A0A0MSE2;Q16836;Q16836-3;Q16836-2;E9PF18	A0A0A0MSE2;Q16836;Q16836-3;Q16836-2;E9PF18	166.23	62691000000	281
29.6458	28.9567	29.1263	28.7833	29.0505	28.7227	29.4113	29.3153	29.0609	RASA2	Ras GTPase-activating protein 2	A0A0A0MSJ9;Q15283-2;Q15283	A0A0A0MSJ9;Q15283-2;Q15283	122.29	7574000000	157
28.0609	28.8324	29.8579	28.965	28.4154	29.4785	28.8623	29.141	29.1483	TOR1AIP1	Torsin-1A-interacting protein 1	A0A0A0MSK5;Q5JTV8;H0Y4R4;H0YD16;H0YDU3	A0A0A0MSK5;Q5JTV8;H0Y4R4	5.1307	6160400000	22
28.9287	29.8638	30.3724	28.1015	28.7802	29.7739	28.4938	29.2736	30.341	AKR1C3;AKR1C1	Aldo-keto reductase family 1 member C3;Aldo-keto reductase family 1 member C1	A0A0A0MSS8;P42330;S4R3Z2;P42330-2;A0A0A0MT30;Q04828;A6NHU4;S4R3D5;H0Y804;P17516;B4DK69;A0A0A0MSD5;P52895;S4R3P0;P52895-2	A0A0A0MSS8;P42330;S4R3Z2;P42330-2;A0A0A0MT30;Q04828	70.434	8068600000	113
31.3879	30.7692	30.5664	31.5156	31.5618	31.2365	31.5933	31.5481	31.5618	TAPBP	Tapasin	A0A0A0MSV9;O15533;O15533-3;A2AB90;O15533-2;A0A0A0MT98;O15533-4;Q6P1N7;C9JA35	A0A0A0MSV9;O15533;O15533-3;A2AB90;O15533-2;A0A0A0MT98;O15533-4	73.043	45884000000	158
34.8562	35.0308	34.8746	34.8516	34.6522	34.5922	34.87	35.0142	34.5002	PTPRC	Receptor-type tyrosine-protein phosphatase C	X6R433;A0A0A0MT22;P08575-2;P08575;M3ZCP1;A0A075B788;E9PKH0;M9MMK9	X6R433;A0A0A0MT22;P08575-2;P08575;M3ZCP1;A0A075B788	323.31	383000000000	1533
30.1483	29.708	30.6964	28.965	28.5898	28.5718	29.7771	29.1312	30.4334	LIPA	Lysosomal acid lipase/cholesteryl ester hydrolase	A0A0A0MT32;P38571-2;P38571;Q5T073;Q5T770	A0A0A0MT32;P38571-2;P38571;Q5T073	44.267	9351200000	61
26.1214	26.5448	26.0128	26.5898	26.0233	25.5812	26.5448	25.383	25.8398	SCAF8	Protein SCAF8	A0A0A0MT33;Q9UPN6;Q9UPN6-2	A0A0A0MT33;Q9UPN6;Q9UPN6-2	35.611	900590000	22
28.8564	28.673	29.0217	28.7421	28.5646	28.4394	28.9484	28.8829	28.7357	CCM2	Malcavernin	A0A0A0MT72;Q9BSQ5;Q9BSQ5-2;Q9BSQ5-4;C9JUH3;Q9BSQ5-3;E9PEC4;H7C516	A0A0A0MT72;Q9BSQ5;Q9BSQ5-2;Q9BSQ5-4;C9JUH3;Q9BSQ5-3	103.5	5708300000	110
29.5333	30.3724	29.5736	29.6251	29.5109	29.3239	29.5808	29.673	28.7645	IVD	Isovaleryl-CoA dehydrogenase, mitochondrial	A0A0A0MT83;P26440;P26440-2;H7C4G6;H0YLC3;H0YKV0;H0YN10;A0A087WVD3	A0A0A0MT83;P26440;P26440-2;H7C4G6;H0YLC3	55.557	9543200000	91
29.8872	29.5352	29.9539	29.668	29.3367	29.4134	29.4804	29.6337	29.9117	WDR36	WD repeat-containing protein 36	A0A0A0MTB8;Q8NI36	A0A0A0MTB8;Q8NI36	157.53	13104000000	203
24.8695	24.7945	25.5917	26.8385	28.0243	26.976	25.2972	26.9203	25.0737	STAU2	Double-stranded RNA-binding protein Staufen homolog 2	A0A0A0MTD1;F8VPI7;E7EPX0;E7EVJ4;E9PH62;A0A0A0MTC5;Q9NUL3-8;Q9NUL3-3;Q9NUL3-2;Q9NUL3;E5RJN7;A0A0A0MTC4;A0A0A0MTC6;Q9NUL3-6;Q9NUL3-7;G5EA18;Q9NUL3-4;E7EVI1;E5RJ67;H0YBY0;E5RFK1;E5RGT3;Q9NUL3-5	A0A0A0MTD1;F8VPI7;E7EPX0;E7EVJ4;E9PH62;A0A0A0MTC5;Q9NUL3-8;Q9NUL3-3;Q9NUL3-2;Q9NUL3;E5RJN7;A0A0A0MTC4;A0A0A0MTC6;Q9NUL3-6;Q9NUL3-7;G5EA18;Q9NUL3-4;E7EVI1	28.393	1094900000	46
26.3662	26.5404	26.1886	25.4676	25.433	25.5955	25.3877	25.9406	25.9428	VARS2	Valine--tRNA ligase, mitochondrial	A0A0A0MTG1;Q5ST30-3;Q5ST30;Q5ST30-4;Q5ST30-2;B7ZCJ6	A0A0A0MTG1;Q5ST30-3;Q5ST30;Q5ST30-4;Q5ST30-2	9.3585	826110000	29
29.5627	29.5071	29.7211	30.2422	30.4823	30.2979	30.1115	30.2869	30.2308	ILK	Integrin-linked protein kinase	A0A0A0MTH3;Q13418;Q13418-2;Q13418-3;A0A087WWY6;E9PQ52;A0A087WW45	A0A0A0MTH3;Q13418;Q13418-2;Q13418-3	44.373	15972000000	164
27.965	27.6527	27.8858	27.8264	27.8858	27.7833	28.019	28.189	28.1604	BTAF1	TATA-binding protein-associated factor 172	A0A0A0MTH9;O14981;O14981-2	A0A0A0MTH9;O14981	79.883	4430700000	68
30.7292	30.4629	30.4823	30.099	30.6198	30.5296	30.5573	30.7927	30.7129	CUL2	Cullin-2	A0A0A0MTN0;Q13617;Q13617-2;Q5T2B5;Q5T2B4;Q5T2B7	A0A0A0MTN0;Q13617;Q13617-2;Q5T2B5	119.88	21953000000	310
34.1146	34.3633	34.4763	34.0911	34.3236	34.0673	34.0512	34.2897	34.0512	RNF213	E3 ubiquitin-protein ligase RNF213	A0A0A0MTR7;A0A0A0MTC1;Q63HN8;Q63HN8-4;Q63HN8-5;Q63HN8-6;I3L3H9	A0A0A0MTR7;A0A0A0MTC1;Q63HN8;Q63HN8-4	323.31	257000000000	2737
34.5698	34.6839	34.9933	34.5527	34.4943	34.9286	34.6576	34.4083	34.6944	GPI	Glucose-6-phosphate isomerase	A0A0A0MTS2;P06744;P06744-2;K7EQ48;K7EPY4;K7EP41;K7ELR7;K7ENA0;K7ERC6;K7EIL4;K7ERK8;K7ESF4;Q8N196	A0A0A0MTS2;P06744;P06744-2;K7EQ48	323.31	364000000000	925
29.7178	29.3239	30.0217	29.8081	29.6268	30.5844	30.4727	30.8755	30.3196	TMED7	Transmembrane emp24 domain-containing protein 7	A0A0A6YYA0;Q86XR7-2;Q9Y3B3-2;Q9Y3B3;G3V2Y2	A0A0A6YYA0;Q86XR7-2;Q9Y3B3-2;Q9Y3B3	34.934	15124000000	102
27.2353	27.4629	27.1984	28.1459	28.1065	27.8623	27.4629	27.4154	26.6181	MAP4K2	Mitogen-activated protein kinase kinase kinase kinase 2	A0A0A6YYA7;Q12851-2;Q12851;C9JCU6;H7C208;F2Z2B3;F8WCP4;F5H5A3;Q8IVH8-3;Q8IVH8-2;Q8IVH8	A0A0A6YYA7;Q12851-2;Q12851	86.629	2836300000	73
27.9316	27.9539	27.7645	25.4686	25.0151	25.5692	25.9288	25.7636	28.1361		Putative uncharacterized protein LOC100996504	A0A0A6YYC8;I3L1I5	A0A0A6YYC8;I3L1I5	95.627	1236300000	34
25.5151	25.3599	25.6638	27.019	27.1507	26.4154	26.006	26.6241	25.9049	TPX2	Targeting protein for Xklp2	A0A0A6YYF6;Q9ULW0;Q9ULW0-2	A0A0A6YYF6;Q9ULW0;Q9ULW0-2	49.084	2141100000	29
25.6866	25.6827	25.8133	26.604	27.341	26.632	26.4457	26.3975	26.6595	TTC7A	Tetratricopeptide repeat protein 7A	G5E9G4;A0A0A6YYG6;Q9ULT0;Q9ULT0-4;H7C055;H7C1P2	G5E9G4;A0A0A6YYG6;Q9ULT0;Q9ULT0-4;H7C055	15.413	1116300000	27
28.6492	28.1842	28.019	27.9031	28.94	28.5826	28.7031	28.4823	28.611	SRPK1	SRSF protein kinase 1	A0A0A6YYH6;H3BLV9;Q5R363;Q96SB4-4;Q96SB4;Q96SB4-3;D6RBF8;H0Y932	A0A0A6YYH6;H3BLV9;Q5R363;Q96SB4-4;Q96SB4;Q96SB4-3	56.77	6359000000	88
27.9539	27.8445	28.0401	27.3324	27.6389	28.0711	27.7895	27.4629	27.9428	PPAN	Suppressor of SWI4 1 homolog	A0A0A6YYI3;Q9NQ55-2;Q9NQ55;Q9NQ55-3;A8MV53;H7C446;C9J3W3;C9JHF7	A0A0A6YYI3;Q9NQ55-2;Q9NQ55;Q9NQ55-3;A8MV53	52.001	3945900000	59
31.6964	31.7652	31.3303	31.5618	31.7413	31.525	31.5844	31.6372	31.2979	C7orf55;LUC7L2	UPF0562 protein C7orf55;Putative RNA-binding protein Luc7-like 2	A0A0A6YYJ8;Q96HJ9-2;A0A0A6YYC3;Q9Y383-3;Q9Y383-2;Q96HJ9	A0A0A6YYJ8;Q96HJ9-2;A0A0A6YYC3;Q9Y383-3;Q9Y383-2	125.85	42763000000	312
32.4847	32.2814	32.4967	32.005	31.7613	32.0414	32.4284	32.1574	32.225	CORO7;CORO7-PAM16	Coronin-7;Coronin	A0A0A6YYL4;P57737-3;I3L167;E7EP81;I3L2Y6;I3L426;I3L359;I3L0X8;I3L1M1;I3L442;I3NI06;I3L212;I3L1G9;I3L1U7;I3L0X9;I3L3T0;Q9Y3D7;I3L351;I3L258;I3L482;I3L0Z7	A0A0A6YYL4;P57737-3;I3L167	323.31	63282000000	609
32.5504	31.7573	32.2897	31.5709	31.8385	31.9983	31.8645	31.9081	32.1724	RPL17	60S ribosomal protein L17	A0A0A6YYL6;P18621-3;A0A087WXM6;J3QQT2;J3KRX5;A0A0A0MRF8;P18621;J3QLC8;P18621-2;J3KRB3;A0A087WWH0;J3QS96;A0A087WY81;J3KSJ0	A0A0A6YYL6;P18621-3;A0A087WXM6;J3QQT2;J3KRX5;A0A0A0MRF8;P18621;J3QLC8;P18621-2;J3KRB3;A0A087WWH0;J3QS96	110.96	62818000000	257
30.7849	30.6798	30.6798	30.9539	30.7292	31.0479	31.6415	31.1724	30.846	TRBC2	T-cell receptor beta-2 chain C region	A0A5B9	A0A5B9	40.11	24517000000	108
31.5527	31.8901	31.2924	31.8081	32.1084	31.8119	32.015	32.2077	32.0673	UBA6	Ubiquitin-like modifier-activating enzyme 6	A0AVT1;A0AVT1-2;H0Y8S8;A0AVT1-3;A0AVT1-4;H0Y9U5	A0AVT1;A0AVT1-2	220.27	54460000000	461
30.7613	30.846	30.7692	30.7771	30.8234	30.7292	31.393	31.5062	31.4581	ESYT2	Extended synaptotagmin-2	A0FGR8-2;H7BXI1;A0A087WXU3;A0FGR8;A0FGR8-6;A0FGR8-4;A0FGR8-5	A0FGR8-2;H7BXI1;A0A087WXU3;A0FGR8;A0FGR8-6;A0FGR8-4	183.78	30559000000	339
27.8974	27.6931	27.5165	28.805	28.4551	28.6697	28.3282	28.1214	28.4551	ILVBL	Acetolactate synthase-like protein	A1L0T0;M0R026;E9PJS0;M0R1B5;E9PL44;M0QZX5;E9PNL1	A1L0T0;M0R026;E9PJS0	115.88	4834800000	117
27.2979	24.8323	26.2978	27.019	25.6337	27.2714	27.2262	27.6181	27.9814	ALG6	Dolichyl pyrophosphate Man9GlcNAc2 alpha-1,3-glucosyltransferase	A2A2G4;Q9Y672;S4R350	A2A2G4;Q9Y672;S4R350	5.4788	1702500000	24
26.9478	26.5233	25.1644	26.673	27.6389	27.1115	27.5014	27.976	27.8324	AAR2	Protein AAR2 homolog	A2A2Q9;Q9Y312	A2A2Q9;Q9Y312	22.657	2189100000	33
26.2996	25.0153	26.0967	27.5014	27.5969	27.3066	25.9412	27.7325	27.0609	PRNP	Major prion protein	A2A2V1;P04156-2;P04156;X6RKS3	A2A2V1;P04156-2;P04156;X6RKS3	6.19	1668900000	29
25.6327	25.4701	25.0898	29.8173	27.9259	27.2714	26.8019	24.9342	24.5312	HLA-DQB1		A2AAZ0;Q5Y7D6;Q5SU54;E9PIB1;A2AAY8	A2AAZ0;Q5Y7D6;Q5SU54;E9PIB1	33.214	1317500000	21
31.5754	31.2077	31.0673	31.5435	31.3088	31.2308	31.6839	31.3142	31.525	PSMB9	Proteasome subunit beta type;Proteasome subunit beta type-9	A2ACR1;P28065-2;P28065;A2ACR0;A2ACQ9	A2ACR1;P28065-2;P28065	41.312	38094000000	106
27.3153	27.1984	27.8203	26.965	27.5609	27.9484	27.341	27.4629	27.7517	NBAS	Neuroblastoma-amplified sequence	A2RRP1;A2RRP1-2;H0Y5G7;H7C007;H7BZU5;H7C1U4;H7BZR3;C9JCM7	A2RRP1;A2RRP1-2;H0Y5G7	46.027	2947900000	81
25.2427	24.7235	25.6369	28.6697	28.2262	28.1214	28.4113	25.7683	26.2573	KIAA0922	Transmembrane protein 131-like	H0Y2M0;A2VDJ0-3;A2VDJ0;A2VDJ0-5;A2VDJ0-2	H0Y2M0;A2VDJ0-3;A2VDJ0;A2VDJ0-5;A2VDJ0-2	3.5825	3375500000	14
29.393	29.3992	29.7146	29.0609	28.877	28.9203	29.8916	29.2262	29.579	VWA8	von Willebrand factor A domain-containing protein 8	A3KMH1-3;A3KMH1;A3KMH1-2	A3KMH1-3;A3KMH1;A3KMH1-2	77.223	8981900000	123
28.3992	28.3992	27.9869	27.9814	28.5646	28.0505	28.0864	28.0711	28.258	SBNO1	Protein strawberry notch homolog 1	A3KN83-3;A3KN83-2;A3KN83;A3KN83-4;K7ES28;Q9Y2G9-3;Q9Y2G9	A3KN83-3;A3KN83-2;A3KN83;A3KN83-4	57.653	4937000000	106
28.8829	29.0711	28.9372	28.5315	28.6931	28.877	29.5389	28.9088	29.2216	WDR91	WD repeat-containing protein 91	C9J1X0;A4D1P6;A4D1P6-2;A4D1P6-3	C9J1X0;A4D1P6;A4D1P6-2	43.542	6220000000	112
27.1214	25.3679	27.189	26.4908	26.3178	24.9783	26.965	26.9977	26.1194	KIAA0415		A4D1Z4;O43299-3	A4D1Z4	58.734	1537900000	53
26.4085	29.0583	29.326	31.6242	31.4234	31.3515	31.3515	31.3879	31.2535	TRAPPC13	Trafficking protein particle complex subunit 13	A5PLN9-2;A5PLN9-4;A5PLN9-7;A5PLN9;A5PLN9-5;D6RB83	A5PLN9-2;A5PLN9-4;A5PLN9-7;A5PLN9;A5PLN9-5	8.9381	29679000000	16
30.5014	30.6964	31.13	30.9539	31.0349	31.08	31.0479	31.2479	31.0673	CNOT1	CCR4-NOT transcription complex subunit 1	A5YKK6;A5YKK6-2;A5YKK6-3;A5YKK6-4;H3BMZ2;H3BVC9;B5MDN3;H3BNB1;H3BTH2;H3BR89;H3BMH0;H3BT18;H3BU44;H3BPF1	A5YKK6;A5YKK6-2;A5YKK6-3;A5YKK6-4	258.48	30393000000	458
27.0084	26.4202	26.8385	29.6898	29.9539	29.1747	29.4688	29.4492	28.3662	CCDC88B	Coiled-coil domain-containing protein 88B	A6NC98;A6NC98-4;A6NC98-2;A6NC98-3;A6NC98-6	A6NC98;A6NC98-4;A6NC98-2	93.768	8431800000	168
27.8564	25.3532	26.5437	28.066	28.3109	27.9088	27.8203	28.1842	27.9814	MAP1LC3B;MAP1LC3B2;MAP1LC3A	Microtubule-associated proteins 1A/1B light chain 3B;Microtubule-associated proteins 1A/1B light chain 3 beta 2;Microtubule-associated proteins 1A/1B light chain 3A	H3BTL1;Q9GZQ8;A6NCE7;Q9H492;Q9H492-2	H3BTL1;Q9GZQ8;A6NCE7;Q9H492;Q9H492-2	2.7634	3327000000	19
28.7708	28.8534	28.8142	28.7292	29.1747	29.2216	29.1556	28.217	29.249	PGP	Phosphoglycolate phosphatase	A6NDG6;H3BV17	A6NDG6	32.745	6813100000	73
31.9365	31.9081	31.6713	31.901	31.8422	31.9224	31.9983	31.8042	31.9643	HCFC1	Host cell factor 1;HCF N-terminal chain 1;HCF N-terminal chain 2;HCF N-terminal chain 3;HCF N-terminal chain 4;HCF N-terminal chain 5;HCF N-terminal chain 6;HCF C-terminal chain 1;HCF C-terminal chain 2;HCF C-terminal chain 3;HCF C-terminal chain 4;HCF C-terminal chain 5;HCF C-terminal chain 6	A6NEM2;P51610-4	A6NEM2;P51610-4	323.31	51131000000	554
25.7208	26.1155	25.9977	25.6998	26.1565	25.9825	25.0892	26.4536	26.632	PIGK	GPI-anchor transamidase	A6NEM5;Q92643;B1AK81;Q92643-2	A6NEM5;Q92643;B1AK81;Q92643-2	3.5207	911860000	14
30.4727	31.0084	30.6881	30.1483	30.341	30.7292	29.7405	30.1239	30.1842	FAM115C	Protein FAM115C	A6NFQ2;A6NFQ2-2;A6NFQ2-3;H0YC74	A6NFQ2;A6NFQ2-2;A6NFQ2-3;H0YC74	122.81	21190000000	256
27.726	27.8682	27.3745	27.8081	27.8741	27.4862	27.6931	27.6251	27.3745	DTNBP1	Dysbindin	A6NFV8;Q96EV8;D6RCT8;Q96EV8-2;A0A087WYP9;Q96EV8-3;D6RID1;D6RJC6;D6RAX1;D6RAR7	A6NFV8;Q96EV8;D6RCT8;Q96EV8-2;A0A087WYP9;Q96EV8-3;D6RID1	44.723	2549600000	41
31.6501	31.8829	31.3672	31.5014	31.525	31.2479	31.3088	31.4823	31.0609	NUDT5	ADP-sugar pyrophosphatase	A6NFX8;Q9UKK9;A6NJU6;A6NCQ0;H0YEY4;C9JYY9	A6NFX8;Q9UKK9;A6NJU6;A6NCQ0	105.16	37339000000	210
28.4785	28.2935	29.5426	28.4073	28.391	28.5573	28.611	28.6798	28.3869	WBP2	WW domain-binding protein 2	K7EIJ0;K7ENL2;A6NG10;K7EMC9;Q969T9;B4DFG2;K7EIN1;K7ESN4;K7EIK1	K7EIJ0;K7ENL2;A6NG10;K7EMC9;Q969T9;B4DFG2;K7EIN1;K7ESN4	10.573	5447200000	45
25.5409	28.0864	28.3023	28.003	27.9814	28.5536	27.9977	27.8019	27.1795	DYNLT3	Dynein light chain Tctex-type 3	A6NGJ0;P51808;F2Z328	A6NGJ0;P51808;F2Z328	37.327	3062900000	28
27.7581	27.9031	27.5536	28.6075	28.509	28.1556	28.258	28.1842	28.1795	HN1L	Hematological and neurological expressed 1-like protein	A6NGP5;Q9H910;Q9H910-3;H3BU16;Q9H910-2;H3BMV3;H3BMT0;H3BTV5;H3BMM8;B4E1P3	A6NGP5;Q9H910;Q9H910-3;H3BU16;Q9H910-2;H3BMV3;H3BMT0;H3BTV5	23.344	4475300000	74
32.715	32.7672	32.6964	31.947	31.7927	31.7413	32.4083	32.4483	32.5319	SMCHD1	Structural maintenance of chromosomes flexible hinge domain-containing protein 1	A6NHR9;A6NHR9-2;J3KTL8;A6NHR9-3;J3QSH1;J3KRK8	A6NHR9;A6NHR9-2;J3KTL8	323.31	69880000000	812
27.4938	25.9921	25.9803	26.1638	26.8504	27.0505	27.0296	27.0609	27.189	CCDC69	Coiled-coil domain-containing protein 69	H0YBY5;A6NI79;H0YB32	H0YBY5;A6NI79	3.5981	2077400000	8
26.9977	27.0813	27.3494	28.0965	27.604	28.2714	28.1361	26.5609	28.5014	UNC119B	Protein unc-119 homolog B	A6NIH7	A6NIH7	23.544	2848500000	31
31.9365	31.7453	31.4919	31.225	30.8385	31.1177	31.4384	31.7006	31.7047	DOCK11	Dedicator of cytokinesis protein 11	A6NIW2;Q5JSL3	A6NIW2;Q5JSL3	323.31	33581000000	464
29.651	29.4512	30.1239	30.0479	29.9117	30.6372	29.1795	29.4433	29.8901	CD81	CD81 antigen	E9PJK1;E9PRJ8;H0YDL9;H0YDJ9;E9PIF1;A6NMH8;P60033;E9PM31;H0YEE2	E9PJK1;E9PRJ8;H0YDL9;H0YDJ9;E9PIF1;A6NMH8;P60033	94.793	13600000000	71
25.9304	25.5148	26.2666	27.7325	28.2935	27.1214	25.5463	27.7708	26.3399	POLA1	DNA polymerase;DNA polymerase alpha catalytic subunit	A6NMQ1;P09884;A0A087WU64	A6NMQ1;P09884;A0A087WU64	48.193	3589100000	40
28.5646	29.3452	29.4957	29.8309	29.4804	29.1795	28.6424	29.4919	29.4433	ENSA	Alpha-endosulfine	A6NMQ3;Q5T5H1;O43768-2;O43768;O43768-9;O43768-3;O43768-4;O43768-6;O43768-5;O43768-7;O43768-8	A6NMQ3;Q5T5H1;O43768-2;O43768;O43768-9;O43768-3;O43768-4;O43768-6;O43768-5;O43768-7;O43768-8	157.56	8220700000	69
32.1422	32.0705	32.4134	31.8608	32.245	32.3088	32.2591	32.0832	32.2535	SNRPB;SNRPN	Small nuclear ribonucleoprotein-associated proteins B and B;Small nuclear ribonucleoprotein-associated protein N	A8MT02;P14678-2;P14678;P14678-3;J3QLE5;P63162;P63162-2;J3KRY3;S4R3P3	A8MT02;P14678-2;P14678;P14678-3;J3QLE5;P63162;P63162-2;J3KRY3;S4R3P3	23.361	65092000000	178
27.5536	27.5898	27.3066	27.7195	27.3324	27.4707	28.0243	27.8682	27.524	DSCR3	Down syndrome critical region protein 3	A8MTY9;O14972;O14972-2;A8MY26	A8MTY9;O14972;O14972-2;A8MY26	25.378	2859000000	62
27.0296	25.6062	25.7138	27.7064	26.1966	25.5352	27.5389	27.3066	25.9825	SUMO3	Small ubiquitin-related modifier 3	A8MUA9;A8MU27;P55854;P55854-2	A8MUA9;A8MU27;P55854;P55854-2	77.056	1263300000	17
28.2353	26.7517	27.9372	28.0914	28.0609	28.1507	27.6458	27.5826	28.1604	TSSC1	Protein TSSC1	A8MUM1;Q53HC9;C9J0U9;D3YTH5;F8WDS8;C9JVR6;F8WDX0;F8WB12	A8MUM1;Q53HC9;C9J0U9;D3YTH5;F8WDS8	29.174	3476000000	49
31.0084	31.2479	30.6881	31.2647	31.9295	31.4334	32.1115	31.4967	31.3463	SNRPG;SNRPGP15	Small nuclear ribonucleoprotein G;Putative small nuclear ribonucleoprotein G-like protein 15	P62308;A8MWD9;Q49AN9;F5H013;C9JVQ0	P62308;A8MWD9;Q49AN9;F5H013;C9JVQ0	10.931	35692000000	64
27.604	27.0813	27.2625	26.4676	25.965	24.9406	26.9428	26.4154	27.632	ERCC2	TFIIH basal transcription factor complex helicase XPD subunit	A8MX75;P18074;E7EVE9;P18074-2;K7EIT8;K7ENL1;K7EKF3;B4E0F6	A8MX75;P18074;E7EVE9;P18074-2	22.538	2225300000	32
33.7252	33.5867	33.5978	34.043	33.7353	33.8516	33.8883	33.7751	33.9505	MATR3	Matrin-3	A8MXP9;P43243;D6REM6;D6R991;B3KM87;P43243-2;H0Y8T4;Q68E03;D6R8Z5;D6RBK5;D6RCM3;D6REK4;D6RBI2;D6RE02;D6RIA2;D6RB45;D6R9F3;D6RAM9;D6RAY2;D6RBS2	A8MXP9;P43243;D6REM6;D6R991	323.31	213000000000	855
28.4512	28.9539	28.3324	27.9428	28.267	25.4659	28.2759	28.3324	24.7658	NUDT19	Nucleoside diphosphate-linked moiety X motif 19, mitochondrial	A8MXV4	A8MXV4	43.256	3306800000	56
28.5933	27.8682	28.0453	28.5536	28.189	28.7129	28.5426	28.6561	28.4274	PIK3C3	Phosphatidylinositol 3-kinase;Phosphatidylinositol 3-kinase catalytic subunit type 3	A8MYT4;Q8NEB9;M0R308;M0R386;K7ENH3;K7EIV6;K7EKH3	A8MYT4;Q8NEB9	36.27	4961300000	97
27.524	26.7389	26.346	26.673	26.7771	26.673	25.4102	26.6998	27.189	PTTG1IP	Pituitary tumor-transforming gene 1 protein-interacting protein	A8MZH8;P53801;A8MXQ1;B4DPZ0	A8MZH8;P53801;A8MXQ1	2.8898	1686500000	37
31.0544	30.5844	30.6022	30.8829	30.7453	30.7692	30.7292	30.6544	30.8081	SRRM1	Serine/arginine repetitive matrix protein 1	A9Z1X7;Q8IYB3-2;Q8IYB3;E9PCT1;M0R088;M0R1E7;M0QXG5	A9Z1X7;Q8IYB3-2;Q8IYB3;E9PCT1;M0R088	230.49	24793000000	209
35.0059	35.1377	34.9848	35.0389	34.6415	34.9417	34.9591	34.6143	34.4519	MYO1G	Unconventional myosin-Ig;Minor histocompatibility antigen HA-2	B0I1T2;B0I1T2-4;B0I1T2-3;F8WEW9;B0I1T2-2;J3KRL0;F8WAS7	B0I1T2;B0I1T2-4	323.31	374000000000	1328
32.665	32.4847	32.6501	32.4032	32.5889	32.4259	32.5844	32.4919	32.5527	EIF3L	Eukaryotic translation initiation factor 3 subunit L	B0QY89;Q9Y262;Q9Y262-2;B0QY90;C9JHP4;C9K0Q7;H7C3A0;H0Y7E6	B0QY89;Q9Y262;Q9Y262-2;B0QY90	249.06	87751000000	470
32.1146	32.2308	32.4775	32.1392	31.8937	32.0117	31.9712	31.9746	32.3724	EWSR1	RNA-binding protein EWS	B0QYK0;Q01844-6;Q01844-3;Q01844;Q01844-5;C9JGE3;Q01844-2;Q01844-4	B0QYK0;Q01844-6;Q01844-3;Q01844;Q01844-5;C9JGE3;Q01844-2	146.61	61141000000	234
25.6458	25.6292	25.0401	25.6125	25.9134	26.2565	24.7823	25.765	24.4068	GGA1	ADP-ribosylation factor-binding protein GGA1	B0QYR6;Q9UJY5-4;Q9UJY5;A0A0A6YYG1;Q9UJY5-3;Q9UJY5-6;Q9UJY5-2;B0QYS5;B0QYS3;B0QYR5	B0QYR6;Q9UJY5-4;Q9UJY5;A0A0A6YYG1;Q9UJY5-3;Q9UJY5-6;Q9UJY5-2;B0QYS5	15.95	662210000	23
31.4083	31.0544	31.3982	31.3463	31.2422	32.1842	29.3044	30.7292	30.7771	TSPO	Translocator protein	B1AH87;P30536	B1AH87;P30536	31.319	36793000000	92
27.6663	27.6181	26.996	27.5536	27.8142	27.5315	26.8019	26.5711	27.217	STX12	Syntaxin-12	B1AJQ6;Q86Y82	B1AJQ6;Q86Y82	26.324	2111500000	39
28.9146	28.6216	28.8112	29.7833	29.6128	29.5259	29.0839	29.1771	29.1842	NRD1	Nardilysin	B1AKJ5;O43847;O43847-2;A0A087WYK8;G3V1R5;F5H7V1;H0Y5G9	B1AKJ5;O43847;O43847-2;A0A087WYK8;G3V1R5;F5H7V1	55.926	9387500000	134
29.1556	28.5826	29.0505	29.2935	29.3431	29.2847	29.3217	29.189	29.1532	ARHGEF7	Rho guanine nucleotide exchange factor 7	B1ALK7;Q14155-1;Q14155-5;Q14155-6;Q14155-2;Q14155;E7EUY6;E9PDQ5;E7EU80;C9JDI6;B1ANY6;E7ENL8;C9JAD7;F6SJA5	B1ALK7;Q14155-1;Q14155-5;Q14155-6;Q14155-2;Q14155;E7EUY6;E9PDQ5	69.151	7906000000	135
33.6088	33.0365	33.6415	33.8042	33.7653	33.7849	33.5527	33.4083	33.4702	2006-09-01	Septin-6	B1AMS2;Q14141-2;Q14141-4;Q14141;Q14141-3	B1AMS2;Q14141-2;Q14141-4;Q14141	323.31	163000000000	500
26.1035	26.0212	25.9998	27.0711	27.0609	25.2437	24.6305	26.1565	25.8433	CD58	Lymphocyte function-associated antigen 3	B1AMW1;P19256-2;P19256-3;P19256;H0YDI1	B1AMW1;P19256-2;P19256-3;P19256	4.3777	988290000	24
29.4919	29.3992	30.0609	29.8035	30.0864	30.2979	29.7389	29.7818	29.9539	PABPC4	Polyadenylate-binding protein 4	B1ANR0;Q13310-2;Q13310;Q13310-3;H0Y5F5;H0YEU6;H0YCC8;H0YEQ8;B1ANR1;H0Y6X6;H0YER0	B1ANR0;Q13310-2;Q13310;Q13310-3;H0Y5F5	66.626	15923000000	149
27.3745	25.3485	27.0813	27.673	26.726	27.7771	27.9372	27.7895	28.0762	CD55	Complement decay-accelerating factor	H3BLV0;B1AP13;H7BY55;P08174-4;P08174;P08174-3;P08174-5;P08174-2;P08174-6;P08174-7;B1AP15	H3BLV0;B1AP13;H7BY55;P08174-4;P08174;P08174-3;P08174-5;P08174-2;P08174-6;P08174-7;B1AP15	8.9471	2573400000	38
32.8328	32.966	33.0067	32.4259	32.2897	32.7026	32.7474	33.0512	32.8176	PSAP	Prosaposin;Saposin-A;Saposin-B-Val;Saposin-B;Saposin-C;Saposin-D	B1AVU8;P07602;C9JIZ6;P07602-2;P07602-3;Q5BJH1	B1AVU8;P07602;C9JIZ6;P07602-2;P07602-3;Q5BJH1	98.857	86771000000	259
31.4134	31.2535	31.0084	31.0864	31.1604	31.3982	31.2814	31.362	31.341	EIF3S3;EIF3H	Eukaryotic translation initiation factor 3 subunit H	B3KS98;O15372;A0A087WZK9;E5RJT0;E5RGU4	B3KS98;O15372;A0A087WZK9;E5RJT0	123.03	37096000000	279
28.4746	27.4234	27.5389	25.7939	26.7517	25.9473	27.9539	27.2891	27.0609	SLC12A6	Solute carrier family 12 member 6	B3KXX3;Q9UHW9-6;Q9UHW9-5;Q9UHW9-2;Q9UHW9-3;Q9UHW9-4;Q9UHW9;H0YKQ8;H0YMQ9;I3L4N6;Q9UP95-5;Q9UP95-2;Q9UP95-6;Q9UP95;Q9UP95-7;Q9UP95-4;Q9UP95-3;J3QSF2;H0YNJ5	B3KXX3;Q9UHW9-6;Q9UHW9-5;Q9UHW9-2;Q9UHW9-3;Q9UHW9-4;Q9UHW9;H0YKQ8;H0YMQ9	70.632	2133400000	46
28.9539	28.5969	28.9316	28.7421	29.1015	29.4688	29.6424	29.1189	29.003	CDIPT	CDP-diacylglycerol--inositol 3-phosphatidyltransferase	B3KY94;O14735-3;O14735;H3BUR9;O14735-2	B3KY94;O14735-3;O14735	10.294	7898200000	62
32.933	33.2193	33.0769	33.8234	34.0349	33.6415	33.7353	33.933	33.4943	CNN2	Calponin-2	B4DDF4;B4DUT8;Q99439;Q99439-2;A0A087X271;H3BVI6;A0A087X1X5;K7ES69;H3BQH0;A0A087WV51;U3KPS3	B4DDF4;B4DUT8;Q99439;Q99439-2;A0A087X271;H3BVI6;A0A087X1X5	251.24	158000000000	372
26.2409	25.6459	23.9653	25.7234	25.6348	25.3376	25.6649	26.0547	23.9307	GIMAP6	GTPase IMAP family member 6	B4DH95;Q6P9H5;Q6P9H5-2	B4DH95;Q6P9H5;Q6P9H5-2	3.9236	412200000	12
25.7898	28.141	28.6251	28.189	28.3494	28.459	29.4785	29.6372	29.611	SEC11L3;SEC11C	Signal peptidase complex catalytic subunit SEC11C	B4DI03;K7EJQ7;Q9BY50;A0A0A0MR04	B4DI03;K7EJQ7;Q9BY50;A0A0A0MR04	11.078	6164300000	47
28.0914	28.0401	28.2759	27.3578	27.5536	27.7771	27.7064	27.2803	27.4785	VWA9	von Willebrand factor A domain-containing protein 9	B4DJL6;Q96SY0;H3BRY6;B4DVT3;Q96SY0-4;Q96SY0-3;H3BP17;H3BMK7;H3BN95	B4DJL6;Q96SY0;H3BRY6;B4DVT3;Q96SY0-4;Q96SY0-3	50.839	3240300000	50
34.0512	34.0911	34.0184	33.4581	33.1783	33.4458	33.9153	33.4943	33.6839	CS	Citrate synthase;Citrate synthase, mitochondrial	B4DJV2;O75390;H0YIC4;F8VPA1;H0YH82;F8VRI6;F8VPF9;F8W1S4;F8W4S1;F8VRP1;F8VX68;F8VR34;F8VTT8;F8VZK9;F8VX07;F8VWQ5;F8W642;F8VU34;F8W0J2	B4DJV2;O75390	161.29	192000000000	495
31.9081	31.5014	31.6242	31.3088	31.1483	31.4483	31.4384	31.6285	31.6964	MRPL12		B4DLN1;I3L1E8;F6QW41	B4DLN1	274.54	43864000000	270
27.7645	28.1065	30.2647	28.2759	27.5463	28.9372	28.5052	25.6047	28.9117	NQO1	NAD(P)H dehydrogenase [quinone] 1	B4DLR8;P15559-3;P15559-2;P15559;H3BRK3;H3BNV2	B4DLR8;P15559-3;P15559-2;P15559;H3BRK3;H3BNV2	23.68	4050200000	61
26.8858	24.6868	26.0645	27.189	27.4551	27.391	25.7107	27.5315	25.3438	GOSR1	Golgi SNAP receptor complex member 1	B4DQA8;K7EJC8;E9PCW1;O95249;G5E9T8;A0A087WYX5;Q96QI9;F6RU00;O95249-2	B4DQA8;K7EJC8;E9PCW1;O95249;G5E9T8;A0A087WYX5;Q96QI9;F6RU00;O95249-2	14.679	1844100000	32
25.2207	25.2096	24.1996	25.6375	25.6125	25.5404	25.4422	25.0128	25.8191	MAEA	Macrophage erythroblast attacher	B4DQT1;B4DVN3;E7ESC7;Q7L5Y9;Q7L5Y9-3;Q7L5Y9-2;D6RE80;D6REW7;D6RIB6;Q7L5Y9-4;D6RID6;D6RDW4;Q7L5Y9-5	B4DQT1;B4DVN3;E7ESC7;Q7L5Y9;Q7L5Y9-3;Q7L5Y9-2	11.714	615430000	20
30.1239	29.461	29.5259	30.1604	30.362	30.1483	30.7129	30.8157	30.5933	SEC61A1;SEC61A2	Protein transport protein Sec61 subunit alpha isoform 1;Protein transport protein Sec61 subunit alpha isoform 2	B4DR61;P61619;P61619-3;F8W776;Q8TC24;Q9H9S3-2;Q9H9S3-3;Q9H9S3;H7C1Q9;H7C069;A6NK38;F2Z2C7;A6NIF9;C9JJV4;H7C1S8	B4DR61;P61619;P61619-3;F8W776;Q8TC24;Q9H9S3-2;Q9H9S3-3;Q9H9S3	77.998	20392000000	169
30.9814	31.099	30.8829	31.3303	31.4919	31.3724	31.015	30.9677	31.1664	STK24	Serine/threonine-protein kinase 24;Serine/threonine-protein kinase 24 36 kDa subunit;Serine/threonine-protein kinase 24 12 kDa subunit	B4DR80;Q9Y6E0-2;Q9Y6E0;H0Y630;Q5JV98;Q5JV99	B4DR80;Q9Y6E0-2;Q9Y6E0;H0Y630;Q5JV98	127.1	30696000000	246
29.8534	29.094	29.5609	30.2647	29.8564	29.94	29.5315	29.8549	29.5052	PRKD2	Serine/threonine-protein kinase D;Serine/threonine-protein kinase D2	B4DTS2;Q9BZL6;Q9BZL6-2;M0R2Z8;F8WBA3;Q15139;M0QZ82;M0QXC6;M0QZC2;A0A087X0K6;H0Y5M6;J3KMW1;C9JDA4;J3KNE8;E7ET86;A0A096LNR9;Q00532;Q8IVW4-2;Q92772;Q8IVW4;O76039-2;O76039;Q9NRP7-2;Q9NRP7	B4DTS2;Q9BZL6;Q9BZL6-2	92.459	10919000000	138
25.9998	26.1738	26.6054	26.1585	26.1075	25.6486	26.2979	25.9672	25.7024	IXL;MED29	Mediator of RNA polymerase II transcription subunit 29	B4DUA7;Q9NX70;M0R3F3;Q9NX70-2	B4DUA7;Q9NX70	18.164	854330000	21
29.6372	28.8203	28.805	29.94	30.1483	29.5128	29.7405	29.2714	29.362	FXR1	Fragile X mental retardation syndrome-related protein 1	B4DXZ6;P51114;P51114-2;E9PFF5;P51114-3;E7EU85;C9JAJ4;C9IZ22;C9JZE0;C9JY20;C9J5B4;H7C4S4	B4DXZ6;P51114;P51114-2;E9PFF5;P51114-3;E7EU85	112.75	12186000000	147
30.0864	29.4093	29.94	30.362	30.2308	30.5296	30.099	30.1361	30.2647	RBM4B;MST4	Serine/threonine-protein kinase MST4	B4E0Y9;Q9P289;Q8NBY1;Q9P289-3;Q9P289-2	B4E0Y9;Q9P289;Q8NBY1;Q9P289-3;Q9P289-2	111.57	16572000000	163
25.9539	25.1427	25.5247	26.0833	26.0914	26.1115	25.6891	25.8069	25.9647	ATP2C1	Calcium-transporting ATPase;Calcium-transporting ATPase type 2C member 1	H0Y9V7;B4E2Q0;P98194-2;P98194-4;P98194;P98194-3;P98194-5;P98194-8;P98194-9;P98194-6;P98194-7;H0Y9S7;H0Y8X9	H0Y9V7;B4E2Q0;P98194-2;P98194-4;P98194;P98194-3;P98194-5;P98194-8;P98194-9;P98194-6;P98194-7;H0Y9S7;H0Y8X9	20.565	760920000	26
32.9081	32.375	32.341	27.6527	26.0041	27.7195	33.3568	32.4991	32.0512	CECR1	Adenosine deaminase CECR1	B4E3Q4;Q9NZK5;A0A087X0I3;Q9NZK5-2;C9IZA8;F5H7J3	B4E3Q4;Q9NZK5;A0A087X0I3;Q9NZK5-2	93.59	51657000000	277
26.4598	24.9377	25.5805	27.6595	27.1507	27.0084	25.0676	27.6251	25.6273	LBH		B5MBX5;B5MCP4	B5MBX5;B5MCP4	37.325	1345200000	22
25.9712	26.6828	25.5238	27.1015	27.1795	27.141	27.0813	26.2714	26.6865	MPV17	Protein Mpv17	B5MC53;B5MCF8;P39210;G5E9F5;E7EX18;C9J473;H0Y6M5;F8WEL3;B5MC10;A8MTD3	B5MC53;B5MCF8;P39210;G5E9F5;E7EX18;C9J473;H0Y6M5	48.942	2155000000	39
30.1842	29.94	30.099	29.7244	29.843	29.4571	30.0349	29.7802	29.9117	PES1	Pescadillo homolog	B5MCF9;O00541;O00541-2;B3KXD6;H7C267	B5MCF9;O00541;O00541-2;B3KXD6	41.041	16131000000	199
34.8838	34.3101	34.6361	34.4209	34.4458	34.6576	34.5811	34.4883	34.4581	RAN	GTP-binding nuclear protein Ran	B5MDF5;P62826;J3KQE5;F5H018;H0YFC6;B4DV51;A0A087X0W0	B5MDF5;P62826;J3KQE5;F5H018	257.88	343000000000	413
30.2535	29.7739	30.4629	30.7129	30.5664	30.6964	30.4919	29.7723	30.3828	EML3	Echinoderm microtubule-associated protein-like 3	B7WPE2;Q32P44;H0Y3M3;Q32P44-2;G3V1D0;G3V195;H7C355;C9J6V3;E9PJV5;E9PSB4;Q32P44-3	B7WPE2;Q32P44;H0Y3M3;Q32P44-2;G3V1D0;G3V195	140.69	17893000000	215
27.3662	27.6595	24.8582	27.4473	27.7771	26.3376	27.8019	27.6931	28.2308	COG2	Conserved oligomeric Golgi complex subunit 2	B7Z2Y2;Q14746-2;Q14746;V9GY21	B7Z2Y2;Q14746-2;Q14746	43.913	2312500000	35
27.6998	27.5536	28.2759	25.4104	27.9203	27.4234	27.1015	27.189	28.1164	CCBL1	Kynurenine--oxoglutarate transaminase 1	B7Z4W5;Q16773;Q16773-2;Q5T278;Q5T277;Q5T276;Q16773-3	B7Z4W5;Q16773;Q16773-2	10.827	2067500000	32
30.4433	30.4629	30.7211	30.0737	30.2647	30.2535	30.5844	30.2869	30.3724	DDX27	Probable ATP-dependent RNA helicase DDX27	B7Z6D5;Q96GQ7;A0A087X059;A0A087WYH5	B7Z6D5;Q96GQ7	54.215	20178000000	233
30.6881	30.4629	30.2193	30.4727	30.5573	30.2979	29.8142	29.6881	30.1115	ZNF8;RANBP3	Ran-binding protein 3	B7Z7F3;Q9H6Z4-2;Q9H6Z4-3;Q9H6Z4;K7EIJ4;K7EN31;K7ESQ0;K7EJV3;K7EMH9;K7ENJ2;K7EID7;K7ENB9;K7EPW1	B7Z7F3;Q9H6Z4-2;Q9H6Z4-3;Q9H6Z4	149.83	16148000000	164
29.8623	29.4957	29.8814	30.4532	30.7771	30.8608	30.0737	30.2759	30.4032	SH3GLB2	Endophilin-B2	B7ZC38;Q9NR46;Q9NR46-2;B7ZC39;F8WFB9;G5E9J1;H7C1Z6	B7ZC38;Q9NR46;Q9NR46-2;B7ZC39	104.6	16599000000	157
31.7888	31.7211	31.5709	32.2619	31.8829	32.0641	32.1931	32.025	31.6586	FNBP1	Formin-binding protein 1	B7ZL14;Q96RU3-4;Q96RU3-3;Q96RU3-5;Q96RU3-2;Q96RU3;H0Y7W6	B7ZL14;Q96RU3-4;Q96RU3-3;Q96RU3-5;Q96RU3-2;Q96RU3;H0Y7W6	235.73	54442000000	427
30.611	30.2193	30.1239	30.3303	30.196	30.4919	30.5573	30.5109	30.4629	CDK11B;CDC2L1;CDK11A	Cyclin-dependent kinase 11B;Cyclin-dependent kinase 11A	J3QKR5;B7ZVY7;J3QR44;P21127-8;P21127-3;P21127-2;P21127;J3QR29;Q5QPR3;P21127-6;P21127-9;Q9UQ88-4;Q9UQ88-3;Q9UQ88-2;Q9UQ88;Q5QPR4;P21127-10;P21127-12;P21127-4;P21127-5;Q9UQ88-10;Q9UQ88-5;Q9UQ88-9;J3KS35;E7ESP2;E9PFJ2;A0A087WYI9;A0A087X1I0;Q5QPQ9;Q13882	J3QKR5;B7ZVY7;J3QR44;P21127-8;P21127-3;P21127-2;P21127;J3QR29;Q5QPR3;P21127-6;P21127-9;Q9UQ88-4;Q9UQ88-3;Q9UQ88-2;Q9UQ88;Q5QPR4;P21127-10;P21127-12;P21127-4;P21127-5;Q9UQ88-10;Q9UQ88-5;Q9UQ88-9	46.133	19444000000	194
26.2679	25.9495	25.7124	26.8019	27.391	27.1214	26.4723	27.2445	25.8738	MZT2B;MZT2A	Mitotic-spindle organizing protein 2A;Mitotic-spindle organizing protein 2B	B8ZZ87;Q6P582;Q6NZ67;H7C173;H7C202;H7BZ50	B8ZZ87;Q6P582;Q6NZ67;H7C173;H7C202;H7BZ50	6.0985	1311200000	37
26.7389	26.7517	26.8701	26.9316	26.8264	26.673	25.6294	25.5706	26.632	MPP6	MAGUK p55 subfamily member 6	B8ZZG1;Q9NZW5;C9J4Q3;C9JGI8	B8ZZG1;Q9NZW5;C9J4Q3	16.05	1534300000	33
30.6285	30.0737	29.4823	30.0609	29.8974	29.6747	30.0737	30.0609	29.9259	SUMO1	Small ubiquitin-related modifier 1	B8ZZN6;P63165;B8ZZJ0;B9A032;B8ZZ67;P63165-2	B8ZZN6;P63165;B8ZZJ0;B9A032;B8ZZ67;P63165-2	64.494	14427000000	106
32.0705	32.4032	30.4629	34.1377	33.4458	32.1331	32.7373	33.1945	32.7771	PTMA	Prothymosin alpha;Prothymosin alpha, N-terminally processed;Thymosin alpha-1	B8ZZQ6;P06454-2;P06454;B8ZZA1;B8ZZW7;H7C2N1;A0A087WUT1	B8ZZQ6;P06454-2;P06454;B8ZZA1;B8ZZW7;H7C2N1;A0A087WUT1	281.89	106000000000	456
26.2832	26.1922	24.8802	26.1871	26.726	25.9825	25.4493	26.1015	25.7945	ATF2	Cyclic AMP-dependent transcription factor ATF-2	B8ZZU6;P15336-7;P15336-5;E9PEK8;H7C2N6;E9PBF9;P15336-3;P15336;C9JCI8;P15336-4	B8ZZU6;P15336-7;P15336-5;E9PEK8;H7C2N6;E9PBF9;P15336-3;P15336;C9JCI8;P15336-4	26.104	688380000	20
29.8799	29.6527	29.6233	30.0737	30.0864	29.7942	30.1115	29.8474	29.9539	SMARCD2	SWI/SNF-related matrix-associated actin-dependent regulator of chromatin subfamily D member 2	J3KMX2;B9EGA3;Q92925-3;Q92925;Q92925-2;J3QWB6;Q6STE5-2;J3QQL7;C9JYI7	J3KMX2;B9EGA3;Q92925-3;Q92925;Q92925-2;J3QWB6	176.37	14420000000	189
26.8974	27.7517	27.4707	28.1842	27.5826	27.4785	27.673	27.2077	27.3494	RBM12B	RNA-binding protein 12B	B9ZVT1;Q8IXT5;E5RJW8;E5RHG1;E5RJ83;E5RJV8	B9ZVT1;Q8IXT5	10.988	2879500000	40
29.3282	29.1795	29.158	29.9814	29.7162	29.4862	30.1842	29.5536	29.5389	HNRNPLL;HNRPLL	Heterogeneous nuclear ribonucleoprotein L-like	C9IYN3;D6W592;Q8WVV9-4;Q8WVV9;B7WPG3;Q8WVV9-5;H7C464;Q8WVV9-3;Q8WVV9-2;H7BXH8;C9JJZ7	C9IYN3;D6W592;Q8WVV9-4;Q8WVV9;B7WPG3;Q8WVV9-5	66.641	11655000000	150
28.8974	28.8173	29.0217	28.8415	29.114	28.8711	28.8203	28.6865	28.7927	ZC3HC1	Nuclear-interacting partner of ALK	C9J0I9;Q86WB0;Q86WB0-2;Q86WB0-3;C9J672;F8WAU5;F8WBD7;F8WDK5;F8WF13	C9J0I9;Q86WB0;Q86WB0-2;Q86WB0-3	38.506	3348400000	66
32.025	31.8608	32.2308	32.1052	32.3802	32.4259	32.2164	32.3303	32.2563	SRI	Sorcin	C9J0K6;P30626-2;P30626;P30626-3;B4DHQ6	C9J0K6;P30626-2;P30626;P30626-3;B4DHQ6	73.996	62989000000	185
31.5978	31.717	31.5481	31.6713	31.5978	31.6329	31.7533	31.7533	31.6458	POLR2B	DNA-directed RNA polymerase;DNA-directed RNA polymerase II subunit RPB2	C9J2Y9;P30876;C9J4M6;C9JMN3	C9J2Y9;P30876;C9J4M6	323.31	44467000000	466
32.005	31.5933	31.0673	31.0217	31.1724	30.7129	31.2422	31.08	31.7413	RPL37A	60S ribosomal protein L37a	C9J4Z3;P61513;M0R0A1;Q6P4E4;E9PEL3;M0R2L6;G5E9R3;A6NKH3	C9J4Z3;P61513;M0R0A1;Q6P4E4;E9PEL3;M0R2L6;G5E9R3	100.76	35414000000	120
27.3239	27.5014	27.7064	27.8385	27.6998	27.2803	27.611	27.17	27.0609	PTGES3L-AARSD1;AARSD1	Alanyl-tRNA editing protein Aarsd1	C9J5N1;Q9BTE6;Q9BTE6-2;Q9BTE6-3;L7N2F4;K7EQ85;K7N799;H7C054	C9J5N1;Q9BTE6;Q9BTE6-2;Q9BTE6-3	31.77	2815400000	42
31.7652	31.6671	31.9643	31.8645	31.9505	32.0316	31.8829	31.9712	32.0084	ZC3HAV1		C9J6P4;H7C5K1	C9J6P4	323.31	53443000000	547
26.0688	25.4067	26.5256	26.8741	28.3109	26.7129	25.3871	26.48	26.1507	PLSCR1	Phospholipid scramblase 1	C9J7K9;O15162-2;O15162;H7C5I5;C9J9P4;C9J0H3;C9JE06	C9J7K9;O15162-2;O15162;H7C5I5;C9J9P4;C9J0H3;C9JE06	7.6272	1232000000	28
26.9088	27.5389	27.0401	27.1312	26.9428	27.509	26.7389	25.5013	26.9977	ALDH5A1	Succinate-semialdehyde dehydrogenase, mitochondrial	C9J8Q5;P51649;P51649-2	C9J8Q5;P51649;P51649-2	15.926	1394500000	32
34.5412	34.0673	34.7252	34.3033	34.3169	34.3169	34.3101	34.3436	34.2689	RPSA;RPSAP58	40S ribosomal protein SA	C9J9K3;P08865;A6NE09;C9JQR9	C9J9K3;P08865;A6NE09	323.31	318000000000	544
28.2216	28.49	27.611	28.5718	27.9977	27.8974	28.3282	28.3536	27.9923	NMD3	60S ribosomal export protein NMD3	C9JA08;Q96D46;C9J0B9;C9IZW9;C9K0C2;C9IY70	C9JA08;Q96D46	38.289	4394500000	81
27.9595	28.4629	28.4976	28.2714	27.8564	27.8564	28.391	28.7389	29.0914	SSR3	Translocon-associated protein subunit gamma	C9JA28;Q9UNL2;Q9UNL2-2;C9J365	C9JA28;Q9UNL2;Q9UNL2-2;C9J365	4.05	5259400000	34
31.8792	32.1544	31.995	32.0769	31.5978	32.196	32.3196	32.2591	31.947	SRSF7	Serine/arginine-rich splicing factor 7	C9JAB2;Q16629-3;Q16629-2;Q16629-4;Q16629;F8WEA1	C9JAB2;Q16629-3;Q16629-2;Q16629-4;Q16629	23.622	58614000000	125
29.6544	29.9117	29.3557	29.1015	28.579	28.3536	28.8474	29.6663	29.104	FXN	Frataxin, mitochondrial;Frataxin intermediate form;Frataxin(56-210);Frataxin(78-210);Frataxin mature form	C9JAX1;Q16595;H7C585;Q16595-2;Q16595-3	C9JAX1;Q16595;H7C585	22.812	6574300000	45
28.9146	29.1312	29.9814	29.3557	29.6931	29.4551	29.2512	29.4804	29.3557	DRAP1	Dr1-associated corepressor	C9JCC6;Q14919;Q14919-2;E9PQX9;E9PNC7;E9PMW2	C9JCC6;Q14919;Q14919-2;E9PQX9;E9PNC7	49.388	9185000000	64
26.673	26.4769	26.506	26.7129	27.3828	26.9316	26.9428	27.189	26.6458	AAMP	Angio-associated migratory cell protein	C9JG97;C9JEH3;Q13685;C9JTS3;H7C0R2	C9JG97;C9JEH3;Q13685;C9JTS3	15.721	2262000000	49
29.9117	29.3431	29.877	28.4746	29.5736	29.5463	29.8249	29.55	29.9117	RPS4Y1	40S ribosomal protein S4, Y isoform 1	C9JEH7;P22090	C9JEH7;P22090	37.411	11505000000	95
30.933	31.1422	30.94	30.6629	30.1239	30.1361	30.7533	30.7453	30.5754	PCYT1A	Choline-phosphate cytidylyltransferase A	C9JEJ2;P49585;C9J050;H7C1T3;C9J2E1;H7BZN1;C9JPY0;Q9Y5K3-2;Q9Y5K3-4;Q9Y5K3-3;Q9Y5K3;C9JVS0;F8WAZ5;F8WBU2;F2Z2B1	C9JEJ2;P49585;C9J050;H7C1T3;C9J2E1	74.54	21991000000	204
25.811	25.35	26.2894	28.8294	27.9316	26.965	26.2517	26.2932	24.9987	APOD	Apolipoprotein D	C9JF17;P05090;C9JX71;F8WBT9	C9JF17;P05090	6.6466	2343300000	21
29.995	29.57	29.3044	29.651	28.9841	29.524	28.8682	29.4073	29.6998	TRAT1	T-cell receptor-associated transmembrane adapter 1	C9JF66;Q6PIZ9	C9JF66;Q6PIZ9	63.34	9698100000	89
30.3196	29.8203	30.2535	30.6285	30.7292	30.5389	30.611	30.6964	30.6022	GPS1	COP9 signalosome complex subunit 1	C9JFE4;Q13098-5;Q13098;Q13098-7;Q13098-6	C9JFE4;Q13098-5;Q13098;Q13098-7;Q13098-6	162.67	20781000000	212
31.8974	31.8271	32.1901	31.0349	31.5389	31.3828	31.6022	31.8571	31.0673	CYCS	Cytochrome c	C9JFR7;P99999;CON__P62894	C9JFR7;P99999	38.686	47068000000	152
32.2279	31.9259	32.3515	32.2222	31.94	31.7573	32.2647	32.08	31.9153	APEH	Acylamino-acid-releasing enzyme	C9JIF9;P13798;H7C1U0;H7C393;C9JLK2;F8WEH5;H0YFE5	C9JIF9;P13798;H7C1U0;H7C393	177.32	54589000000	319
28.7227	28.6181	29.509	27.9595	28.4668	28.0813	28.7096	28.2803	28.0296	MRPS34	28S ribosomal protein S34, mitochondrial	C9JJ19;P82930;A0A087WUZ8	C9JJ19;P82930;A0A087WUZ8	60.556	4726600000	80
28.2847	28.0609	27.7833	28.1115	27.8019	28.0349	27.9031	27.9428	28.1115	VPS8	Vacuolar protein sorting-associated protein 8 homolog	C9JJN9;Q8N3P4-3;Q8N3P4;Q8N3P4-2;F8WB24;C9JKL0;C9JIA0;C9JPI1;C9JP71;C9JG07	C9JJN9;Q8N3P4-3;Q8N3P4;Q8N3P4-2	30.735	3618100000	53
29.6578	29.1337	28.995	29.461	29.4394	28.9705	29.2193	28.94	29.2467	POLR2H	DNA-directed RNA polymerases I, II, and III subunit RPABC3	C9JLU1;P52434;P52434-3;P52434-4	C9JLU1;P52434;P52434-3;P52434-4	11.873	8206200000	86
26.0866	27.1984	27.17	27.8564	27.6389	27.3494	26.6458	26.2096	27.2625	FAM195B	Protein FAM195B	I3L2L5;I3L4Q0;C9JLW8;I3L317	I3L2L5;I3L4Q0;C9JLW8;I3L317	5.6371	1767500000	20
29.1628	28.3992	28.2353	28.4938	28.1312	27.9923	28.2803	28.4823	28.6355	OARD1	O-acetyl-ADP-ribose deacetylase 1	C9JNE2;Q9Y530;C9J5P1;C9JXC3;C9JA90;C9IZY1;H7C5Q1	C9JNE2;Q9Y530;C9J5P1;C9JXC3;C9JA90;C9IZY1	29.298	4244600000	46
27.341	26.8741	26.673	26.9869	26.8504	26.5225	27.8623	27.2262	26.8504	PARL	Presenilins-associated rhomboid-like protein, mitochondrial;P-beta	F8WCQ4;C9JNP8;Q9H300-2;Q9H300;H7C0U0	F8WCQ4;C9JNP8;Q9H300-2;Q9H300;H7C0U0	5.4477	1594600000	29
33.6307	32.8774	33.1146	33.0167	32.9171	32.8992	32.6964	32.5889	33.1989	RPL24	60S ribosomal protein L24	C9JXB8;C9JNW5;P83731	C9JXB8;C9JNW5;P83731	13.639	112000000000	129
26.8706	27.5463	27.6663	26.7517	26.965	26.632	27.4154	25.2787	27.4154	CCNL1	Cyclin-L1	C9JPL0;Q9UK58;Q9UK58-4;Q9UK58-5;H7C4G1	C9JPL0;Q9UK58;Q9UK58-4;Q9UK58-5	29.273	1624700000	35
27.7064	28.1015	27.6181	28.0349	28.0711	27.7129	27.5165	28.0914	27.7833	C7orf50	Uncharacterized protein C7orf50	C9JQV0;Q9BRJ6;H7C0T1;H7C2R9	C9JQV0;Q9BRJ6;H7C0T1;H7C2R9	30.401	3185600000	66
26.8019	25.6847	25.5898	27.4862	27.5969	27.4473	26.9977	27.2353	26.5939	LIMD1	LIM domain-containing protein 1	C9JRJ5;Q9UGP4	C9JRJ5;Q9UGP4	56.921	1504700000	29
27.0813	25.7447	30.995	26.3307	28.2803	28.003	25.5562	28.8173	28.5682	MDH1		C9JRL4	C9JRL4	59.833	6429200000	45
31.5527	31.015	30.7453	31.1052	30.933	31.1239	31.0349	31.3982	31.3776	CHCHD3	MICOS complex subunit MIC19	C9JRZ6;Q9NX63;F8WAR4;F8WD73	C9JRZ6;Q9NX63;F8WAR4	86.525	31363000000	223
30.5109	30.0737	29.5844	30.7533	30.362	30.9188	30.7927	26.3744	30.3515	ITGB2	Integrin beta	D3DSM0;A0A087WX36;E5RIG7;E5RHE6;E5RK54;E5RHT0;E5RFI0;E5RIE4;A8MVG7	D3DSM0;A0A087WX36	77.604	17053000000	35
27.0401	26.0813	26.9539	27.8858	28.0243	28.604	28.1556	28.995	27.7958	PPP1R9B	Neurabin-2	D3DTX6;Q96SB3	D3DTX6;Q96SB3	49.513	2754400000	51
25.5658	27.1819	26.7765	25.6611	26.2133	26.2535	26.4692	26.0567	25.8997	TMEM49;VMP1	Vacuole membrane protein 1	D3DU01;Q96GC9;K7EL93;K7EL74;K7ENU2;K7EK01;K7EMI0;K7ELS2;K7EL46;K7EPE7;Q96GC9-2	D3DU01;Q96GC9;K7EL93;K7EL74;K7ENU2;K7EK01;K7EMI0;K7ELS2	30.067	776190000	25
32.2507	31.6501	31.8497	31.781	32.1931	31.8571	31.9643	32.1901	32.0217	RPL32	60S ribosomal protein L32	D3YTB1;F8W727;P62910;D3YTI8	D3YTB1;F8W727;P62910	29.098	60648000000	137
28.8324	28.9539	28.4234	28.4032	27.9316	28.3324	29.0427	28.5463	28.1937	TXNRD2	Thioredoxin reductase 2, mitochondrial	E7ENA2;D3YTF9;Q9NNW7-2;Q9NNW7;D3YTF8;A0A096LPK7;A0A096LNN4;Q9NNW7-3;A0A096LPD9;E7EWK1;Q9NNW7-4;A0A096LPH4;A0A096LP96;A0A096LPB7;A0A096LNY7	E7ENA2;D3YTF9;Q9NNW7-2;Q9NNW7;D3YTF8;A0A096LPK7;A0A096LNN4;Q9NNW7-3;A0A096LPD9;E7EWK1;Q9NNW7-4	44.652	4630400000	63
31.2422	31.1483	31.2647	31.2535	31.0283	31.196	31.2308	30.8901	31.1604	CAMK2D	Calcium/calmodulin-dependent protein kinase type II subunit delta	D6R938;Q13557-8;Q13557-10;Q13557;Q13557-6;Q13557-11;E9PBG7;E9PF82;Q13557-12;Q13557-9;Q13557-5;Q13557-3;Q13557-4;H0Y9J2;Q9UQM7;Q9UQM7-2;D6RHX9;E9PBE8;E7EQE4	D6R938;Q13557-8;Q13557-10;Q13557;Q13557-6;Q13557-11;E9PBG7;E9PF82;Q13557-12;Q13557-9;Q13557-5;Q13557-3;Q13557-4	137.8	32617000000	231
29.027	27.9146	25.7119	28.249	27.8081	27.9428	28.7421	28.6663	28.2445	MRPL27	39S ribosomal protein L27, mitochondrial	D6RAN8;H7C5U8;Q9P0M9;D6RE11;B3KN43	D6RAN8;H7C5U8;Q9P0M9	11.836	4337200000	46
25.9055	27.7895	27.7325	27.2979	27.391	27.189	27.5463	27.3153	27.2625	ELMOD2	ELMO domain-containing protein 2	D6RBS5;Q8IZ81;D6RHX2;V9GY58	D6RBS5;Q8IZ81;D6RHX2	10.55	2466600000	42
28.6216	28.2308	24.9932	28.5315	28.1361	28.17	28.4113	27.7581	28.4234	HSD17B11	Estradiol 17-beta-dehydrogenase 11	D6RCD0;Q8NBQ5	D6RCD0;Q8NBQ5	68.927	3792400000	57
27.6251	27.5609	28.2979	28.3828	27.9203	27.5826	27.7064	28.1263	27.3494	EMB	Embigin	D6RDX7;Q6PCB8-2;Q6PCB8	D6RDX7;Q6PCB8-2;Q6PCB8	55.652	3014700000	50
27.5682	27.611	26.726	26.9428	26.3049	27.341	26.5844	26.6998	26.8264	PET112	Glutamyl-tRNA(Gln) amidotransferase subunit B, mitochondrial	D6REA0;O75879;D6RDU9;D6RGY4;H0Y9W6;H0Y8G7;H0Y9F2;B4E0P2	D6REA0;O75879;D6RDU9	16.367	1669500000	27
29.0889	28.5014	28.5203	29.6747	29.094	29.099	29.94	29.5933	29.0111	2011-09-01	Septin-11	D6RGI3;D6RER5;Q9NVA2;Q9NVA2-2;D6RDU5;H0Y961;H0Y9G8;D6RDP1;D6R9Y6;E7EW69;E7EX04;B5ME97;Q9P0V9-3;Q9P0V9;Q9P0V9-2	D6RGI3;D6RER5;Q9NVA2;Q9NVA2-2;D6RDU5;H0Y961	93.325	8575000000	107
31.5014	31.4871	31.4532	31.7652	31.7047	31.5573	31.7453	32.0609	31.9081	SEC31A	Protein transport protein Sec31A	D6REX3;O94979;O94979-3;O94979-4;O94979-9;O94979-2;O94979-8;O94979-6;O94979-10;D6RHZ5;H7BXG7;O94979-7;O94979-5;H0YAB3;H0Y8V7;H0Y9K1;H0Y9T9;H0Y8W8;D6RE64;D6RCQ9;H0YAF5;D6RBT0;D6RHE8;H0Y9V3	D6REX3;O94979;O94979-3;O94979-4;O94979-9;O94979-2;O94979-8;O94979-6;O94979-10;D6RHZ5;H7BXG7;O94979-7;O94979-5	323.31	44945000000	439
31.4919	31.2979	31.5481	31.2591	30.6798	30.6372	31.7927	31.2703	31.2924	COX7A2	Cytochrome c oxidase subunit 7A2, mitochondrial	D6RIE3;D6RGV5;H0UI06;P14406;D6R9C3	D6RIE3;D6RGV5;H0UI06;P14406	9.1564	31225000000	44
32.6985	32.4134	33.0034	31.2869	30.7211	31.5156	31.9081	31.8682	32.5343	RNASET2	Ribonuclease T2	D6RHI9;O00584;A0A087WZM2;D6REQ6;H0YAE9;A0A087WWI1;O00584-2;J3QQ64	D6RHI9;O00584;A0A087WZM2;D6REQ6;H0YAE9	184.33	49006000000	182
27.17	27.0711	26.125	27.6389	27.6527	27.1214	26.3762	26.7895	28.0453	ATOX1	Copper transport protein ATOX1	E5RGN3;E5RIM7;O00244	E5RGN3;E5RIM7;O00244	6.922	1841100000	17
27.6663	26.2121	25.3655	28.1214	28.203	28.3239	28.6561	28.6998	24.6183	CHRAC1	Chromatin accessibility complex protein 1	E5RGS9;Q9NRG0	E5RGS9;Q9NRG0	1.5265	3422800000	19
28.1164	28.1312	28.003	28.5898	28.459	28.2353	28.0084	27.9705	27.8504	ERLIN2	Erlin-2	E5RHW4;O94905;E5RJ09;O94905-2;O94905-3	E5RHW4;O94905;E5RJ09	35.57	4298900000	87
31.901	32.1052	31.4678	31.6415	31.978	31.2814	31.7731	31.5664	31.3356	TBCA	Tubulin-specific chaperone A	E5RIW3;E5RJD8;O75347;E5RHG6;O75347-2;E5RIX8	E5RIW3;E5RJD8;O75347;E5RHG6;O75347-2;E5RIX8	163.81	44363000000	199
27.8385	27.9814	27.3578	26.9088	27.8916	28.341	27.632	28.1312	28.611	ANXA6	Annexin	E5RK69;H0YC77	E5RK69	84.282	3134100000	63
30.2193	30.393	30.5296	30.3196	30.7292	30.5754	30.6544	30.5203	30.6022	COPS6	COP9 signalosome complex subunit 6	E7EM64;Q7L5N1;H7C3T0	E7EM64;Q7L5N1	78.539	20511000000	163
26.0308	25.1488	25.0574	25.1823	26.3447	25.1833	26.3376	26.7771	24.4923	PTPN18	Tyrosine-protein phosphatase non-receptor type 18	E7EMB8;Q99952-2;Q99952	E7EMB8;Q99952-2;Q99952	44.34	433300000	24
30.8157	30.9746	30.9609	30.0479	29.2803	29.7849	31.2869	30.7613	30.4919	ASAH1	Acid ceramidase;Acid ceramidase subunit alpha;Acid ceramidase subunit beta	E7EMM4;Q13510;Q13510-2;Q13510-3	E7EMM4;Q13510;Q13510-2;Q13510-3	75.012	18080000000	148
25.527	25.8997	25.3204	26.3511	25.9944	26.1273	26.3049	26.4394	26.1738	HMCES	Embryonic stem cell-specific 5-hydroxymethylcytosine-binding protein	E7EMP6;Q96FZ2;D6R9T3;D6RAI0;D6RGK7;D6RAZ3	E7EMP6;Q96FZ2;D6R9T3;D6RAI0;D6RGK7;D6RAZ3	8.262	1097400000	23
32.8516	32.3383	32.2365	30.6458	30.5754	30.8901	32.3169	31.9609	32.4259	NPC2	Epididymal secretory protein E1	J3KMY5;G3V3E8;E7EMS2;G3V3D1;P61916;G3V2V8;H0YIZ1;P61916-2	J3KMY5;G3V3E8;E7EMS2;G3V3D1;P61916;G3V2V8;H0YIZ1;P61916-2	62.011	54241000000	212
25.9694	25.669	25.9495	25.7363	26.0894	25.8741	25.9912	25.6431	25.8811	MEN1	Menin	E7EN32;O00255-2;O00255-3;O00255;E7EPR4;E7ET29;E7ENS2;Q9GZQ5	E7EN32;O00255-2;O00255-3;O00255;E7EPR4;E7ET29;E7ENS2	34.424	828270000	44
25.0443	25.019	26.022	25.1293	25.2463	25.5014	24.8348	25.943	27.0893	ZNF143	Zinc finger protein 143	E7EN86;P52747-2;P52747-3;P52747;C9J2G7;C9JCG1;E9PLS7;E9PPB0;C9JRS3;E9PLN4;E9PS81;E9PMY8;E9PJF2;C9JTC5	E7EN86;P52747-2;P52747-3;P52747	3.7904	449230000	11
31.0084	30.8004	30.7129	31.1361	31.0609	31.0927	31.196	30.9746	31.0349	SYNE1	Nesprin-1	E7ENN3;Q8NF91-4;Q8NF91;Q8NF91-8;Q8NF91-2;H0Y325;H0Y326;Q8NF91-3;Q5JV20;F8WAI0;Q8NF91-9;F5H6R8;F5GZ83;Q8NF91-7	E7ENN3;Q8NF91-4;Q8NF91;Q8NF91-8;Q8NF91-2;H0Y325	323.31	27912000000	345
31.7965	31.5527	31.5709	31.4032	31.0283	31.5527	31.2814	31.6839	31.901	ADD1	Alpha-adducin	E7EV99;E7ENY0;P35611-2;P35611-6;P35611;P35611-3;P35611-4;P35611-5;A0A0A0MSR2;H0Y9H2;D6RF25;D6RAH3;D6RJE2;H0YFD8;H0YG19	E7EV99;E7ENY0;P35611-2;P35611-6;P35611;P35611-3;P35611-4;P35611-5;A0A0A0MSR2;H0Y9H2	123.55	36096000000	290
28.9117	28.1115	27.9031	29.6881	29.4394	29.4512	29.019	28.5352	27.8385	ACSL1	Long-chain-fatty-acid--CoA ligase 1	E7EPM6;P33121;P33121-2;B7Z3Z9;P33121-3;D6RER0;H0Y9U7;H0Y9Z9;D6RG07	E7EPM6;P33121;P33121-2;B7Z3Z9;P33121-3;D6RER0	87.383	7947000000	126
29.9814	29.8579	29.8755	30.362	30.3303	30.0479	30.0864	30.341	29.7973	PRRC2C	Protein PRRC2C	E7EPN9;Q9Y520-4;Q9Y520-5;Q9Y520;Q9Y520-7;Q9Y520-6;Q9Y520-3;Q9Y520-2;H7C5N8;A0A0A0MS30	E7EPN9;Q9Y520-4;Q9Y520-5;Q9Y520;Q9Y520-7;Q9Y520-6;Q9Y520-3;Q9Y520-2	239.75	16028000000	386
29.8234	29.5296	29.6389	29.4073	28.7958	28.7517	29.9539	29.1676	29.3131	NDUFV2	NADH dehydrogenase [ubiquinone] flavoprotein 2, mitochondrial	E7EPT4;P19404	E7EPT4;P19404	29.633	8730200000	81
27.4785	25.7162	26.1116	27.3828	28.4707	28.019	27.8019	28.2262	26.965	GOSR2	Golgi SNAP receptor complex member 2	E7EQ34;O14653;O14653-2;I3L4Z6;I3L0K1;O14653-3;I3L1K7;I3L3V4;I3NI02	E7EQ34;O14653;O14653-2;I3L4Z6;I3L0K1;O14653-3;I3L1K7	16.397	3095900000	50
29.7113	30.0864	29.9814	29.3431	29.7031	29.189	29.4532	29.5426	29.1459	NAA50	N-alpha-acetyltransferase 50	E7EQ69;Q9GZZ1;C9J5D1;A0A087WWJ2;Q9GZZ1-2;B0AZT5;C9JZU6;C9J5J3;F8WCK0	E7EQ69;Q9GZZ1;C9J5D1;A0A087WWJ2;Q9GZZ1-2;B0AZT5	28.586	11909000000	133
33.2478	33.1483	33.0689	33.8328	33.9242	33.9763	33.3698	33.3033	32.8157	EZR	Ezrin	E7EQR4;P15311	E7EQR4;P15311	221.06	169000000000	609
29.4649	29.837	29.3088	31.2077	31.0084	31.0864	30.9609	30.8234	31.0544	HMGB3	High mobility group protein B3	E7ES08;E7EQU1;O15347;E9PES6	E7ES08;E7EQU1;O15347;E9PES6	185.93	22314000000	98
27.17	26.976	27.4785	27.0401	27.2353	27.189	26.9088	27.5165	27.17	SMN1	Survival motor neuron protein	E7EQZ4;Q16637-4;Q16637-2;Q16637-3;Q16637;B4DP61;H0YBZ9	E7EQZ4;Q16637-4;Q16637-2;Q16637-3;Q16637;B4DP61	21.859	2368600000	33
27.5754	26.8385	25.4367	27.5826	27.7064	27.0296	27.3745	27.5969	27.7645	CLASP2	CLIP-associating protein 2	E7ERI8;E7EW49;O75122-3;E3W994;J3KR49;O75122;B3KR06;E7ENG2;O75122-2;H7C5M8;H7C4X8;D6RBU8;C9J668;H7C4I5;H7C4M5	E7ERI8;E7EW49;O75122-3;E3W994;J3KR49;O75122	71.995	2500000000	74
29.4727	28.6424	29.0686	28.9977	28.8682	29.0217	28.976	29.2331	29.1628	EIF2B4	Translation initiation factor eIF-2B subunit delta	E7ERK9;Q9UI10;A0A087WW69;F8W8L6	E7ERK9;Q9UI10	86.883	7792000000	121
28.6764	28.6181	28.1507	28.4707	28.906	28.1937	28.6561	28.1984	28.9841	ZC3H18	Zinc finger CCCH domain-containing protein 18	E7ERS3;Q86VM9;Q86VM9-2;H3BPD0;H3BP01;H3BRN6;H3BRH3	E7ERS3;Q86VM9;Q86VM9-2	90.437	5405400000	112
28.7958	28.3153	25.8266	28.3282	27.965	28.0084	28.6865	28.3196	28.2979	MRPL22	39S ribosomal protein L22, mitochondrial	E7ESL0;J3KQY1;Q9NWU5;Q9NWU5-2;Q9NWU5-3	E7ESL0;J3KQY1;Q9NWU5;Q9NWU5-2;Q9NWU5-3	23.057	4838900000	79
27.611	27.5165	27.8445	28.2935	28.4314	28.2216	28.2535	27.6931	27.611	MTA1	Metastasis-associated protein MTA1	E7ESY4;Q13330;Q13330-2	E7ESY4;Q13330;Q13330-2	20.768	4345100000	75
28.8142	28.8234	28.3239	29.1984	29.1239	29.17	28.4746	29.203	28.7581	PCM1	Pericentriolar material 1 protein	E7ETA6;Q15154;H0YBA1	E7ETA6;Q15154	65.362	6411600000	78
30.3724	30.5844	31.0673	29.9539	30.6198	30.2759	30.6964	31.0283	31.1422	DNPEP	Aspartyl aminopeptidase	E7ETB3;Q9ULA0;E7EMB6;C9JBE1;F8WAN0;E5RJ35;C9J1E2;C9JRG3	E7ETB3;Q9ULA0;E7EMB6;C9JBE1	113.91	22707000000	202
29.114	29.1556	29.4294	28.611	28.6561	29.0243	29.4492	29.0349	28.8203	MRPL3	39S ribosomal protein L3, mitochondrial	H0Y9G6;E7ETU7;P09001;E9PF06;D6RC14;D6RBQ5	H0Y9G6;E7ETU7;P09001;E9PF06;D6RC14	25.498	7500400000	90
29.4842	29.6251	29.4214	29.3066	29.8959	29.1628	29.6798	29.7405	29.6561	BZW2	Basic leucine zipper and W2 domain-containing protein 2	E7ETZ4;Q9Y6E2;B5MCH7;Q75MG1;B5MCE7;E7EMS9;E9PFD4;C9JF98;Q9Y6E2-2;E9PFE3;F8WDX8	E7ETZ4;Q9Y6E2;B5MCH7;Q75MG1;B5MCE7;E7EMS9	72.114	12954000000	157
31.6756	31.13	31.4083	31.8422	31.5889	31.4532	31.7494	31.4727	31.2422	CSNK2A1;CSNK2A3	Casein kinase II subunit alpha;Casein kinase II subunit alpha 3	E7EU96;Q5U5J2;P68400;Q8NEV1;P68400-2;A0A087WY74;V9GYA2;V9GY80;V9GYW6	E7EU96;Q5U5J2;P68400;Q8NEV1;P68400-2	203.58	40929000000	290
32.2019	31.6671	31.7849	32.4359	32.4871	32.4359	32.0832	32.1422	32.2222	EIF4G1	Eukaryotic translation initiation factor 4 gamma 1	E7EUU4;Q04637-8;Q04637-3;Q04637;Q04637-9;E7EX73;Q04637-7;Q04637-5;Q04637-6;A0A0A0MR52;C9JF13;C9J6B6;C9K073;C9J2Z7;H7C044;H7C0V6;C9JIH5;C9JWH7;C9J556;C9JHW9;C9JSU8;C9JWW9;F8WCF2;C9JWH9;REV__Q8NEG2-2;REV__F5H7J8;REV__Q8NEG2;REV__C9JQZ6;REV__J3KQX6	E7EUU4;Q04637-8;Q04637-3;Q04637;Q04637-9;E7EX73;Q04637-7;Q04637-5;Q04637-6;A0A0A0MR52	323.31	79713000000	688
30.0479	30.0217	30.4433	29.2759	28.3023	28.7645	29.3088	28.9344	29.4688	PCCB	Propionyl-CoA carboxylase beta chain, mitochondrial	E7EUY3;E9PDR0;E7EX59;P05166;P05166-2;E7ETT1;C9JQS9;E7ETT4;E9PEC3;F8WBI9;E7ENC1;H7C5C9;C9JVW9;C9JVY9;C9JAW3	E7EUY3;E9PDR0;E7EX59;P05166;P05166-2;E7ETT1;C9JQS9;E7ETT4;E9PEC3;F8WBI9	78.88	8104200000	154
31.8901	32.0184	32.196	33.0398	32.7068	32.9539	32.2619	32.2077	32.1208	MAP4	Microtubule-associated protein;Microtubule-associated protein 4	E7EVA0;P27816;P27816-6;P27816-2;P27816-4;B5MEG9;H0Y2V1;F8W9U4;H7C456;P27816-7	E7EVA0;P27816;P27816-6;P27816-2	323.31	77217000000	661
25.9473	26.0254	26.0169	25.1626	25.6209	25.9869	26.433	26.5448	26.3273	ATG16L1	Autophagy-related protein 16-1	E7EVC7;Q676U5-2;Q676U5;Q676U5-3;Q676U5-5;C9J8C6;C9J1B2;Q676U5-4	E7EVC7;Q676U5-2;Q676U5;Q676U5-3	14.821	757780000	29
27.632	28.0401	25.5745	26.8145	27.5682	25.9069	27.2803	27.2445	27.141	HDHD1	Pseudouridine-5-monophosphatase	E7EVH9;Q08623-3;Q08623;Q08623-4;Q08623-2	E7EVH9;Q08623-3;Q08623;Q08623-4	10.379	1558600000	38
32.1361	32.2106	32.4184	32.4083	32.7006	32.6329	32.5226	32.5844	32.4556	CYFIP2	Cytoplasmic FMR1-interacting protein 2	E7EVJ5;Q96F07-2;Q96F07;H7C229;E7EW33;A0A087WWZ1;A0A087WTQ3;A0A087WVE1;A0A087X0D6;A0A087WZL7	E7EVJ5;Q96F07-2;Q96F07;H7C229;E7EW33	248.57	76093000000	641
27.2714	27.2535	27.673	27.141	27.341	27.1312	27.6798	27.0505	25.7162	NDUFB5	NADH dehydrogenase [ubiquinone] 1 beta subcomplex subunit 5, mitochondrial	E7EWP0;H0Y886;O43674-2;O43674	E7EWP0;H0Y886;O43674-2;O43674	10.475	2037100000	22
30.6198	30.5389	29.9677	31.3356	30.8385	30.7771	30.7613	30.9259	30.5296	EIF4B	Eukaryotic translation initiation factor 4B	E7EX17;P23588;A0A0A6YYI4;P23588-2;F8VX11;F8VP89;F8VSC7;F8W0K0;F8VYE9;F8VRU1	E7EX17;P23588;A0A0A6YYI4;P23588-2	313.93	25180000000	351
31.5709	31.4184	31.4083	31.6242	31.6671	31.7771	31.7373	31.6629	31.6839	DCTN1;DKFZp686E0752	Dynactin subunit 1	E7EX90;Q14203-3;Q14203-4;Q14203-5;Q14203-6;Q14203;Q14203-2;Q6AWB1;E7EWF7;C9JZA4;C9JTE5;C9JJN7;C9JJD0;C9JKG6;E9PCY0	E7EX90;Q14203-3;Q14203-4;Q14203-5;Q14203-6;Q14203;Q14203-2;Q6AWB1	323.31	42371000000	580
26.0725	26.0778	25.0564	25.5195	25.4298	25.4202	24.9048	26.7205	25.4682	CHTF18	Chromosome transmission fidelity protein 18 homolog	E7EXA6;Q8WVB6;Q8WVB6-2;Q8WVB6-3;F8WCC1;H0Y7D3	E7EXA6;Q8WVB6;Q8WVB6-2;Q8WVB6-3	10.501	279750000	13
32.005	32.5156	33.2336	32.0673	32.7272	32.2619	32.3115	32.0895	32.4433	NACA	Nascent polypeptide-associated complex subunit alpha, muscle-specific form;Nascent polypeptide-associated complex subunit alpha	E9PAV3;F8VZJ2;H0YHX9;Q13765;E9PAV3-2;F8W0W4;F8W1N5;F8VNW4;F8VZ58	E9PAV3;F8VZJ2;H0YHX9;Q13765;E9PAV3-2;F8W0W4;F8W1N5;F8VNW4	141.45	85149000000	155
28.1984	27.7895	26.9977	27.9705	27.0609	27.632	28.267	28.1604	28.0505	HK2	Hexokinase-2	E9PB90;P52789	E9PB90;P52789	70.048	6621200000	100
31.846	31.393	31.5296	32.1269	31.9574	31.8719	32.1052	31.8271	32.005	CELF2	CUGBP Elav-like family member 2	Q5VZZ6;E9PC62;O95319-5;O95319-2;O95319;O95319-4;O95319-3;V9GYD9;V9GY47	Q5VZZ6;E9PC62;O95319-5;O95319-2;O95319;O95319-4;O95319-3;V9GYD9	137.38	53456000000	294
28.6527	28.1065	27.9372	28.5128	28.5826	28.8711	28.7195	28.8974	28.3494	MARK2	Serine/threonine-protein kinase MARK2	E9PC69;Q7KZI7-15;Q7KZI7-16;Q7KZI7-13;Q7KZI7-5;Q7KZI7-4;Q7KZI7-9;Q7KZI7-14;Q7KZI7-11;Q7KZI7-8;Q7KZI7;E7ETY4;Q7KZI7-10;Q7KZI7-7;Q7KZI7-2;Q7KZI7-12;Q7KZI7-3;Q7KZI7-6;F5H4F6;F5H6N2;Q9P0L2-2;F5H4J8	E9PC69;Q7KZI7-15;Q7KZI7-16;Q7KZI7-13;Q7KZI7-5;Q7KZI7-4;Q7KZI7-9;Q7KZI7-14;Q7KZI7-11;Q7KZI7-8;Q7KZI7;E7ETY4;Q7KZI7-10;Q7KZI7-7;Q7KZI7-2;Q7KZI7-12;Q7KZI7-3;Q7KZI7-6	115.42	5202800000	126
29.2512	29.3787	29.0609	29.5627	29.1866	29.0711	29.5463	29.094	29.5718	EIF2B5	Translation initiation factor eIF-2B subunit epsilon	E9PC74;Q13144;C9JRD9;H7C2X0	E9PC74;Q13144	113.96	9091800000	134
26.9869	28.4938	27.8264	27.7064	27.3494	27.5389	27.5682	28.0137	27.7895	RAPGEF6	Rap guanine nucleotide exchange factor 6	E9PCH4;Q8TEU7;A0A0A6YYB7;A0A0A0MR23;Q8TEU7-5;Q8TEU7-3;Q8TEU7-4;Q8TEU7-2;D6RE77;B7Z7Y1;A0A0A6YYJ1;Q8TEU7-6;H0Y8N8	E9PCH4;Q8TEU7;A0A0A6YYB7;A0A0A0MR23;Q8TEU7-5;Q8TEU7-3;Q8TEU7-4;Q8TEU7-2;D6RE77;B7Z7Y1	53.923	2518100000	72
26.1871	25.7207	26.5898	29.1459	28.7129	28.8474	29.57	28.258	27.7833	CD96	T-cell surface protein tactile	E9PEJ1;P40200-2;P40200;Q8WUE2;H7C4F0	E9PEJ1;P40200-2;P40200;Q8WUE2	34.117	3410100000	46
33.3698	33.5062	33.2478	33.8422	33.7653	33.7047	33.5978	33.5296	33.3303	DIAPH1	Protein diaphanous homolog 1	E9PHQ0;E9PEZ3;O60610-2;O60610-3;O60610;E7ERW8;H9KV28;E7EMV0;B4E2I7;E5RJ79	E9PHQ0;E9PEZ3;O60610-2;O60610-3;O60610;E7ERW8;H9KV28;E7EMV0	323.31	171000000000	990
27.6251	27.9372	27.2714	27.611	27.5315	27.8682	28.4032	28.4394	28.6663	TBL2	Transducin beta-like protein 2	E9PF19;Q9Y4P3;Q96E41;F8WDI9;A0A087WXC6	E9PF19;Q9Y4P3;Q96E41	74.978	3961600000	70
27.3662	27.8445	27.0711	27.6865	27.6663	27.5536	27.6181	26.965	26.8142	FOXP1	Forkhead box protein P1	E9PFD3;Q9H334-4;Q9H334-7;Q9H334;G5E965;H0Y882;Q9H334-3;Q9H334-6;C9J0F0;A0A087X299;Q9H334-2;Q9H334-8;A0A087WVT2;C9IYY1;A0A087X2G3;C9J5T4;Q0PRL4;B7ZBM3;A8MUV4;O15409-2;Q8IVH2-3;Q8IVH2-2;Q8IVH2;O15409;O15409-9;O15409-4	E9PFD3;Q9H334-4;Q9H334-7;Q9H334;G5E965;H0Y882;Q9H334-3;Q9H334-6;C9J0F0;A0A087X299;Q9H334-2;Q9H334-8	79.696	2433200000	54
27.2625	26.7771	27.2077	26.9088	27.2625	26.6865	27.2625	27.2077	27.3153	RABGEF1	Rab5 GDP/GTP exchange factor	E9PFK9;Q9UJ41-2;Q9UJ41-4;Q9UJ41-3;Q9UJ41;Q3HKR1;A0A0A0MSJ3;C9JDA2;V9GYI8;E9PHB8	E9PFK9;Q9UJ41-2;Q9UJ41-4;Q9UJ41-3;Q9UJ41;Q3HKR1;A0A0A0MSJ3	18.269	2018200000	40
30.3515	30.1604	30.2647	30.8309	31.341	30.8385	30.5296	30.7373	30.4727	PPP2R5D	Serine/threonine-protein phosphatase 2A 56 kDa regulatory subunit delta isoform	E9PFR3;Q14738;Q14738-2;H0Y8C4;Q14738-3;H7C5Q9	E9PFR3;Q14738;Q14738-2;H0Y8C4;Q14738-3	74.291	22921000000	201
25.907	26.2288	25.9035	26.1075	27.3324	27.217	26.0169	25.604	25.7406	CEP97	Centrosomal protein of 97 kDa	E9PG22;Q8IW35;Q8IW35-2;H7C4Y5;F8WF91	E9PG22;Q8IW35;Q8IW35-2	25.144	1296500000	23
26.5584	27.3992	25.2513	27.3578	26.9316	27.3153	27.3992	27.5536	26.8019	RASA1	Ras GTPase-activating protein 1	E9PGC0;P20936-2;P20936-4;P20936;P20936-3	E9PGC0;P20936-2;P20936-4;P20936	41.245	1895400000	25
31.4967	31.7129	31.5978	31.4823	31.6329	31.6964	31.5062	31.5573	31.3982	TSN	Translin	E9PGT1;Q15631;H7C1D4;Q15631-2	E9PGT1;Q15631;H7C1D4	139.61	38749000000	232
29.249	29.1312	29.2781	29.3109	29.7486	29.6181	29.6578	29.5128	29.5573	COPS8	COP9 signalosome complex subunit 8	E9PGT6;Q99627-2;Q99627;H7C3S9	E9PGT6;Q99627-2;Q99627;H7C3S9	61.316	10310000000	108
25.9895	25.6174	23.9771	27.1115	27.2445	26.4457	26.4953	26.5898	25.6619	GSTM2	Glutathione S-transferase Mu 2	E9PHN6;F6XZQ7;P28161-2;P28161;E9PHN7;E9PLF1;E9PGV1	E9PHN6;F6XZQ7;P28161-2;P28161;E9PHN7;E9PLF1	11.114	720210000	12
26.6865	25.3119	26.0575	27.8445	28.5536	28.5536	26.6976	24.7911	24.8289	EPB41L2	Band 4.1-like protein 2	E9PHY5;O43491-3;O43491-4;O43491;I6L9B1;E9PII3;E9PK52;O43491-2;E9PQD2;Q6ZSX4;E9PN54;H0Y5B0;Q6R5J7;E9PJP4;E9PQN0;E9PRG1;E9PIG0	E9PHY5;O43491-3;O43491-4;O43491;I6L9B1;E9PII3;E9PK52;O43491-2	54.689	1996800000	27
26.2445	26.2643	26.9385	26.3393	26.3975	26.1965	26.9428	26.4598	26.1965	MROH1	Maestro heat-like repeat-containing protein family member 1	E9PHY8;Q8NDA8;Q8NDA8-2;Q8NDA8-7;Q8NDA8-6;Q8NDA8-4;Q8NDA8-3;Q8NDA8-5	E9PHY8;Q8NDA8;Q8NDA8-2;Q8NDA8-7	11.454	913620000	28
27.7958	26.3679	27.9869	28.003	27.726	27.7389	27.8504	28.2714	28.1937	NFYC	Nuclear transcription factor Y subunit gamma	Q5T6K7;E9PI99;Q5T6K5;Q13952-6;Q13952-7;Q13952-2;Q13952-5;Q13952-3;Q13952;A0A0A0MT00;E9PL11;Q13952-4;E9PJA8;E9PQR2;A0A087WXG1	Q5T6K7;E9PI99;Q5T6K5;Q13952-6;Q13952-7;Q13952-2;Q13952-5;Q13952-3;Q13952;A0A0A0MT00	6.4408	2920400000	30
29.141	29.6146	29.7014	29.788	29.7502	29.7146	29.4433	30.0864	29.6998	GPSM3	G-protein-signaling modulator 3	E9PIP3;Q9Y4H4	E9PIP3;Q9Y4H4	39.08	10858000000	71
25.1267	27.0022	25.6382	26.1055	26.3307	26.3844	26.7129	25.4366	26.4614	KCTD21	BTB/POZ domain-containing protein KCTD21	E9PMS5;E9PRT1;E9PJJ5;Q4G0X4;E9PK99;J3KSG1;J3QRK1;Q719H9	E9PMS5;E9PRT1;E9PJJ5;Q4G0X4	14.671	779620000	32
32.5686	32.3463	32.6501	32.9382	32.9487	32.9347	32.6	32.7068	32.6881	EEF1D	Elongation factor 1-delta	E9PK01;P29692;E9PPR1;E9PL12;E9PQ49;E9PI39;E9PMW7;P29692-4;E9PIZ1;E9PK06;E9PK72	E9PK01;P29692;E9PPR1;E9PL12;E9PQ49;E9PI39;E9PMW7;P29692-4;E9PIZ1	192.8	96593000000	264
27.4938	27.4938	27.9977	28.019	28.3367	28.2535	27.7708	28.203	28.2445	SCYL1	N-terminal kinase-like protein	E9PS17;E9PK59;Q96KG9-3;Q96KG9-4;Q96KG9-2;Q96KG9;Q96KG9-6;E9PPN3;H0YCI6;A0A0A0MQX4;H0YDH0	E9PS17;E9PK59;Q96KG9-3;Q96KG9-4;Q96KG9-2;Q96KG9;Q96KG9-6;E9PPN3	29.801	3912500000	51
27.5165	27.8974	27.6527	29.027	28.7549	28.4976	28.4823	28.5352	28.066	PARP10	Poly [ADP-ribose] polymerase 10	E9PK67;E9PNI7;Q53GL7;E9PPE7;F8W8G7;E9PJI2;E9PPV8;E9PSG8;E9PLE8;E9PPU2;E9PQQ6;E9PM86;E9PSE7;E9PIA6;E9PIK9	E9PK67;E9PNI7;Q53GL7;E9PPE7	64.639	3993100000	95
29.3196	29.1214	29.9814	29.632	29.766	29.6612	29.5109	29.3787	29.6424	PPP6R3	Serine/threonine-protein phosphatase 6 regulatory subunit 3	H7BXH2;E9PKF6;Q5H9R7-4;Q5H9R7-6;Q5H9R7-2;Q5H9R7;Q5H9R7-5;Q5H9R7-3;E9PQP7;H0YEN2;E9PK08;E9PNN8;H0YDW1;E9PKG4;E9PJD8;H0YDK9	H7BXH2;E9PKF6;Q5H9R7-4;Q5H9R7-6;Q5H9R7-2;Q5H9R7;Q5H9R7-5;Q5H9R7-3;E9PQP7	208.03	11077000000	163
30.5014	30.1239	30.3196	30.1115	29.995	30.3196	29.4433	30.3088	30.5014	NEDD8-MDP1;NEDD8;MDP1	Magnesium-dependent phosphatase 1	E9PL57;F8VSA6;E9PS38;S4R3E9;Q86V88-3;Q86V88-2	E9PL57;F8VSA6;E9PS38;S4R3E9;Q86V88-3;Q86V88-2	25.427	14812000000	71
27.5536	26.726	27.9316	27.2714	27.391	27.5014	27.3992	26.7389	24.7283	EIF1AD	Probable RNA-binding protein EIF1AD	E9PQD0;E9PS30;E9PLI6;E9PS76;Q8N9N8	E9PQD0;E9PS30;E9PLI6;E9PS76;Q8N9N8	38.993	2206000000	30
32.5978	32.6798	32.9712	32.5014	32.4532	32.717	32.7985	32.6586	32.8737	NPEPPS	Puromycin-sensitive aminopeptidase	E9PLK3;P55786;P55786-2;A6NEC2;A6NEC2-2;H0YDG0;E9PP11;E9PJ74;E9PRQ5;E9PJY4;E9PPD4;A6NEC2-3;H0YCQ5;E9PJF9;E9PPZ2;E9PI82	E9PLK3;P55786;P55786-2	260.96	91687000000	562
28.3367	28.0965	29.196	27.6251	27.8623	28.4862	27.7453	28.189	28.6355	VKORC1	Vitamin K epoxide reductase complex subunit 1	I3L3B4;F8W9H0;E9PLN8;Q9BQB6-3;Q9BQB6-2;Q9BQB6	I3L3B4;F8W9H0;E9PLN8;Q9BQB6-3;Q9BQB6-2;Q9BQB6	4.8536	4046000000	27
25.8788	26.1536	26.0414	26.0169	26.5478	26.8623	26.1527	26.604	26.3975	TYK2	Tyrosine-protein kinase;Non-receptor tyrosine-protein kinase TYK2	E9PM19;P29597;E9PPF2;K7EJR6;K7EM33;H0YE41	E9PM19;P29597;E9PPF2	23.377	815870000	29
29.4453	29.5826	30.2308	29.1937	28.9732	29.0864	28.9977	29.2077	29.4254	C11orf58;SMAP	Small acidic protein	E9PM92;O00193;E9PRZ9;E9PQA1	E9PM92;O00193;E9PRZ9	222.04	8973100000	71
28.7031	28.6146	26.6682	28.2847	28.5052	27.8203	28.1214	27.8682	28.1652	CLNS1A	Methylosome subunit pICln	E9PMI6;J3KN38;P54105;E9PJF4;E9PQ83	E9PMI6;J3KN38;P54105;E9PJF4	60.357	4320900000	43
26.9316	26.5551	25.9064	27.3662	27.2077	26.673	27.2445	27.019	26.604	HSF1	Heat shock factor protein 1	E9PMQ6;Q00613-2;Q00613;E9PI02;A0A087X1F9;A0A087WXG6	E9PMQ6;Q00613-2;Q00613	16.598	1897200000	31
26.1219	25.3111	24.5458	26.3256	26.5754	26.9316	26.8177	25.9825	25.2731	CD151	CD151 antigen	E9PMR4;P48509	E9PMR4;P48509	2.8039	958340000	11
31.9848	31.8422	31.8719	31.0609	30.7211	31.1842	31.9224	31.3724	31.7047	ATP5L	ATP synthase subunit g, mitochondrial	E9PN17;O75964	E9PN17;O75964	19.992	39021000000	106
27.3745	27.8564	27.9977	28.4862	28.6697	28.1556	26.9539	27.673	27.3578	LGALS8	Galectin;Galectin-8	E9PN19;O00214;O00214-2;F6V2D4;H7BXD8;B1ANM0;Q5T3P9;E9PJ77;E9PRN3	E9PN19;O00214;O00214-2;F6V2D4;H7BXD8	11.196	3441000000	39
30.7373	31.3879	30.6458	29.995	29.7146	29.9814	29.9677	30.4629	30.5203	CD59	CD59 glycoprotein	E9PNW4;E9PR17;P13987;H0YET2	E9PNW4;E9PR17;P13987;H0YET2	19.61	17845000000	83
24.9251	25.2691	26.1908	26.6458	27.3745	27.1795	27.019	26.3943	27.3239	ZFPL1	Zinc finger protein-like 1	E9PQ47;E9PNY1;O95159;E9PMQ3;E9PQA5;E9PJX1;E9PJ47	E9PQ47;E9PNY1;O95159;E9PMQ3;E9PQA5	12.115	1546000000	23
30.5933	29.8726	30.1604	29.3494	29.0349	29.524	29.3515	29.3745	30.1239	NDUFS8	NADH dehydrogenase [ubiquinone] iron-sulfur protein 8, mitochondrial	E9PPW7;O00217;E9PKH6;E9PN51;F8W9K7;H0YDT4	E9PPW7;O00217;E9PKH6;E9PN51;F8W9K7	19.53	10873000000	98
27.2262	26.6595	26.4846	26.025	25.8157	26.6831	24.5764	25.6082	25.3351	MVB12A	Multivesicular body subunit 12A	E9PQA6;Q96EY5-3;Q96EY5;E9PLL0;M0QZK6;Q96EY5-2;E9PLZ8;E9PPW1;E9PJW8	E9PQA6;Q96EY5-3;Q96EY5;E9PLL0;M0QZK6;Q96EY5-2	12.633	700370000	25
29.9814	28.7421	29.2847	29.4881	30.5109	29.579	30.0864	30.5481	30.1483	IFITM2;IFITM3	Interferon-induced transmembrane protein 2;Interferon-induced transmembrane protein 3	E9PQN9;H7BYV1;E9PS44;Q01629;Q01628	E9PQN9;H7BYV1;E9PS44;Q01629;Q01628	13.241	12897000000	40
26.2571	26.4441	26.1305	25.8118	25.1066	25.5685	26.0359	26.1035	25.6568	PHF1	PHD finger protein 1	E9PQT8;O43189-2;A2AB23;E9PQZ5;O43189;A2AB22	E9PQT8;O43189-2;A2AB23;E9PQZ5;O43189;A2AB22	15.851	582280000	35
27.5165	27.8504	25.7516	28.4354	28.1115	28.003	26.6618	27.7581	27.6251	WDR74	WD repeat-containing protein 74	E9PS41;Q6RFH5;Q6RFH5-2;H0YFP2	E9PS41;Q6RFH5;Q6RFH5-2	18.83	3664600000	43
31.611	31.6881	31.9295	31.5014	31.3196	31.5481	31.3568	31.5527	31.4532	CD3E	T-cell surface glycoprotein CD3 epsilon chain	E9PSH8;P07766	E9PSH8;P07766	113.7	37193000000	165
28.6595	28.5609	29.1459	29.2692	28.8799	29.7453	28.9814	28.7988	29.2331	SEC16A	Protein transport protein Sec16A	F1T0I1;J3KNL6;O15027-2;O15027-4;O15027-3;O15027;O15027-5;X6RGP5;Q8N9G1	F1T0I1;J3KNL6;O15027-2;O15027-4;O15027-3;O15027;O15027-5;X6RGP5	87.002	6930200000	137
30.4134	30.1724	30.2077	30.1115	29.94	30.0737	30.2647	30.3515	30.0349	TRRAP		F2Z2U4;C9K0N1	F2Z2U4	236.37	16912000000	363
29.189	31.4581	31.2308	29.9117	31.225	31.0479	29.3992	31.2759	31.0927	CPNE1	Copine-1	F2Z2V0;Q99829;A6PVH9;B0QZ18;E7ENH5;Q5JX58;Q5JX60;Q5JX44;Q5JX45;Q5JX56;Q5JX57;E7EV27;H0Y524	F2Z2V0;Q99829;A6PVH9;B0QZ18;E7ENH5;Q5JX58;Q5JX60;Q5JX44;Q5JX45;Q5JX56	140.82	25105000000	131
29.3239	29.1556	29.1115	29.0479	29.0296	28.9732	29.3557	29.1435	29.258	XPO4	Exportin-4	F2Z2X4;Q9C0E2	F2Z2X4;Q9C0E2	230.58	8383200000	143
28.7357	29.393	29.9677	29.5609	30.0479	29.805	29.579	30.4532	29.459	PITPNA	Phosphatidylinositol transfer protein alpha isoform	F5GWE5;Q00169;I3L4H1;I3L459;I3L471;I3L4C0;I3L2X8;I3NI10;I3L3W1	F5GWE5;Q00169;I3L4H1;I3L459	111.65	11947000000	136
28.4473	28.5969	27.6663	29.1459	29.0479	28.906	29.389	29.3766	28.4154	WNK1	Serine/threonine-protein kinase WNK1	F5GWT4;Q9H4A3-2;Q9H4A3;Q9H4A3-5;Q9H4A3-6;Q9H4A3-7;Q9H4A3-4;F6UYG0;Q96J92-3;Q96J92;H0YH68;K7ENT7;Q96J92-2	F5GWT4;Q9H4A3-2;Q9H4A3;Q9H4A3-5;Q9H4A3-6;Q9H4A3-7;Q9H4A3-4	96.442	6525400000	112
31.8081	31.9365	32.13	31.995	32.1269	32.0217	31.7252	32.0414	31.8682	CHD4	Chromodomain-helicase-DNA-binding protein 4	F5GWX5;Q14839;Q14839-2;F5H6N4;F6T542;K7ESA5	F5GWX5;Q14839;Q14839-2	323.31	63065000000	781
25.6237	25.0233	27.3019	24.9672	25.5926	25.7155	26.065	25.8599	26.5653	FAM76B	Protein FAM76B	F5GX09;Q5HYJ3;A0A0A6YYK2;Q5HYJ3-3;Q5HYJ3-2	F5GX09;Q5HYJ3;A0A0A6YYK2;Q5HYJ3-3;Q5HYJ3-2	79.479	755010000	25
31.1901	30.4629	30.2535	28.4785	26.7895	28.5389	30.1483	30.6964	30.7613	FAM65B	Protein FAM65B	F5GX51;Q9Y4F9;B7Z6U4;H3BP45	F5GX51;Q9Y4F9;B7Z6U4	146.93	12292000000	179
28.5426	28.5898	28.6764	28.6663	27.6865	28.019	28.341	28.4433	28.8504	ATE1	Arginyl-tRNA--protein transferase 1	F5GXE4;O95260-2;H0Y5C2;O95260;B4E107;B4DK25;Q5SQQ1	F5GXE4;O95260-2;H0Y5C2;O95260;B4E107;B4DK25	60.994	4021200000	51
27.4234	27.0711	26.052	27.3745	26.9316	27.3066	27.6663	27.217	27.5898	BPTF	Nucleosome-remodeling factor subunit BPTF	F5GXF5;Q12830-4;Q12830-2;Q12830;E7ETD6;J3QQK4;A0A0A0MR81	F5GXF5;Q12830-4;Q12830-2;Q12830;E7ETD6	67.785	2277700000	48
29.7064	30.1604	30.2193	29.8638	29.4512	29.5259	30.0864	30.2759	30.6544	DAD1	Dolichyl-diphosphooligosaccharide--protein glycosyltransferase subunit DAD1	F5GXX5;P61803;F5H895	F5GXX5;P61803;F5H895	7.1118	15385000000	70
27.0711	25.517	24.5987	28.3452	27.6251	27.8623	27.6663	26.9088	27.9869	CCDC53	WASH complex subunit CCDC53	F5GXZ7;F5GWI9;F5GZ97;Q9Y3C0;F5H0A7;F5GXZ4;F5H2P1;H0YGN0	F5GXZ7;F5GWI9;F5GZ97;Q9Y3C0	7.7095	2169800000	23
26.9203	25.8012	26.2434	27.4394	26.8264	26.9428	27.509	26.7895	27.0401	FAM120B	Constitutive coactivator of peroxisome proliferator-activated receptor gamma	F5GY05;Q96EK7;Q96EK7-2;Q96EK7-3	F5GY05;Q96EK7;Q96EK7-2	29.543	1614200000	32
26.8974	27.0401	25.4753	26.8741	27.0914	27.3494	27.4938	27.2979	25.2424	STRN4	Striatin-4	F5GYK2;Q9NRL3;Q9NRL3-3;M0R0P4;M0R317;Q9NRL3-2;M0R2A7;M0QYS2;M0QXN2;M0R0W8;M0QZM0;R4GN16	F5GYK2;Q9NRL3;Q9NRL3-3	41.041	2040700000	57
27.8264	27.6181	28.6492	28.1795	28.1507	27.6595	28.3452	28.4113	27.8203	ATP6V0D1	V-type proton ATPase subunit d 1	F5GYQ1;P61421;R4GN72;J3QL14;H3BQJ1;H3BQB4;H3BSG7	F5GYQ1;P61421;R4GN72;J3QL14	62.241	4441100000	85
29.4113	30.0084	29.651	30.4134	30.4234	30.3515	29.9117	30.3088	29.7146	SLC3A2	4F2 cell-surface antigen heavy chain	F5GZS6;J3KPF3;P08195-2;P08195-3;P08195;P08195-4;F5H0E2;F5GZI0;H0YFS2;F5H867;F5GZR9;H0YFX4	F5GZS6;J3KPF3;P08195-2;P08195-3;P08195;P08195-4	125.79	20257000000	178
27.1312	26.8974	27.5463	25.6078	25.2365	24.7568	26.3531	26.8695	26.4463	GPHN	Gephyrin;Molybdopterin adenylyltransferase;Molybdopterin molybdenumtransferase	F5H039;Q9NQX3;Q9NQX3-2;G3V582;G3V4R0;G3V355;H0YJ30;G3V4D2	F5H039;Q9NQX3;Q9NQX3-2;G3V582	15.308	998350000	31
27.8916	28.0401	27.1115	28.8081	28.4073	28.2714	29.3088	29.3992	29.158			F5H0B0;H0YC42;U3KQQ8	F5H0B0;H0YC42	63.65	5394200000	79
26.5784	25.8595	25.4747	26.8974	27.8974	27.3828	27.4862	27.141	26.4661	ANAPC5	Anaphase-promoting complex subunit 5	F5H0F9;Q9UJX4;Q9UJX4-3;F5GY68;F5H3S5;Q9UJX4-2;H0YFB5;F5H0N1;F5GZ05	F5H0F9;Q9UJX4;Q9UJX4-3;F5GY68	38.034	2082300000	59
27.9259	28.1015	27.4073	27.8682	27.9539	28.1015	27.6181	27.6798	27.6595	GLTP	Glycolipid transfer protein	F5H0U5;Q9NZD2;H0YFS9;F5GZ49	F5H0U5;Q9NZD2;H0YFS9	9.3016	3180500000	43
25.0302	27.4707	27.7771	27.1984	27.3324	27.9259	27.6865	27.8142	26.7009	HMBS	Porphobilinogen deaminase	F5H345;P08397-2;P08397;P08397-4;P08397-3;F5GY90;F5H0P4;F5H226;F5H4W5;F5H4X2	F5H345;P08397-2;P08397;P08397-4;P08397-3;F5GY90;F5H0P4	38.693	2234400000	37
30.5296	30.5014	30.5573	30.5754	30.393	30.8004	30.6629	30.8829	31.0414	SEC23A	Protein transport protein Sec23A	F5H365;Q15436;Q15436-2;G3V4V1;G3V1W4;G3V3G5;G3V2R6;G3V5X8;G3V4Q2;G3V5K1	F5H365;Q15436;Q15436-2	176.29	22195000000	286
28.5052	28.6005	28.8829	28.3992	28.0505	28.4473	28.4551	29.3217	28.8019	TSG101	Tumor susceptibility gene 101 protein	F5H442;Q99816;Q99816-2;J3QRU6;J3QKS4	F5H442;Q99816;Q99816-2	23.823	4741900000	50
31.8792	31.5296	31.7613	33.0609	33.0673	32.9643	32.4184	32.5844	31.8271	NAP1L1	Nucleosome assembly protein 1-like 1	F8VY35;F5H4R6;P55209-2;P55209;F8W0J6;H0YIV4;F8VUX1;F8W020;H0YH88;F8VXI6;F8VVB5;H0YHC3;B7Z4K9	F8VY35;F5H4R6;P55209-2;P55209;F8W0J6;H0YIV4;F8VUX1;F8W020;H0YH88;F8VXI6;F8VVB5;H0YHC3	310.01	90764000000	238
27.4154	27.8081	27.7325	28.5278	29.2979	29.3515	27.6527	27.1214	28.8355	TUBA1C;KLK9	Tubulin alpha-1C chain	F5H5D3;Q9BQE3;F8VVB9;F8VS66;F8VRZ4;F8VWV9;F8VX09;C9K0S6;F8VRK0;F8W0F6;F8VXZ7	F5H5D3;Q9BQE3;F8VVB9	69.416	5360700000	70
28.7453	28.3704	28.9705	28.6527	28.4629	28.906	28.3951	28.217	28.1015	GRSF1	G-rich sequence factor 1	H0Y8R1;F5H5I6;H0YAK1;Q12849-5;Q12849;H0YAM1	H0Y8R1;F5H5I6;H0YAK1;Q12849-5;Q12849	73.433	6869300000	86
29.995	29.995	29.6981	29.8127	30.1239	29.5165	29.94	29.4995	29.1984	BCKDHA	2-oxoisovalerate dehydrogenase subunit alpha, mitochondrial	F5H5P2;P12694;P12694-2;F5GXU9;M0R0C8;H0YH31	F5H5P2;P12694;P12694-2;F5GXU9	92.175	11837000000	161
27.0711	25.8969	24.129	28.8974	28.8504	30.3088	27.0609	26.7389	27.3782	MYO1C	Unconventional myosin-Ic	F5H6E2;O00159-3;O00159;O00159-2;I3L204;I3L501;I3L4D4;I3L3Y6;I3L168;I3L3F5	F5H6E2;O00159-3;O00159;O00159-2	51.022	3922700000	53
29.1771	29.0788	28.9231	28.5718	28.0711	28.3787	29.3536	28.3745	28.4785	MRPL48	39S ribosomal protein L48, mitochondrial	F5H702;Q96GC5-3;Q96GC5;F5H8D0	F5H702;Q96GC5-3;Q96GC5;F5H8D0	27.401	5388500000	61
29.21	28.9031	29.0839	29.5555	29.0813	28.8234	29.3044	29.1288	28.8173	ASH2L	Set1/Ash2 histone methyltransferase complex subunit ASH2	F5H8F7;Q9UBL3-3;Q9UBL3;H0YBF6;Q9UBL3-2;H0YAQ0	F5H8F7;Q9UBL3-3;Q9UBL3;H0YBF6;Q9UBL3-2	48.367	7242100000	92
26.7129	25.8647	23.5045	26.9428	27.1115	26.673	26.4614	26.7771	25.8264	DDX19A	ATP-dependent RNA helicase DDX19A	F6QDS0;I3L352;Q9NUU7-2;H0YD26;E9PR46;J3QL17;Q9UHL0-2;Q9UHL0	F6QDS0;I3L352;Q9NUU7-2	72.929	1286400000	62
28.3787	27.4473	28.019	26.9088	26.2262	25.4014	28.6492	28.3828	27.5754	P2RX4	P2X purinoceptor 4	F6SFZ6;Q99571;Q99571-2;Q99571-3;F5H1M6;H0YF70;F5GZQ9	F6SFZ6;Q99571;Q99571-2;Q99571-3	88.292	2774800000	53
27.019	26.982	28.1556	27.2625	26.9428	26.7129	25.9557	25.5542	25.3079	TDRKH	Tudor and KH domain-containing protein	Q5SZR4;F6TB26;Q9Y2W6;Q9Y2W6-3;E9PKN8;B7ZAG4	Q5SZR4;F6TB26;Q9Y2W6;Q9Y2W6-3	29.749	1079800000	16
30.2869	29.9117	30.362	30.4532	30.1361	30.1361	30.2869	30.1483	30.099	POLDIP3	Polymerase delta-interacting protein 3	F6VRR5;Q9BY77;F8WCX5;Q6R954	F6VRR5;Q9BY77;F8WCX5	89.011	15256000000	174
27.4707	27.3578	27.0505	27.509	26.9316	26.4815	26.726	25.1642	26.7129	RBM38;RBM24	RNA-binding protein 38;RNA-binding protein 24	F6VZ39;Q9H0Z9;Q9H0Z9-2;Q9BX46;H0YA61;A6NG75;H0Y8S7;Q9BX46-5;Q9BX46-2;E9PSF1	F6VZ39;Q9H0Z9;Q9H0Z9-2;Q9BX46;H0YA61;A6NG75;H0Y8S7;Q9BX46-5;Q9BX46-2	13.036	2142200000	30
27.141	26.8974	27.17	26.8504	25.9077	25.5727	26.506	26.3302	25.7921	MICU1	Calcium uptake protein 1, mitochondrial	F6XEV2;Q9BPX6;Q9BPX6-3;Q9BPX6-2;S4R3V1;S4R3D7;Q9BPX6-5;Q9BPX6-4;E9PQV6;S4R3W3	F6XEV2;Q9BPX6;Q9BPX6-3;Q9BPX6-2;S4R3V1;S4R3D7;Q9BPX6-5;Q9BPX6-4	9.6619	1411300000	18
25.6914	26.2154	26.8485	27.4707	27.4314	27.4394	27.4234	27.7517	27.3324	CD63	CD63 antigen	F8VNT9;F8VV56;F8W022;F8VWK8;P08962-3;P08962-2;P08962	F8VNT9;F8VV56;F8W022;F8VWK8;P08962-3;P08962-2;P08962	3.0256	1738400000	15
32.1931	31.8719	32.333	32.225	32.2814	32.5596	32.2869	32.1084	32.3169	CAD	CAD protein;Glutamine-dependent carbamoyl-phosphate synthase;Aspartate carbamoyltransferase;Dihydroorotase	F8VPD4;P27708;H7C2E4;H7C3Z5;H7BZB3	F8VPD4;P27708	323.31	78720000000	710
25.3618	25.5002	25.6726	27.9705	27.7517	28.019	27.9316	27.8682	27.9814	TMBIM6	Bax inhibitor 1	F8VQW0;F8VX73;F8VPI1;F8W201;F8W086;F8VR05;F8VQQ5;F8VSI7;F8VVJ4;P55061;P55061-2;F8W1G3	F8VQW0;F8VX73;F8VPI1;F8W201;F8W086;F8VR05;F8VQQ5;F8VSI7;F8VVJ4;P55061;P55061-2;F8W1G3	3.3257	5608800000	19
27.6998	25.2284	28.1164	28.3367	27.4862	27.632	25.0143	25.4625	25.5829	IKZF4	Zinc finger protein Eos	F8VPL6;Q9H2S9-2;Q9H2S9	F8VPL6;Q9H2S9-2;Q9H2S9	33.304	2204700000	33
26.2959	28.0296	25.4919	28.9117	29.0084	28.5536	28.9428	27.3578	28.7096	TRMT1;LIMA1	LIM domain and actin-binding protein 1	F8VQE1;Q9UHB6-2;Q9UHB6;F8VS07;Q9UHB6-3;F8VRN8	F8VQE1;Q9UHB6-2;Q9UHB6;F8VS07;Q9UHB6-3	38.066	5918700000	70
28.1937	27.8264	27.4551	26.9869	26.726	26.8319	28.066	28.6389	28.6898	FKBP11	Peptidyl-prolyl cis-trans isomerase;Peptidyl-prolyl cis-trans isomerase FKBP11	F8VU90;Q9NYL4-2;Q9NYL4;H0YHM7	F8VU90;Q9NYL4-2;Q9NYL4	21.548	3394500000	33
26.9932	27.3153	27.9977	27.7517	27.5826	27.8081	27.8385	27.4862	27.3992	CNOT2	CCR4-NOT transcription complex subunit 2	F8VV52;Q9NZN8-4;Q9NZN8;Q9NZN8-5;F8VP97;A0A087X050;F8VVY1;F8VUB4;F8VX63;F8VQD8;F8W145;Q9NZN8-2;F8VWH8;H0YI11;H0YH84;F8VRS8;H0YHT8;H0YI80;F8VQF4	F8VV52;Q9NZN8-4;Q9NZN8;Q9NZN8-5;F8VP97;A0A087X050;F8VVY1;F8VUB4;F8VX63;F8VQD8	43.13	2549800000	55
26.3385	25.3459	25.8961	26.5898	27.0711	27.2803	26.7645	26.6998	26.6595	NAP1L1	Nucleosome assembly protein 1-like 1	F8VV59;F8W118;B7Z9C2;A0A0A6YYI0;P55209-3;F8VRJ2	F8VV59;F8W118;B7Z9C2;A0A0A6YYI0;P55209-3;F8VRJ2	4.6532	1120100000	11
30.4134	30.1724	30.1604	30.8901	30.2193	30.4134	30.1604	30.7292	30.362	COPZ1	Coatomer subunit zeta-1	F8VVA7;P61923;P61923-4;F8W651;P61923-3;F8VYK5;P61923-2	F8VVA7;P61923;P61923-4;F8W651	76.907	18176000000	83
28.4032	28.0505	27.8203	28.0137	27.7064	27.7517	27.9031	27.7895	27.7958	SCAF11	Protein SCAF11	F8VXG7;Q99590-2;Q99590;A0A0A0MTP7;A0A087WTB7	F8VXG7;Q99590-2;Q99590;A0A0A0MTP7	88.334	3268200000	103
30.4727	30.2193	30.2535	30.1842	30.5754	30.2979	30.2422	30.0737	30.6285	VPS29	Vacuolar protein sorting-associated protein 29	F8VXU5;Q9UBQ0;Q9UBQ0-2;Q05DG7	F8VXU5;Q9UBQ0;Q9UBQ0-2	35.119	17227000000	113
29.5951	29.5772	29.9259	29.5898	29.0583	29.2692	29.5518	28.8173	29.2913	PPP1CC	Serine/threonine-protein phosphatase;Serine/threonine-protein phosphatase PP1-gamma catalytic subunit	F8VYE8;P36873;P36873-2;F8VR82;F8W0W8;A0A087WYY5;H0Y3Y6;F8WE71;F8W1A0;F8W0V8	F8VYE8;P36873;P36873-2;F8VR82;F8W0W8;A0A087WYY5	49.796	9594400000	65
28.2123	27.9814	28.1604	28.8234	27.2625	27.8445	27.6251	28.6964	27.6458	PPHLN1	Periphilin-1	F8W0Q9;Q8NEY8-6;Q8NEY8-2;F8WF16;Q8NEY8-9;Q8NEY8-8;Q8NEY8-5;F8VPY7;F8VP48	F8W0Q9;Q8NEY8-6;Q8NEY8-2;F8WF16;Q8NEY8-9;Q8NEY8-8	26.814	3912300000	53
33.3033	33.5754	33.4083	32.933	32.9277	33	33.1857	33.1315	33.088	AK2	Adenylate kinase 2, mitochondrial;Adenylate kinase 2, mitochondrial;Adenylate kinase 2, mitochondrial, N-terminally processed	F8W1A4;P54819-2;P54819;P54819-3;P54819-5;F8VZG5;P54819-6;F8VY04;P54819-4;G3V213;F8VPP1	F8W1A4;P54819-2;P54819;P54819-3;P54819-5;F8VZG5;P54819-6;F8VY04;P54819-4;G3V213	215.68	125000000000	383
26.7645	26.976	25.9372	26.9539	26.5565	26.5389	26.8385	26.604	26.9088	RFX5	DNA-binding protein RFX5	F8W689;P48382;P48382-2;A0A0A0MSQ2;F6UE82;F6R6G4;F6S3S0;A0A0A0MT34;A0A0A0MSM9;F6X9D6;H0Y4B4;F8WDU3;F8WFE4;F2Z2G0	F8W689;P48382;P48382-2;A0A0A0MSQ2;F6UE82	24.41	1326500000	50
28.1214	27.5463	28.524	25.1656	27.7064	28.0349	28.1115	25.852	28.7389	RPL10		F8W7C6;A0A087WV22;H7C123;H7C2C5;Q96L21;H7C2U2	F8W7C6;A0A087WV22;H7C123;H7C2C5	40.266	4331400000	35
30.5014	30.4919	30.6629	30.4334	29.9539	30.1239	30.0217	29.0531	29.6441	FAM162A	Protein FAM162A	F8W7Q4;Q96A26;E9PH05	F8W7Q4;Q96A26;E9PH05	79.578	15387000000	109
28.5573	28.3536	28.1842	28.9896	29.3641	29.2331	28.8445	28.9622	29.3153	TIA1	Nucleolysin TIA-1 isoform p40	F8W8I6;P31483;P31483-3;E5RGV5;F8WE16	F8W8I6;P31483;P31483-3;E5RGV5	54.939	6614700000	97
27.5014	26.7129	27.8264	27.4785	28.8385	26.8858	25.3257	26.1625	26.0019	TGOLN2	Trans-Golgi network integral membrane protein 2	J3KQ45;F8W8W7;O43493-2;O43493-5;O43493-3;O43493;O43493-4;O43493-6	J3KQ45;F8W8W7;O43493-2;O43493-5;O43493-3;O43493;O43493-4;O43493-6	19.34	2181900000	42
28.7096	28.3828	28.5898	29.0914	28.8534	28.2935	28.7708	29.1483	28.8887	CCDC93	Coiled-coil domain-containing protein 93	F8W9X7;Q567U6;H7C050	F8W9X7;Q567U6	24.368	5552100000	101
26.7645	25.6777	25.1962	26.3919	26.7844	25.5188	28.4314	28.3992	27.9031	STX3	Syntaxin-3	F8W9Y0;Q13277-2;Q13277-3;Q13277	F8W9Y0;Q13277-2;Q13277-3;Q13277	22.832	1899200000	32
28.9344	28.7357	28.6181	29.0111	29.1937	28.9456	28.9174	28.877	28.6458	CLASP1	CLIP-associating protein 1	F8WA11;Q7Z460-2;Q7Z460-4;Q7Z460-5;Q7Z460-3;Q7Z460;H0Y5T1;C9J151;C9JP76	F8WA11;Q7Z460-2;Q7Z460-4;Q7Z460-5;Q7Z460-3;Q7Z460	75.211	6686700000	140
27.5536	27.7958	27.8974	28.6697	28.341	28.3023	27.17	28.217	27.6458	MTMR1	Myotubularin-related protein 1	F8WA39;Q13613-2;Q13613;Q8NEC6;H0YDX3;E9PPP8;E9PIH9;H7BZJ1;H7C406;F8W764;F8W8S8	F8WA39;Q13613-2;Q13613;Q8NEC6;H0YDX3	87.832	3584400000	78
26.8623	26.9203	27.0084	26.8974	26.5711	26.5315	27.0609	26.8019	27.1214	DDX31	Probable ATP-dependent RNA helicase DDX31	F8WAJ0;Q9H8H2;Q9H8H2-4;Q9H8H2-2;Q9H8H2-3	F8WAJ0;Q9H8H2;Q9H8H2-4;Q9H8H2-2	9.695	1714000000	16
33.4334	33.7849	33.5978	33.7946	33.5867	33.3568	33.4943	33.8138	33.4702	ARPC4-TTLL3;ARPC4	Actin-related protein 2/3 complex subunit 4	F8WCF6;P59998;P59998-3;F8WDD7;H7C0A3;A0A0A6YYG9;P59998-2;R4GN08;P59998-4;F8WE39;F8WDW3	F8WCF6;P59998;P59998-3;F8WDD7;H7C0A3;A0A0A6YYG9;P59998-2;R4GN08;P59998-4	116.05	164000000000	242
26.673	26.2002	26.527	25.317	26.6428	25.8044	24.8352	25.7114	26.3778	TMEM50B	Transmembrane protein 50B	F8WDH1;P56557;F8WBF4;C9K0I4	F8WDH1;P56557;F8WBF4;C9K0I4	2.3116	639120000	19
28.604	28.9146	28.6181	28.524	28.0864	28.7486	25.9372	28.2123	28.341	DLGAP4	Disks large-associated protein 4	F8WF49;Q9Y2H0-3;Q9Y2H0-1;Q9Y2H0;A0A087X246;A0A087WWE6	F8WF49;Q9Y2H0-3;Q9Y2H0-1;Q9Y2H0;A0A087X246	66.737	4025100000	86
31.5799	30.8534	31.2814	31.7047	31.2869	31.6372	31.8422	31.5014	31.3828	CPSF6	Cleavage and polyadenylation specificity factor subunit 6	F8WJN3;Q16630-3;Q16630;Q16630-2;F8W084	F8WJN3;Q16630-3;Q16630;Q16630-2	292.83	39226000000	224
30.9746	30.6285	30.9117	30.2759	30.1115	30.3724	30.7771	30.3724	30.3088	NDUFV1	NADH dehydrogenase [ubiquinone] flavoprotein 1, mitochondrial	G3V0I5;P49821-2;P49821;B4DE93;E9PMX3;E9PQP1;H0YE81;E9PLC6;E9PPR0;E9PJL9;E9PPS5;H0YD04;E9PPD6	G3V0I5;P49821-2;P49821;B4DE93	145.35	20632000000	264
28.6764	29.2147	29.5184	29.1214	29.766	29.55	28.9287	29.4374	28.9512	GSDMD	Gasdermin-D	G3V1A6;P57764;E9PIB2;E9PQ48;E9PNZ0;E9PQR9;E9PRF1;H0YDB0	G3V1A6;P57764	149.38	8588800000	104
27.604	27.7129	27.9814	27.2353	26.6339	25.1294	26.261	27.5315	27.7708	LOH12CR1	Loss of heterozygosity 12 chromosomal region 1 protein	G3V1P3;Q969J3;Q969J3-2	G3V1P3;Q969J3;Q969J3-2	9.0618	2159100000	42
26.3324	26.5898	25.296	26.4504	27.1115	26.2589	26.2114	26.4234	25.7312	MED15	Mediator of RNA polymerase II transcription subunit 15	G3V1P5;Q96RN5-3;Q96RN5-2;Q96RN5;F8WDM6;F2Z2B7;C9JM58;C9JLN7;C9JZV5;C9JGN2;C9J1I1;H7C308	G3V1P5;Q96RN5-3;Q96RN5-2;Q96RN5	39.144	1239800000	41
27.976	27.4314	26.3287	25.5898	27.1507	26.6181	27.189	27.4707	27.4551	FCF1	rRNA-processing protein FCF1 homolog	G3V5S9;G3V1S4;Q9Y324;G3V2M5	G3V5S9;G3V1S4;Q9Y324	8.5779	2177900000	31
26.9539	25.7517	26.9539	26.9316	27.1015	26.6458	27.3578	27.7517	27.7064	GOLT1B	Vesicle transport protein GOT1B	G3V1U5;Q9Y3E0;F5H6U7	G3V1U5;Q9Y3E0;F5H6U7	13.127	2385600000	42
28.8887	29.2512	28.8081	28.5315	28.249	28.6355	28.3745	27.6251	29.1386	FBN3;ACYP1	Acylphosphatase;Acylphosphatase-1	G3V2U7;P07311;G3V3F8;G3V597;P07311-2	G3V2U7;P07311	8.0401	5250000000	40
28.5463	28.1115	27.6181	28.6561	28.1556	28.6865	28.6629	28.6764	27.9977	DCAF8	DDB1- and CUL4-associated factor 8	G3V3G9;Q5TAQ9;V9GY54;Q5TAQ9-2;Q5TAQ8;V9GZ39;V9GYZ9;V9GYQ9;A6NGE4;P0C7V8	G3V3G9;Q5TAQ9;V9GY54	53.214	4681400000	82
27.0401	27.341	27.7581	27.6998	27.6931	27.6458	27.391	28.0914	27.5165	VIPAS39	Spermatogenesis-defective protein 39 homolog	G3V4K3;Q9H9C1;Q9H9C1-2;G3V549	G3V4K3;Q9H9C1;Q9H9C1-2	17.301	2974200000	57
32.5686	32.622	32.4678	32.0864	31.6964	31.4871	32.5038	32.0117	31.8234	DDX24	ATP-dependent RNA helicase DDX24	G3V529;Q9GZR7;Q9GZR7-2;F5GYL3;A0A087WXU8	G3V529;Q9GZR7;Q9GZR7-2;F5GYL3;A0A087WXU8	323.31	59907000000	604
28.0401	28.3153	28.55	28.258	28.3239	27.9203	28.2803	28.3745	28.2353	CTAGE5	cTAGE family member 5	G3V599;O15320-8;O15320-4;O15320-3;O15320-10;O15320;O15320-6;O15320-7;O15320-2;O15320-5;O15320-9;Q96RT6;Q86UF2;A4D2H0;Q8IX94;P0CG41;A4FU28;G3V5K6;Q8IX95	G3V599;O15320-8;O15320-4;O15320-3;O15320-10;O15320;O15320-6;O15320-7;O15320-2;O15320-5;O15320-9	49.61	4438900000	104
26.9428	26.8623	26.604	27.2353	28.066	27.2714	27.8564	28.7988	26.6181	GSTZ1		G3V5T0;A0A0A0MR33;G3V267;G3V4T6	G3V5T0;A0A0A0MR33;G3V267;G3V4T6	20.591	3072500000	53
26.7645	25.9428	25.7129	29.393	29.3971	29.2913	27.3578	27.5389	26.1562	CDK2	Cyclin-dependent kinase 2	G3V5T9;P24941;P24941-2;E7ESI2;G3V317	G3V5T9;P24941;P24941-2;E7ESI2	32.079	6560600000	64
28.611	28.8593	28.8564	28.5052	25.789	28.1795	29.258	28.6458	28.4354	COQ6	Ubiquinone biosynthesis monooxygenase COQ6	G3XA86;Q9Y2Z9-3;Q9Y2Z9;Q9Y2Z9-2;G3V434;G3V2L5;G3V4A6;G3V3A1	G3XA86;Q9Y2Z9-3;Q9Y2Z9;Q9Y2Z9-2	30.481	5237800000	39
28.1065	28.5754	28.4629	28.6865	28.3066	28.6216	28.9512	28.8799	28.9869	ZNF512	Zinc finger protein 512	G3XAG1;Q96ME7-3;Q96ME7;Q96ME7-2	G3XAG1;Q96ME7-3;Q96ME7;Q96ME7-2	50.35	4963100000	68
28.2308	28.5718	28.2935	28.2123	28.341	28.8385	28.877	28.8974	29.6181	TRAM1	Translocating chain-associated membrane protein 1	G3XAN4;Q15629-2;Q15629	G3XAN4;Q15629-2;Q15629	74.273	6420000000	50
29.0557	28.391	28.7031	28.9117	29.1483	29.3109	28.4073	29.1652	28.6389	SBF1	Myotubularin-related protein 5	G5E933;O95248;H0Y5W8	G5E933;O95248	74.006	6377000000	138
26.6865	25.0039	25.2927	26.5565	26.141	26.4122	26.4723	27.0813	26.3894	USP11	Ubiquitin carboxyl-terminal hydrolase;Ubiquitin carboxyl-terminal hydrolase 11	G5E9A6;P51784;Q5JXD3	G5E9A6;P51784	20.671	1224700000	30
26.965	26.4218	26.7771	26.9088	26.3975	26.965	26.2188	25.9672	26.7771	NFKBIB	NF-kappa-B inhibitor beta	I3L4X3;G5E9C2;Q15653-2;Q15653;I3L1A4	I3L4X3;G5E9C2;Q15653-2;Q15653	10.257	1350700000	38
30.1604	30.0737	30.0217	30.1842	29.9259	29.94	31.4433	31.0283	30.8004	SOS1	Son of sevenless homolog 1	G5E9C8;Q07889;Q07889-2;C9K0N6	G5E9C8;Q07889	152.21	18356000000	254
25.8457	26.2262	25.9248	26.2696	26.4346	25.797	25.767	26.4862	25.9955	ELP4	Elongator complex protein 4	G5E9D4;Q96EB1;Q96EB1-3;Q96EB1-2;E9PPJ9	G5E9D4;Q96EB1;Q96EB1-3;Q96EB1-2	12.289	946430000	39
30.1724	29.9814	30.5844	28.6898	29.5555	29.5426	30.2193	29.6337	29.6831	MRPS22	28S ribosomal protein S22, mitochondrial	G5E9W7;G5E9V5;P82650;H7C5F2;H7C5H3;P82650-2;H7C5L9;C9J5D8	G5E9W7;G5E9V5;P82650;H7C5F2;H7C5H3;P82650-2	73.915	12581000000	123
28.5426	27.6798	27.632	27.391	27.7708	27.4473	27.8916	27.8264	28.1795	CELF1	CUGBP Elav-like family member 1	G5EA30;Q92879-4;Q92879-2;Q92879-3;Q92879-6;Q92879;Q92879-5;E9PKU1;E9PQK4;E9PSH0;F5H0D8;F5H4Y5;E9PKA1;F5H3J7	G5EA30;Q92879-4;Q92879-2;Q92879-3;Q92879-6;Q92879;Q92879-5;E9PKU1	75.82	3478400000	75
30.6629	30.5481	30.5573	29.5573	29.94	29.726	30.0084	30.0084	30.099	PUS1	tRNA pseudouridine synthase;tRNA pseudouridine synthase A, mitochondrial	G8JLB3;Q9Y606-2;Q9Y606;F5H1S9;F5GXL3;F5GY32;F5H168;F8W9U5;F5H1B2	G8JLB3;Q9Y606-2;Q9Y606;F5H1S9	77.231	15228000000	172
33.7946	33.5062	33.6735	33.8138	33.5412	33.8234	33.9848	33.2759	33.715	HNRNPH1	Heterogeneous nuclear ribonucleoprotein H;Heterogeneous nuclear ribonucleoprotein H, N-terminally processed	G8JLB6;P31943;E9PCY7;D6RBM0;D6RIU0;H0YB39;D6RFM3;D6RIT2;D6RAM1;E5RGV0;D6R9T0;D6RDU3;D6RJ04;D6RIH9;H0YBD7;E7EQJ0;E7EN40;D6RDL0;H0YBG7;E5RGH4;D6RF17;H0YAQ2;D6R9D3;E5RJ94;H0YBK1	G8JLB6;P31943;E9PCY7;D6RBM0;D6RIU0;H0YB39	323.31	190000000000	494
25.1004	26.9668	26.7555	26.2679	26.228	26.48	27.0608	25.8928	24.0834	ERC1	ELKS/Rab6-interacting/CAST family member 1	G8JLD3;X6RLX0;Q8IUD2;X6RM00;Q8IUD2-2;Q8IUD2-3;Q8IUD2-4;Q8IUD2-5;K7EPP6;K7EPD6	G8JLD3;X6RLX0;Q8IUD2;X6RM00;Q8IUD2-2;Q8IUD2-3;Q8IUD2-4;Q8IUD2-5	17.723	475660000	23
27.2262	27.8741	27.5754	25.7064	25.4793	26.2935	25.4565	26.6458	26.3645	IPCEF1	Interactor protein for cytohesin exchange factors 1	G9CGD6;G3V132;Q8WWN9;Q8WWN9-2;E5RGN6;E5RGB6;E5RJQ7;E5RK08;Q6P9H4	G9CGD6;G3V132;Q8WWN9;Q8WWN9-2	9.321	1000500000	21
30.0084	29.7849	28.9174	29.6355	29.6251	29.6814	29.4394	29.3951	29.7178	NELFCD;TH1L	Negative elongation factor C/D	X6RLT1;H0UI80;Q8IXH7-4;Q8IXH7;Q8IXH7-3	X6RLT1;H0UI80;Q8IXH7-4;Q8IXH7	74.252	11184000000	106
25.6452	25.9836	24.8256	25.9066	26.0062	25.8433	25.9495	26.2049	26.6009	MPRIP		H0Y2S9;J3KSW8;H0Y7E2;H7C3G6	H0Y2S9	8.8011	405810000	10
26.5135	26.2607	26.2463	27.2535	26.2553	26.9316	26.673	25.792	26.5315	CEP170	Centrosomal protein of 170 kDa	H0Y2V6;Q5SW79;Q5SW79-3;Q5SW79-2;E7EWM2;E7EMW0;H0YB66;H0Y4T4;Q96L14;E5RGW7;E5RG47	H0Y2V6;Q5SW79;Q5SW79-3;Q5SW79-2	35.122	1228000000	48
29.3346	29.3704	29.5128	29.5646	29.3494	29.8004	29.3992	29.94	29.94	DPM1	Dolichol-phosphate mannosyltransferase subunit 1	Q5QPK2;H0Y368;O60762;Q5QPJ9	Q5QPK2;H0Y368;O60762;Q5QPJ9	21.956	11694000000	92
26.7771	26.4394	25.2039	27.4862	28.2714	27.2535	27.7581	27.3239	27.1214	ERI3	ERI1 exoribonuclease 3	H0Y4B0;O43414-3;O43414-2;O43414;F6QUN3;F6UGJ8	H0Y4B0;O43414-3;O43414-2;O43414;F6QUN3	7.7974	2177500000	38
31.5481	30.9117	30.4919	31.3142	31.13	31.2077	30.7292	31.4775	31.4967	RPL36A;RPL36A-HNRNPH2	60S ribosomal protein L36a	H0Y5B4;H7BZ11;J3KQN4;P83881;R4GN19;H7BY91;H0Y3V9	H0Y5B4;H7BZ11;J3KQN4;P83881	18.769	32907000000	82
26.6595	27.189	26.0698	26.8142	26.5638	26.8019	27.0609	27.0813	27.0505	ERGIC3	Endoplasmic reticulum-Golgi intermediate compartment protein 3	H0Y621;H0Y5K5;Q9Y282;Q9Y282-3;Q9Y282-2;H0Y802;H0Y6Z0;A6PVJ2	H0Y621;H0Y5K5;Q9Y282;Q9Y282-3;Q9Y282-2	17.449	1451000000	36
27.5609	27.9372	25.3627	26.5754	27.341	27.1507	27.5826	27.7129	27.7581	IMP4	U3 small nucleolar ribonucleoprotein protein IMP4	H0Y714;Q96G21;B9A008;E7ENR5;B8ZZ47;F8WCN0	H0Y714;Q96G21;B9A008;E7ENR5;B8ZZ47	7.6468	2776800000	41
35.0951	35.3203	35.4083	35.4051	35.386	35.2301	35.1753	35.2408	35.2229	CALM2;CALM1;CALM3	Calmodulin	H0Y7A7;P62158;E7ETZ0;E7EMB3;Q96HY3;G3V361;G3V226;M0QZ52;F8WBR5;G3V479	H0Y7A7;P62158;E7ETZ0;E7EMB3;Q96HY3;G3V361	323.31	505000000000	612
28.249	28.3196	28.2123	27.604	28.1015	28.1747	28.3066	27.7895	26.9316	MTCH1	Mitochondrial carrier homolog 1	H0Y8C3;Q9NZJ7-2;Q9NZJ7;Q5TDC2;F6WFU6;Q9NZJ7-3	H0Y8C3;Q9NZJ7-2;Q9NZJ7;Q5TDC2;F6WFU6	10.703	3230600000	48
28.019	28.9002	29.0864	28.7864	28.391	27.8203	28.5052	28.7988	28.9231	TMA16	Translation machinery-associated protein 16	H0Y9X1;Q96EY4;D6RA57;D6RE67;D6RC31	H0Y9X1;Q96EY4;D6RA57	46.985	5490200000	83
27.5315	25.874	24.8174	27.5898	27.4314	27.141	27.611	27.7325	27.3828	CNOT6L;CNOT6	CCR4-NOT transcription complex subunit 6-like;CCR4-NOT transcription complex subunit 6	H0Y9Z5;Q96LI5;H0Y9C1;Q96LI5-2;D6RGK9;Q9ULM6;H0YA76	H0Y9Z5;Q96LI5;H0Y9C1;Q96LI5-2;D6RGK9;Q9ULM6	5.7264	1943600000	27
31.4234	31.4234	31.2759	31.8271	32.1021	31.9365	32.4007	31.8719	31.6372	CD44	CD44 antigen	H0YD13;P16070-18;P16070-12;P16070-14;P16070-13;P16070-11;P16070-10;P16070-16;P16070-8;P16070-17;P16070-6;P16070-4;P16070-3;P16070-7;P16070-5;P16070;H0Y2P0;H0YE40;H0YDW7;H0YCV9;H0Y5E4;P16070-15;P16070-9;E9PKC6;H0YDX6;J3KN83;Q86UZ1;H0YD17;P16070-19	H0YD13;P16070-18;P16070-12;P16070-14;P16070-13;P16070-11;P16070-10;P16070-16;P16070-8;P16070-17;P16070-6;P16070-4;P16070-3;P16070-7;P16070-5;P16070;H0Y2P0;H0YE40	44.954	57343000000	179
30.1239	29.6355	29.8682	30.5573	30.1604	30.0349	30.5573	30.196	30.362	PPP5C	Serine/threonine-protein phosphatase;Serine/threonine-protein phosphatase 5	H0YDU8;P53041;A8MU39;M0R196;A0A087WY80;E7EU14	H0YDU8;P53041;A8MU39	64.739	18779000000	155
28.3536	28.49	26.5151	28.3536	28.8945	28.2803	28.2353	28.1604	28.3536	RNASEH2C	Ribonuclease H2 subunit C	H0YEF3;Q8TDP1-2;Q8TDP1;E9PN81;H0YE52;H0YCP5;E9PKP0	H0YEF3;Q8TDP1-2;Q8TDP1;E9PN81;H0YE52;H0YCP5;E9PKP0	46.854	3962000000	58
30.2759	30.4823	30.5664	29.5969	29.393	29.4314	28.6629	29.7755	29.5184	REXO2	Oligoribonuclease, mitochondrial	H0YGR4;Q9Y3B8;F5GYG5;F5H784;F5H7P1;Q9BTR4;F5H6P8;H0YG37	H0YGR4;Q9Y3B8;F5GYG5	31.117	11040000000	93
26.8974	27.3324	26.7129	26.8264	27.1115	27.2891	25.813	25.9904	25.5432	ETNK1	Ethanolamine kinase 1	H0YH69;Q9HBU6;Q9HBU6-2;H0YFP7	H0YH69;Q9HBU6	18.282	1805300000	40
27.6663	28.4113	28.0762	28.9814	29.4374	28.6595	28.611	27.9705	27.9484	LITAF;TLE3	Transducin-like enhancer protein 3	H0YKT5;H0YKN8;H0YL70;Q04726-2;Q04726-7;Q04726-3;Q04726-6;Q04726-5;Q04726-4;Q04726;F5H7D6;H0YNT2;H0YLI3;H0YNI7;H0YKH0;H0YLW9;Q5T7A9;Q04727-2;Q04727-4;Q04724;Q04727;Q04727-3	H0YKT5;H0YKN8;H0YL70;Q04726-2;Q04726-7;Q04726-3;Q04726-6;Q04726-5;Q04726-4;Q04726;F5H7D6;H0YNT2;H0YLI3;H0YNI7	19.71	5146300000	53
32.3115	31.6329	32.4507	32.7692	32.9899	32.2869	32.4309	32.717	32.6394	B2M	Beta-2-microglobulin;Beta-2-microglobulin form pI 5.3	H0YL18;P61769;H0YLF3;F5H6I0	H0YL18;P61769;H0YLF3;F5H6I0	95.604	106000000000	128
32.1989	32.9188	32.5911	31.2924	31.7129	31.6713	32.0737	31.8309	32.0017	RPS27L	40S ribosomal protein S27;40S ribosomal protein S27-like	H0YMV8;Q71UM5;C9JLI6	H0YMV8;Q71UM5;C9JLI6	10.964	57757000000	96
26.726	26.7129	25.5726	26.8504	27.6181	26.9539	26.726	27.2445	26.6865	NLRC3	Protein NLRC3	H3BLT9;Q7RTR2;Q7RTR2-2;Q7RTR2-4;Q7RTR2-3;A0A087WZ24	H3BLT9;Q7RTR2;Q7RTR2-2;Q7RTR2-4;Q7RTR2-3	25.802	1321900000	41
34.5867	34.1753	34.5179	34.3763	34.2336	34.2265	34.4763	34.4334	34.5922	DDX17	Probable ATP-dependent RNA helicase DDX17	H3BLZ8;Q92841;Q92841-1;Q92841-3;Q92841-2	H3BLZ8;Q92841;Q92841-1;Q92841-3;Q92841-2	191.85	302000000000	764
28.341	28.4073	27.5682	28.1747	28.611	28.4707	28.7357	28.604	28.7645	NUB1	NEDD8 ultimate buster 1	H3BM14;H3BM74;Q9Y5A7-2;Q9Y5A7;C9JRT6;F8WDB6;C9J7X7;H7C5N1;H7C5E1;F8WDL9	H3BM14;H3BM74;Q9Y5A7-2;Q9Y5A7;C9JRT6;F8WDB6	109.14	4876300000	118
28.2535	24.8371	26.8038	25.8263	24.2779	25.4272	26.673	26.6595	27.2353	SPNS1	Protein spinster homolog 1	H3BMF4;Q9H2V7-3;Q9H2V7-2;Q9H2V7;H3BR82;Q9H2V7-4;H3BPQ9;Q9H2V7-5;H3BT44;H3BPT8	H3BMF4;Q9H2V7-3;Q9H2V7-2;Q9H2V7;H3BR82;Q9H2V7-4	15.342	1199500000	29
30.4823	30.2193	30.1115	30.1115	30.362	30.3724	29.8829	30.341	30.7211	RNPS1	RNA-binding protein with serine-rich domain 1	H3BMM9;H3BTC0;Q15287-2;Q15287;H3BMS0;H3BTR6;H3BUG0;H3BTY0;H3BNU7;H3BUL0	H3BMM9;H3BTC0;Q15287-2;Q15287;H3BMS0	51.7	18425000000	111
25.6137	25.9111	25.0157	26.2077	26.4645	26.1352	25.9672	25.7326	25.5904	TSC2	Tuberin	H3BMQ0;P49815-7;P49815-5;P49815-3;P49815-2;P49815-4;P49815;P49815-6;H3BQK4;H3BNT5;P49815-8;H3BQY7;I3L3B1;Q5HYF7	H3BMQ0;P49815-7;P49815-5;P49815-3;P49815-2;P49815-4;P49815;P49815-6	30.014	676500000	25
28.673	29.55	28.8682	29.4512	29.4649	29.3724	26.5597	27.5826	29.8249	RPS15A		H3BN98;I3L246;H3BV27;H3BT37;I3L303;H3BPJ2;Q15041;A0A0A6YYJ6;Q15041-3;Q15041-2;H3BTX6;H3BS91	H3BN98;I3L246	9.1316	6872600000	34
26.4039	26.8019	25.7848	26.0609	26.3131	25.8161	26.8142	26.0084	27.1115	MPHOSPH6	M-phase phosphoprotein 6	H3BNT4;Q99547;H3BSB3;H3BNK8;H3BU96	H3BNT4;Q99547;H3BSB3	9.1864	1134900000	23
25.3101	27.0481	25.5795	27.4707	27.141	26.7771	26.2188	26.0082	27.5754	TRAPPC2L	Trafficking protein particle complex subunit 2-like protein	H3BP13;Q9UL33-2;Q9UL33;H3BUK6;H3BPN3;H3BQQ8	H3BP13;Q9UL33-2;Q9UL33;H3BUK6;H3BPN3	6.9877	1651500000	23
31.5933	31.6415	31.9983	30.2193	30.1361	30.7533	31.9224	31.9848	31.7731	HEXA	Beta-hexosaminidase;Beta-hexosaminidase subunit alpha	H3BP20;P06865;H3BS10;H3BTD4;H3BU85;P06865-2;A0A087WUJ7;H3BRP6;A0A087WTY2;H3BVH8;H3BT62;H3BQ04	H3BP20;P06865;H3BS10;H3BTD4	126.55	33993000000	218
26.4089	26.7771	26.2583	26.2891	26.3811	25.976	24.9174	26.7922	26.1218	COQ7	Ubiquinone biosynthesis protein COQ7 homolog	H3BP28;Q99807;Q99807-2;H3BTN8;I3L1T0;H3BSZ3;H3BS11	H3BP28;Q99807;Q99807-2;H3BTN8;I3L1T0	21.225	914710000	23
28.2123	27.8564	27.9031	28.0243	28.5128	28.6389	28.4314	28.4154	28.1747	RNF40	E3 ubiquitin-protein ligase BRE1B	H3BP71;O75150;O75150-4;O75150-3;A0A087WTK2;H3BS50;H3BQ99;H3BUL6;I3L332	H3BP71;O75150;O75150-4;O75150-3	36.787	4671800000	74
32.333	32.2222	32.2222	32.325	32.375	32.4134	32.4532	32.611	32.4532	MACF1	Microtubule-actin cross-linking factor 1, isoforms 1/2/3/5	H3BPE1;H3BQK9;Q9UPN3-5;E9PNZ4;H0YD69;H0Y314;H0Y4F5	H3BPE1;H3BQK9;Q9UPN3-5	323.31	69855000000	1232
27.141	27.2803	26.7895	27.7708	27.4473	27.4629	27.673	27.3239	27.4394	DCTN5	Dynactin subunit 5	H3BR94;Q9BTE1-2;Q9BTE1;H3BUD2;H3BS05;Q9BTE1-3	H3BR94;Q9BTE1-2;Q9BTE1;H3BUD2;H3BS05;Q9BTE1-3	11.974	2569100000	47
27.9705	28.2445	28.5352	29.114	28.8974	29.2957	28.7325	27.6998	27.673	ABAT	4-aminobutyrate aminotransferase, mitochondrial	H3BRN4;P80404;H3BNQ7;H3BPW8;H3BRJ1;H3BMJ9;H3BRT1	H3BRN4;P80404;H3BNQ7	35.897	6312700000	77
27.9595	27.5165	27.9814	27.0296	27.3992	27.2891	27.2077	27.5165	27.2445	CIRH1A	Cirhin	H3BSH7;Q969X6;Q969X6-2;Q969X6-3;H3BPD7;I3L4T9;H3BRM8;J3KSI1;J3KSE6;J3KTR0	H3BSH7;Q969X6;Q969X6-2;Q969X6-3	40.055	3204300000	51
27.2625	24.2217	27.5024	26.5405	27.6998	26.8019	27.2535	27.2625	26.7517	LRRC57	Leucine-rich repeat-containing protein 57	H3BSW0;Q8N9N7	H3BSW0;Q8N9N7	5.7031	1473100000	20
28.1459	28.6146	29.1819	28.7771	28.9428	28.8081	26.7129	25.4874	26.1585	GCA	Grancalcin	H7BXD5;P28676;H7C2Z6;C9JIZ3;C9JWQ8;C9JV47	H7BXD5;P28676;H7C2Z6;C9JIZ3	18.035	4086700000	52
26.7895	24.6212	27.0084	27.3745	26.6181	27.217	26.6998	27.1115	27.17	SAP130	Histone deacetylase complex subunit SAP130	H7BXF5;Q9H0E3;Q9H0E3-3;Q9H0E3-2;C9J683;C9JTJ5	H7BXF5;Q9H0E3;Q9H0E3-3;Q9H0E3-2	26.758	1499600000	36
28.4433	27.7958	28.3787	27.6389	27.4073	27.9203	24.8435	27.7833	27.7958	TMEM91;RHOT1	Mitochondrial Rho GTPase;Mitochondrial Rho GTPase 1	H7BXZ6;Q8IXI2-4;Q8IXI2;Q8IXI2-5;Q8IXI2-2;Q8IXI2-7;Q8IXI2-3;Q8IXI2-6;K7EIQ7;J3QLG2;K7EP86	H7BXZ6;Q8IXI2-4;Q8IXI2;Q8IXI2-5;Q8IXI2-2;Q8IXI2-7;Q8IXI2-3	17.111	2812700000	55
28.5352	28.0557	27.9869	28.2077	29.0965	28.8203	28.3494	28.189	28.3282	NUPL1	Nucleoporin p58/p45	Q5JRG1;H7BYF2;Q9BVL2-2;Q9BVL2-3;Q9BVL2	Q5JRG1;H7BYF2;Q9BVL2-2;Q9BVL2-3;Q9BVL2	30.185	5501000000	66
28.1214	28.1556	27.2625	27.9372	28.459	28.1795	28.1015	28.3992	28.6492	SP140L	Nuclear body protein SP140-like protein	H7BYP4;U5Y3L1;Q9H930-2;Q9H930;Q9H930-1;Q9H930-3	H7BYP4;U5Y3L1;Q9H930-2;Q9H930;Q9H930-1	35.575	4228700000	79
25.1207	26.6387	27.4563	26.6865	27.0401	26.6998	27.2262	26.673	25.1058	CSNK1D;CSNK1E	Casein kinase I isoform delta;Casein kinase I isoform epsilon	H7BYT1;P48730-2;P48730;H0Y645;B0QY35;B0QY34;P49674;J3QQI9;B0QY36;H0Y2N6;J3KRM8	H7BYT1;P48730-2;P48730;H0Y645;B0QY35;B0QY34;P49674	11.237	1590000000	19
24.7106	24.975	27.3558	30.341	29.8945	26.1261	30.3515	31.015	31.1177	PDIA3		H7BZJ3	H7BZJ3	8.7679	22186000000	26
26.9869	25.5736	26.7382	27.2714	27.673	26.4551	26.2262	26.7389	26.515	BNIP2	BCL2/adenovirus E1B 19 kDa protein-interacting protein 2	H7C096;J3KN59;Q12982;Q12982-2;Q86WG3;Q86WG3-3	H7C096;J3KN59;Q12982;Q12982-2	6.2516	1399600000	18
28.3153	27.391	26.673	27.7129	27.726	27.5969	27.5463	27.8203	27.8019	ZPR1	Zinc finger protein ZPR1	H7C0E5;O75312;H7BZM7;H7C449	H7C0E5;O75312;H7BZM7	89.651	3273400000	68
28.0137	28.019	27.9595	26.2783	28.2216	25.6757	25.9127	27.604	24.6686	AP1S1	AP-1 complex subunit sigma-1A	H7C1E4;P61966;P61966-2	H7C1E4;P61966;P61966-2	48.705	2485000000	37
27.1984	27.4862	28.4473	26.4394	27.0505	27.1604	27.9428	27.4234	27.2979	APOO	Apolipoprotein O	H7C1U8;Q9BUR5;Q9BUR5-2;G3V1B6	H7C1U8;Q9BUR5;Q9BUR5-2	86.055	2218400000	39
29.5736	30.0479	29.5278	29.4073	29.258	29.2935	29.8065	29.3971	29.7113	EBNA1BP2	Probable rRNA-processing protein EBP2	H7C2Q8;Q99848	H7C2Q8;Q99848	30.94	11375000000	103
25.3576	26.1692	25.4163	27.2077	26.8019	26.5285	26.673	26.604	25.3473			H7C417;C9JZI9;B5MC44;Q9UDX4-3;Q9UDX4-2	H7C417	39.334	1459200000	16
29.524	26.1543	25.4495	29.8872	29.4334	29.362	30.099	29.8385	29.4453	ITGB5	Integrin beta;Integrin beta-5	H7C580;V9GYZ1;V9GZ57;P18084	H7C580;V9GYZ1;V9GZ57;P18084	1.393	9824700000	19
29.4746	28.7453	29.2054	28.6697	28.141	28.5352	29.1065	25.8271	28.7357	MRPS17	28S ribosomal protein S17, mitochondrial	I3L0E3;Q9Y2R5;E9PE17	I3L0E3;Q9Y2R5;E9PE17	42.29	5495400000	49
31.5156	31.3672	31.3303	31.2365	31.1544	31.1361	31.5754	31.2869	31.5062	NSF	Vesicle-fusing ATPase	I3L0N3;P46459;P46459-2;I3L0L3;I3L2G1;K7EQD6;I3L338;I3L4Q9	I3L0N3;P46459;P46459-2	138.12	35825000000	361
25.0353	24.8396	25.5355	26.5225	26.6998	26.8385	26.726	26.726	26.6998	CCDC137	Coiled-coil domain-containing protein 137	I3L0U5;Q6PK04	I3L0U5;Q6PK04	8.267	1302300000	16
28.7064	28.6355	27.5463	28.6629	29.2781	28.6146	28.6527	28.5862	28.7389	PCYT2	Ethanolamine-phosphate cytidylyltransferase	I3L1R7;Q99447;Q99447-3;Q99447-4;Q99447-2;I3L1L9;I3L2Q1;I3L3V9;I3L1C4;I3L102	I3L1R7;Q99447;Q99447-3;Q99447-4;Q99447-2;I3L1L9;I3L2Q1	26.366	4993300000	92
28.0401	28.459	27.3745	27.6931	27.8385	27.7453	27.611	27.7389	27.6798	FLYWCH2	FLYWCH family member 2	I3L1Y9;Q96CP2;I3L4I0;I3L0R3;I3L231;Q4VC44-2;Q4VC44;Q4VC44-3	I3L1Y9;Q96CP2;I3L4I0	13.326	2988900000	51
26.9088	26.506	24.4461	26.5225	26.9428	27.2803	26.9428	26.8741	26.6998	GEMIN4	Gem-associated protein 4	I3L2C7;P57678;I3L399;E7EN12;I3L4M4;I3L4A4	I3L2C7;P57678	35.547	1930400000	49
27.0401	25.2739	25.3685	27.0084	26.5045	27.0084	27.9146	28.1459	27.2077	NFATC3	Nuclear factor of activated T-cells, cytoplasmic 3	I3L3K7;Q12968-6;Q12968-4;Q12968-3;Q12968-2;Q12968;H3BR83;H3BRS1;F8VPH9;H3BRM3	I3L3K7;Q12968-6;Q12968-4;Q12968-3;Q12968-2;Q12968;H3BR83;H3BRS1	28.077	1706700000	36
28.3869	28.3196	28.1747	28.0609	28.2077	28.3023	28.0137	28.611	28.391	CHMP6	Charged multivesicular body protein 6	I3L4A1;Q96FZ7;I3L4G8;I3L3E4	I3L4A1;Q96FZ7;I3L4G8;I3L3E4	14.197	4137100000	53
28.9088	28.673	28.524	28.4032	27.9031	27.673	28.5754	28.509	28.7802	KDM2A	Lysine-specific demethylase 2A	I3VM54;Q9Y2K7;Q9Y2K7-5;Q9Y2K7-2;Q9Y2K7-4;Q9Y2K7-3	I3VM54;Q9Y2K7;Q9Y2K7-5;Q9Y2K7-2;Q9Y2K7-4	39.148	5678200000	81
27.6527	26.8974	27.2979	28.3494	27.6458	28.141	27.8799	27.6998	28.3578	INTS2	Integrator complex subunit 2	J3KMZ7;Q9H0H0;J3KRH0	J3KMZ7;Q9H0H0	69.391	3520400000	75
26.6595	24.7645	25.4073	31.4284	30.8755	30.7927	29.4053	27.6389	25.976	MLLT4	Afadin	J3KN01;P55196;P55196-5;A8MQ02;Q5TIG5;P55196-6;H0Y8L4;F8W9I4;E9PFY5;H0YA98;H0Y948;H0Y8U8;H0Y9I0	J3KN01;P55196;P55196-5;A8MQ02;Q5TIG5;P55196-6	163.07	11958000000	202
28.1984	25.2923	27.2714	29.0762	28.5426	28.995	28.579	28.459	27.5463	PI4KA	Phosphatidylinositol 4-kinase alpha	J3KN10;P42356;P42356-2;A8MTF1;A4QPH2-3;A4QPH2;A4QPH2-2;Q8N8J0;C9JLI1	J3KN10;P42356	120.6	4396200000	105
30.7613	30.1842	30.2422	31.225	31.0017	31.1664	30.5844	30.8157	31.0864	PSMD9	26S proteasome non-ATPase regulatory subunit 9	J3KN29;O00233;F5H5V4;F5GX23;O00233-2;F5H169;F5H7X1;O00233-3	J3KN29;O00233;F5H5V4;F5GX23;O00233-2;F5H169	140.68	25932000000	171
28.604	27.8799	27.8682	26.3716	27.4314	27.4629	28.2077	27.8916	27.4938	OXA1L	Mitochondrial inner membrane protein OXA1L	S4R3Q9;J3KNA0;E7EVY0;Q15070-2;Q15070;C9JC63;Q15070-3	S4R3Q9;J3KNA0;E7EVY0;Q15070-2;Q15070	6.9682	2774600000	57
29.4032	29.1984	29.3807	29.4413	28.9896	29.2869	29.7227	29.0839	29.0505	CCS	Copper chaperone for superoxide dismutase;Superoxide dismutase [Cu-Zn]	J3KNF4;O14618;E9PP76;E9PK03	J3KNF4;O14618;E9PP76	38.665	6323100000	65
30.4532	30.393	29.611	30.0479	30.196	30.6458	30.3515	30.0479	30.8534	CYB5B		J3KNF8;J3QR91	J3KNF8	157.8	17395000000	133
28.1795	28.0914	28.189	28.3239	27.9203	28.3109	28.3324	28.3869	28.3109	DDX41	Probable ATP-dependent RNA helicase DDX41	J3KNN5;Q9UJV9;H0Y8L8;H0YA06;D6RGI7	J3KNN5;Q9UJV9	33.078	4684200000	69
26.3359	24.7277	25.6536	26.1565	26.4846	26.0833	26.4073	25.9157	26.4984	AGTPBP1	Cytosolic carboxypeptidase 1	J3KNS1;Q9UPW5;Q9UPW5-2;Q9UPW5-3;Q5VZW3;Q5VZW6	J3KNS1;Q9UPW5;Q9UPW5-2;Q9UPW5-3	9.3238	791030000	33
32.2703	32.0184	32.0512	32.225	31.8196	31.9677	32.1084	32.015	32.0217	SRSF2	Serine/arginine-rich splicing factor 2	J3QL05;J3KP15;Q01130-2;Q01130	J3QL05;J3KP15;Q01130-2;Q01130	57.453	60532000000	134
27.4707	26.7771	27.2262	28.0401	27.2625	27.17	26.9316	27.3239	27.6798	RBM7	RNA-binding protein 7	J3KPD3;Q9Y580;I3L521;F5GXV8;F5GY08;F5H606;G3V1T9;F5H674	J3KPD3;Q9Y580;I3L521;F5GXV8;F5GY08;F5H606	35.356	2320100000	44
30.2759	29.9117	29.7325	30.0479	30.0609	30.0084	29.94	29.6285	30.2077	LUC7L3	Luc7-like protein 3	J3KPP4;O95232;D6RDI2;C9JL41;O95232-2;H7C5U7;E7EN55;H0YA81;D6RHH0;U3KQT3;H0YBV7;H0YAR4	J3KPP4;O95232;D6RDI2	91.874	15601000000	156
28.459	29.5426	29.2714	28.7421	29.0243	28.9923	28.5933	28.5278	28.509	TRABD	TraB domain-containing protein	J3KPT4;Q9H4I3;Q9H4I3-2	J3KPT4;Q9H4I3;Q9H4I3-2	48.041	6759400000	94
34.2048	34.2408	34.3763	33.3436	33.3698	33.7553	33.8042	33.7353	33.7553	PHB2	Prohibitin-2	J3KPX7;Q99623;F5GY37;Q99623-2;F5GWA7;F5H3X6;F5H0C5;F5H2D2;U3KPZ5	J3KPX7;Q99623;F5GY37;Q99623-2;F5GWA7;F5H3X6	99.562	196000000000	460
31.5156	31.5203	31.8645	31.9539	32.13	32.1664	32.0217	31.8497	31.8829	OLA1	Obg-like ATPase 1	J3KQ32;Q9NTK5;Q9NTK5-2;Q9NTK5-3;C9JTK6;C9JCJ9	J3KQ32;Q9NTK5;Q9NTK5-2;Q9NTK5-3	200.26	58289000000	319
27.9146	27.3745	27.4938	27.8916	27.8019	27.8203	28.2077	28.0914	27.3662	PTRH2	Peptidyl-tRNA hydrolase 2, mitochondrial	J3KQ48;Q9Y3E5	J3KQ48;Q9Y3E5	149.91	3877900000	91
26.3799	25.6853	25.7583	24.2108	26.0526	25.8568	26.9428	30.7849	26.4122	GZMB	Granzyme B	J3KQ52;P10144;Q6XGZ2;J3KPK2;P20718-2;P20718	J3KQ52;P10144;Q6XGZ2;J3KPK2	24.342	4854000000	32
25.7338	28.2759	26.1663	30.2759	31.4823	30.0217	25.9855	27.9484	25.4095	HLA-DPA1	HLA class II histocompatibility antigen, DP alpha 1 chain	J3KQ99;P20036;H0Y6F8	J3KQ99;P20036;H0Y6F8	31.198	9136900000	37
28.49	29.4194	29.7549	29.0634	30.2193	30.0084	28.8945	29.5352	29.3431	SUMF2	Sulfatase-modifying factor 2	J3KQJ1;Q8NBJ7;A8MXB9;C9JL30;C9J660;Q8NBJ7-2;E9PBT8;H7C3B2;J3QT17;Q8NBJ7-5;F8WEX5;E9PG02;F8WEV7;F8WES7	J3KQJ1;Q8NBJ7;A8MXB9;C9JL30;C9J660;Q8NBJ7-2;E9PBT8;H7C3B2;J3QT17;Q8NBJ7-5	43.8	10544000000	91
27.6251	27.4785	26.3712	28.7129	27.9814	27.604	26.8974	27.9428	26.9869	CCDC12	Coiled-coil domain-containing protein 12	J3KR35;Q8WUD4;C9JUN5;S4R331	J3KR35;Q8WUD4;C9JUN5;S4R331	57.748	2671300000	52
32.4108	32.5109	32.4702	32.3223	32.1177	32.3802	32.1931	32.362	32.4581	OTUB1	Ubiquitin thioesterase OTUB1	J3KR44;Q96FW1;F5H6Q1;F5GYN4;F5GYJ8;F5H3F0;Q96FW1-2	J3KR44;Q96FW1;F5H6Q1;F5GYN4;F5GYJ8;F5H3F0	171.9	69601000000	346
29.391	29.6251	28.8142	30.5844	30.7373	30.2869	30.4727	29.9259	29.8142	PTPN7	Tyrosine-protein phosphatase non-receptor type 7	J3KR55;P35236;P35236-2;P35236-3;H7C5I3;H7C4T8;E9PE54;E7EUM0;F8WF66;C9IYI6;C9JBA9;REV__O75330-4;REV__O75330-2;REV__O75330;REV__O75330-3	J3KR55;P35236;P35236-2;P35236-3	66.01	15741000000	149
27.5609	27.8019	27.5969	27.6931	27.6998	27.3494	28.0965	28.1263	27.8445	TAF6	Transcription initiation factor TFIID subunit 6	J3KR72;P49848;P49848-3;P49848-2;C9JFL8;C9JTY6;C9JIS2;E5RHA1;C9J088;E5RKA5;F8WEJ7;C9J7C4;C9JHQ8	J3KR72;P49848;P49848-3;P49848-2	27.178	3230200000	65
29.4823	29.9259	29.2847	29.8279	30.4919	29.877	29.2193	29.8974	29.4473	TBCD	Tubulin-specific chaperone D	J3KR97;Q9BTW9;Q9BTW9-4;Q9BTW9-5;I3L439;I3L163;I3L500;I3L143;I3L3H4;I3L131;I3L0V3;I3L4D2;I3L1S3;I3L120;Q9BTW9-3	J3KR97;Q9BTW9;Q9BTW9-4;Q9BTW9-5	115.81	13141000000	188
27.965	29.1795	29.4274	28.6595	28.3023	28.8081	28.0349	28.0349	28.3239	CBX1	Chromobox protein homolog 1	J3KS05;P83916;B5MD17;K7ELA4;C9JWS9	J3KS05;P83916;B5MD17;K7ELA4;C9JWS9	77.412	5186200000	52
28.8474	28.9484	28.8534	28.3951	28.5682	28.6629	28.9117	28.7676	28.4551	ICT1	Peptidyl-tRNA hydrolase ICT1, mitochondrial	J3KS15;Q14197;J3QRF8	J3KS15;Q14197	14.755	5396000000	64
24.8721	27.611	25.6919	28.5278	29.8549	29.3971	26.8623	27.0505	25.7625	CCR7	C-C chemokine receptor type 7	J3KSS9;P32248	J3KSS9;P32248	5.7348	4814400000	27
32.3802	31.5156	31.7006	32.1872	32.0895	32.3115	31.8682	31.8309	32.025	RPL19	Ribosomal protein L19;60S ribosomal protein L19	J3QR09;J3KTE4;P84098;J3QL15	J3QR09;J3KTE4;P84098	40.685	58130000000	139
32.7985	33.1068	33.3436	32.995	32.5273	32.7927	32.665	32.9591	33.1177	SRSF1	Serine/arginine-rich splicing factor 1	J3KTL2;Q07955;Q07955-3;Q07955-2;J3KSR8;J3QQV5;J3KSW7	J3KTL2;Q07955;Q07955-3;Q07955-2	48.572	108000000000	356
30.3196	30.0084	30.4433	30.0864	30.1239	30.2193	30.196	30.1842	30.2535	CHERP	Calcium homeostasis endoplasmic reticulum protein	J3QK89;Q8IWX8	J3QK89;Q8IWX8	75.88	16478000000	142
28.7195	29.1676	28.5536	28.5718	26.5406	28.2216	28.1747	27.9539	28.579	SCO1	Protein SCO1 homolog, mitochondrial	J3QL56;O75880	J3QL56;O75880	11.97	4248600000	41
28.6798	28.6458	28.7613	28.0762	27.8385	28.5426	28.189	27.9484	28.4862	SCRN2	Secernin-2	J3QL71;Q96FV2-2;Q96FV2;J3QRJ1;J3QR84;J3QQM9;J3KT79;J3KS57	J3QL71;Q96FV2-2;Q96FV2;J3QRJ1	40.654	4137200000	57
26.0005	26.0256	26.832	25.6486	25.9628	26.527	26.8012	25.9524	24.657	STARD3	StAR-related lipid transfer protein 3	J3QLM1;Q14849-2;Q14849-3;Q14849;J3QRM3	J3QLM1;Q14849-2;Q14849-3;Q14849	7.2504	281990000	10
29.5203	28.995	28.6764	29.1866	28.8173	29.3662	29.8157	28.7292	29.4938	MRPS7	28S ribosomal protein S7, mitochondrial	J3QLS3;Q9Y2R9;J3QQS1;J3KSI8;J3QKW2	J3QLS3;Q9Y2R9;J3QQS1;J3KSI8;J3QKW2	38.383	8403900000	83
32.6964	32.9045	33.0544	33.0657	32.9277	32.9224	32.9557	33.015	33.2619	RPL18	60S ribosomal protein L18	J3QQ67;Q07020;G3V203;H0YHA7;Q07020-2;F8VYV2;F8VUA6;A0A075B7A0;F8VXR6	J3QQ67;Q07020;G3V203;H0YHA7;Q07020-2;F8VYV2;F8VUA6;A0A075B7A0	49.909	116000000000	136
27.611	28.1459	27.7195	27.524	27.7064	26.1684	26.5051	25.4486	27.673	SAP30BP	SAP30-binding protein	J3QQJ0;Q9UHR5-2;Q9UHR5;X6R3T8;J3QLH3;J3QLM2;J3KRR6;F5H478;J3KRU5;J3KS14	J3QQJ0;Q9UHR5-2;Q9UHR5;X6R3T8;J3QLH3	8.8325	2407700000	36
26.9203	27.0401	26.726	27.2625	27.0505	27.5014	27.5609	27.4707	26.9203	TRAPPC8	Trafficking protein particle complex subunit 8	J3QQJ5;Q9Y2L5;Q9Y2L5-2;J3KSL8;J3QSA1;J3QR00;J3QQS5	J3QQJ5;Q9Y2L5;Q9Y2L5-2;J3KSL8;J3QSA1	30.777	1884800000	47
31.0414	30.7771	30.6372	31.0737	31.0673	30.7613	30.9259	31.0349	30.7533	LIMD2	LIM domain-containing protein 2	J3QQM5;Q9BT23;J3KRR0;J3QL69	J3QQM5;Q9BT23;J3KRR0	38.08	23694000000	121
29.0609	30.1115	29.5352	27.8142	26.7906	27.3153	28.3745	28.3196	27.7325	ICAM2	Intercellular adhesion molecule 2	J3QQR8;J3QQX6;J3QRQ1;J3QRT5;P13598;J3QKR4	J3QQR8;J3QQX6;J3QRQ1;J3QRT5;P13598;J3QKR4	23.188	3898000000	55
24.6451	24.9872	27.0296	27.3578	27.4785	27.5536	26.2213	27.0401	25.3139	SUZ12	Polycomb protein SUZ12	J3QQW9;Q15022	J3QQW9;Q15022	75.152	1845200000	28
28.4154	27.6663	26.8974	28.2803	28.9896	28.2803	28.189	27.6595	27.8682	YTHDC1	YTH domain-containing protein 1	J3QR07;Q96MU7;Q96MU7-2;J3KS01;J3KRG5	J3QR07;Q96MU7;Q96MU7-2	65.362	3657900000	73
34.3033	34.0592	34.6415	34.5062	34.5179	34.6415	34.2193	34.5002	34.2897	MYL12A;MYL9	Myosin regulatory light chain 12A;Myosin regulatory light polypeptide 9	J3QRS3;P19105;J3KTJ1;P24844;P24844-2	J3QRS3;P19105;J3KTJ1;P24844	177.77	289000000000	437
30.0737	30.3828	30.1724	30.5573	30.4433	30.341	30.1115	30.1842	30.4134	ZNF207	BUB3-interacting and GLEBS motif-containing protein ZNF207	J3QRS9;O43670-2;O43670;O43670-4;X6R4W8;O43670-3;J3KS31;J3QS27;J3KTL1;J3KRB6;J3KRW6;H0Y3M2	J3QRS9;O43670-2;O43670;O43670-4;X6R4W8;O43670-3;J3KS31	82.295	16987000000	85
27.1015	27.4629	26.3804	27.1795	26.9428	26.3894	26.5754	27.1312	27.1312	VEZF1	Vascular endothelial zinc finger 1	J3QSH4;Q14119;J9JIC7	J3QSH4;Q14119;J9JIC7	11.435	1329100000	41
27.4785	27.1214	27.1214	27.7453	27.2535	27.6595	27.6865	27.5969	26.9869	BAG1	BAG family molecular chaperone regulator 1	J3QTA2;Q99933-4;Q99933-3;Q99933;Q99933-2;C9JYK5	J3QTA2;Q99933-4;Q99933-3;Q99933;Q99933-2;C9JYK5	43.333	2447200000	66
26.5195	25.2664	25.1689	26.078	27.1015	27.4629	27.141	27.17	27.3153	C17orf75	Protein Njmu-R1	J9JIC5;Q9HAS0;K7EII1;J3KRR1;K7ERX0;K7EIQ2	J9JIC5;Q9HAS0	34.154	1749200000	38
32.9117	32.9081	32.7494	32.7026	32.5273	32.6415	33.0495	32.635	32.8534	LMNB2	Lamin-B2	J9JID7;Q03252	J9JID7;Q03252	195.97	93515000000	500
27.5463	27.2535	26.7517	27.7453	28.0401	27.7195	27.604	28.0453	27.6865	TMCO1	Transmembrane and coiled-coil domain-containing protein 1	J9JIE6;Q9UM00-2;Q9UM00;J3QQY2;J3KS45;J3KTQ7	J9JIE6;Q9UM00-2;Q9UM00;J3QQY2;J3KS45	42.494	3122000000	48
31.7849	31.4234	31.2591	30.6458	30.9117	30.8755	31.0609	31.2422	31.2979	CUL4B	Cullin-4B	K4DI93;Q13620-1;Q13620;Q13620-3;A6NE76	K4DI93;Q13620-1;Q13620;Q13620-3	195.18	29857000000	392
26.0619	24.8076	24.7814	26.604	27.0084	26.6998	26.5898	25.6971	26.0084	CLUH	Clustered mitochondria protein homolog	K7EIG1;O75153;I3L4B5;I3L318;Q9Y5I4-2;Q9Y5I4	K7EIG1;O75153	46.693	4124800000	60
28.6458	28.524	28.267	28.5278	28.1842	28.3196	28.6285	28.6831	28.0349	NUDT16L1	Protein syndesmos	K7EIN2;Q9BRJ7;K7ENA3;W4VSQ8;Q9BRJ7-2	K7EIN2;Q9BRJ7;K7ENA3	29.105	4911000000	76
27.7389	27.3662	26.8172	27.632	27.8142	27.509	27.7708	28.0243	27.7708	SMAD4	Mothers against decapentaplegic homolog 4	K7EIU8;Q13485;K7ES96;K7EIJ2;K7ENG8;K7EL18;A0A087WUF3;K7ENG1;K7EL15	K7EIU8;Q13485;K7ES96	46.537	2693000000	44
26.604	24.3864	24.8557	26.9428	26.4953	26.9203	26.5696	27.0813	26.8385	FAM32A	Protein FAM32A	K7EIY1;Q9Y421;K7ELZ8;K7ENN5;Q9Y421-3;Q9Y421-2	K7EIY1;Q9Y421;K7ELZ8;K7ENN5;Q9Y421-3;Q9Y421-2	4.8853	1337200000	17
26.7077	25.6611	25.8881	26.8858	27.189	27.5609	25.5391	26.558	26.1106	SPC24	Kinetochore protein Spc24	K7EJH0;K7EMX1;K7EJV2;K7ESQ2;Q8NBT2;Q8NBT2-2;K7ERQ7;A0A0A0MSN0	K7EJH0;K7EMX1;K7EJV2;K7ESQ2;Q8NBT2;Q8NBT2-2	8.743	872490000	13
33.2478	34.8883	35.7922	29.2714	33.4943	33.6307	31.2077	32.9277	31.6671	H3F3B;H3F3A;H3F3C	Histone H3;Histone H3.3;Histone H3.3C	K7EK07;P84243;K7EMV3;B4DEB1;K7ES00;Q6NXT2;K7EP01	K7EK07;P84243;K7EMV3;B4DEB1;K7ES00;Q6NXT2;K7EP01	82.112	127000000000	227
31.8196	31.6198	31.7006	31.7652	31.3879	31.2135	31.393	31.3303	31.7413	DAZAP1	DAZ-associated protein 1	K7EQ55;K7EK33;Q96EP5;Q96EP5-2;K7EQ02	K7EQ55;K7EK33;Q96EP5;Q96EP5-2;K7EQ02	105.32	41328000000	186
31.7888	31.1783	31.3142	32.0895	32.13	32.0737	32.2048	32.4359	31.9712	STAT5A	Signal transducer and activator of transcription;Signal transducer and activator of transcription 5A	K7EK35;P42229;P42229-2;K7EM17;C9JVV6;K7EIF9	K7EK35;P42229;P42229-2	207.18	61665000000	418
24.8807	25.3725	26.2762	26.4073	26.1619	26.3511	26.141	26.5359	26.604	C19orf25	UPF0449 protein C19orf25	K7EK56;Q9UFG5;Q9UFG5-2;E7EP72;K7ER12;K7EQW1;A0A087WUU5;K7ELZ1	K7EK56;Q9UFG5;Q9UFG5-2;E7EP72	14.076	756660000	18
32.9522	32.8441	32.9916	32.1483	32.0705	32.1453	32.5732	32.5889	32.463	LONP1	Lon protease homolog, mitochondrial	K7EKE6;K7EJE8;P36776-2;P36776;P36776-3;K7ER27;K7ER56;K7ERR6	K7EKE6;K7EJE8;P36776-2;P36776;P36776-3	323.31	80753000000	596
31.4775	30.947	31.1239	31.6022	31.9643	31.2479	31.7413	31.6285	30.8608	RPS15	40S ribosomal protein S15	K7ELC2;P62841;K7EM56;S4R417;K7EQJ5;K7EJ78;S4R456	K7ELC2;P62841;K7EM56;S4R417;K7EQJ5;K7EJ78;S4R456	131.75	53832000000	290
32.4309	32.4433	32.3724	32.1483	32.6501	32.2164	32.3006	32.6176	32.6285	PRKCSH	Glucosidase 2 subunit beta	K7ELL7;P14314-2;P14314;K7EPW7;K7EKX1;K7EJ70	K7ELL7;P14314-2;P14314	208.61	77663000000	366
28.509	28.673	28.9814	28.4629	25.1954	27.9977	26.6955	27.5389	28.2714	TMEM205	Transmembrane protein 205	K7ELQ9;Q6UW68;K7ER05;K7EJQ9;K7EM09;K7EPR0;K7EMV9	K7ELQ9;Q6UW68;K7ER05;K7EJQ9;K7EM09;K7EPR0	19.63	3150800000	50
30.8755	30.933	30.9882	30.995	31.1604	30.9259	30.5203	31.0084	30.2647	EIF1	Eukaryotic translation initiation factor 1	K7EM18;P41567;K7EQP2	K7EM18;P41567	170.72	32592000000	225
24.7769	26.7129	27.0296	27.8858	26.0567	28.2625	28.5052	28.391	27.6931	C18orf8	Uncharacterized protein C18orf8	K7ENL9;Q96DM3;A0A087WZD4;K7EIS6;K7EL80;K7EQJ3;K7EQ65;K7EKN1	K7ENL9;Q96DM3;A0A087WZD4	28.93	3676700000	26
29.55	29.3346	29.4354	29.0375	29.1386	29.2376	29.4823	29.249	29.5987	RBM42	RNA-binding protein 42	K7EP90;Q9BTD8-4;Q9BTD8-2;Q9BTD8-3;Q9BTD8;K7EQ03;K7ER08;K7EML2	K7EP90;Q9BTD8-4;Q9BTD8-2;Q9BTD8-3;Q9BTD8;K7EQ03;K7ER08	65.873	8896000000	110
29.9677	29.3431	29.8638	29.5646	29.3848	29.1937	30.099	29.8203	29.3951	MRPL4	39S ribosomal protein L4, mitochondrial	K7ES61;Q9BYD3;K7ELQ0;X6RAY8;Q9BYD3-2;K7EKI4;K7ELF1;K7EJ73	K7ES61;Q9BYD3;K7ELQ0;X6RAY8;Q9BYD3-2	51.536	10759000000	124
25.6932	25.3931	25.7268	25.6264	26.2077	27.019	26.7129	25.9942	26.7389	DCAKD	Dephospho-CoA kinase domain-containing protein	K7ESP4;Q8WVC6;Q8WVC6-2	K7ESP4;Q8WVC6	8.5278	829290000	16
29.4134	29.1115	29.3869	29.2602	28.9732	29.4093	29.2216	29.158	28.8741	SLC35A4		L0R6Q1	L0R6Q1	38.517	8034600000	88
31.4823	31.7533	32.1422	30.362	30.362	29.7597	31.0864	31.2814	31.1483	SARS2	Serine--tRNA ligase, mitochondrial	M0QWZ7;Q9NP81;Q9NP81-2;M0R259;B4DJM9;M0QX29;M0R2H5;M0R1C0	M0QWZ7;Q9NP81;Q9NP81-2;M0R259	89.197	16872000000	169
27.3828	26.9428	25.7343	27.4707	27.189	26.4567	27.189	26.0752	27.17	USF2	Upstream stimulatory factor 2	M0QXT0;Q15853-4;Q15853-3;Q15853-2;Q15853;M0QYU7;B4DLJ1;M0R1C6	M0QXT0;Q15853-4;Q15853-3;Q15853-2;Q15853;M0QYU7;B4DLJ1	16.805	1676900000	26
28.4512	29.1239	28.8858	29.2193	29.2331	28.7771	28.9622	29.2692	28.9512	ZC3H4	Zinc finger CCCH domain-containing protein 4	M0QY97;Q9UPT8	M0QY97;Q9UPT8	109.32	6930200000	111
28.6355	28.4785	28.6595	28.6251	28.2123	28.3704	28.3196	28.3239	28.459	IRF3	Interferon regulatory factor 3	M0QYT9;Q14653;M0R205;M0QZB8;M0QZB7;Q14653-4;M0QXC8;Q14653-3;Q14653-2;M0R0R8;M0R0X9;M0R3C2;M0QX56	M0QYT9;Q14653;M0R205;M0QZB8;M0QZB7;Q14653-4	54.336	4504200000	79
29.1842	29.196	29.109	29.4842	29.6713	29.8035	28.7064	29.4093	29.4668	AP2S1	AP-2 complex subunit sigma	M0R0N4;M0QYZ2;P53680;X6R390;P53680-2;M0QZ21;M0R1S0	M0R0N4;M0QYZ2;P53680;X6R390;P53680-2;M0QZ21	7.1049	8916100000	47
26.6595	26.604	26.0233	25.7409	27.4862	26.7895	26.4598	27.8741	27.2353	CD37	Leukocyte antigen CD37	M0QZP6;B7ZAN3;P11049-3;P11049-2;P11049	M0QZP6;B7ZAN3;P11049-3;P11049-2;P11049	5.0678	1312100000	22
33.3033	33.1679	33.1392	33.1468	32.9643	32.7653	33.3169	33.2759	33.2178	ARHGEF1	Rho guanine nucleotide exchange factor 1	M0QZR4;Q92888;Q92888-3;Q92888-2;Q92888-4;M0QYC1;M0R2C7;M0QYS3;M0QZH8;M0R3H5;M0QXV6	M0QZR4;Q92888;Q92888-3;Q92888-2;Q92888-4;M0QYC1	323.31	121000000000	810
33.1813	32.7868	33.0414	33.0101	33.5754	33.2336	33.1099	33.2759	33.4083	RPS5	40S ribosomal protein S5;40S ribosomal protein S5, N-terminally processed	M0R0F0;P46782;M0R0R2;M0QZN2	M0R0F0;P46782;M0R0R2;M0QZN2	97.849	140000000000	257
28.9977	28.7895	28.9814	29.9117	29.8004	30.0084	29.3239	29.6022	28.9677	MYO9B	Unconventional myosin-IXb	M0R300;M0R0P8;Q13459-2;Q13459;M0QZY4;M0R2J3;M0R332;M0QXP0;M0R240;B2RTY4-3	M0R300;M0R0P8;Q13459-2;Q13459	167.59	8971500000	207
32.4823	32.5156	32.3142	32.2365	32.2393	32.1239	32.2106	32.3061	32.1604	RPL18A	60S ribosomal protein L18a	M0R117;Q02543;M0R3D6;M0R1A7;M0R0P7	M0R117;Q02543;M0R3D6;M0R1A7;M0R0P7	19.342	72771000000	182
29.5315	29.6964	29.7389	29.5573	29.5573	29.1435	29.726	29.6931	29.7195	SPATA22;EPS15L1	Epidermal growth factor receptor substrate 15-like 1	M0R165;Q9UBC2-3;Q9UBC2;Q9UBC2-2;Q9UBC2-4;M0R2S2;M0R1V5;M0R3I1;K7EJR2;M0R330;M0QX30	M0R165;Q9UBC2-3;Q9UBC2;Q9UBC2-2;Q9UBC2-4;M0R2S2	136.52	9698500000	200
27.4938	27.509	26.5285	26.8974	26.1352	26.4057	27.4154	27.509	25.7748	MRPL34	Ribosomal protein L34;39S ribosomal protein L34, mitochondrial	M0R226;Q9BQ48	M0R226;Q9BQ48	4.2634	1503600000	21
29.1984	27.9977	25.3576	28.8112	29.2422	29.4334	28.3239	28.8203	27.8858	POLD1	DNA polymerase;DNA polymerase delta catalytic subunit	M0R2B7;P28340;M0QZR8;M0QXE6;M0QXQ2;M0QZB4;M0R3H8	M0R2B7;P28340;M0QZR8	61.484	6411600000	89
26.3049	26.7129	27.0813	26.9088	26.7129	26.8504	26.9428	27.1214	26.604	SUGP2	SURP and G-patch domain-containing protein 2	M0R2Z9;Q8IX01-4;Q8IX01-3;Q8IX01;M0R3F6;M0R216;M0R2Y3;M0R065	M0R2Z9;Q8IX01-4;Q8IX01-3;Q8IX01;M0R3F6	28.088	1690200000	62
29.3515	29.6093	28.7833	27.673	27.7771	28.1361	29.1795	28.49	29.1819	DNASE2	Deoxyribonuclease-2-alpha	O00115-2;O00115;K7ENE5	O00115-2;O00115;K7ENE5	7.8126	4752400000	36
28.8019	28.7864	29.5682	29.5555	29.9814	29.5352	29.267	29.7146	29.6355	AGPS	Alkyldihydroxyacetonephosphate synthase, peroxisomal	O00116;B8ZZ81	O00116	125.58	11943000000	182
31.4629	31.3088	31.1115	31.5389	31.4032	31.0864	31.6285	31.2591	31.3515	KIF2A	Kinesin-like protein KIF2A	O00139-2;D6R9M0	O00139-2	136.05	39297000000	322
31.4184	30.9609	31.5754	31.2365	31.4184	31.4871	31.3568	31.6964	31.6066	DDX39A	ATP-dependent RNA helicase DDX39A	O00148;O00148-2;O00148-3;K7EQN7;K7EPJ3;K7EN69;K7ENP6;K7EL56;K7EIL8;K7EN25	O00148;O00148-2;O00148-3;K7EQN7	147.77	39872000000	256
29.9814	29.995	30.0084	31.4919	31.5799	31.7652	30.5296	30.7453	30.393	ACOT7	Cytosolic acyl coenzyme A thioester hydrolase	O00154-4;O00154-6;O00154-7;O00154;O00154-5;K7EKP8;O00154-2;O00154-3;Q6ZUV0	O00154-4;O00154-6;O00154-7;O00154;O00154-5;K7EKP8;O00154-2;O00154-3	37.611	28877000000	168
32.2393	32.1604	32.6285	31.2647	31.3356	31.4032	32.2619	32.8385	32.859	MYO1F	Unconventional myosin-If	O00160;M0QXU2;M0QY89;M0QXE0;M0QXU5;H0YNQ8	O00160	323.31	60248000000	522
29.0583	28.9484	28.8081	29.843	29.805	29.5844	29.6198	28.995	28.258	SNAP23	Synaptosomal-associated protein 23;Synaptosomal-associated protein	O00161;H3BM38;H3BNE1;H3BR18;H3BPJ0;O00161-2;H3BV99;H3BP15;H3BQY9;H3BR99;H3BNG6;H3BU94	O00161;H3BM38;H3BNE1;H3BR18;H3BPJ0;O00161-2;H3BV99;H3BP15;H3BQY9	105.6	8476600000	116
26.8623	25.8835	26.9933	26.604	26.7645	26.3393	27.2625	26.7771	26.726	HAX1	HCLS1-associated protein X-1	O00165-5;O00165;O00165-2;O00165-3;E9PIQ7;O00165-4;Q5VYD6;O00165-6	O00165-5;O00165;O00165-2;O00165-3;E9PIQ7	25.983	1486200000	18
31.8534	31.6372	31.6544	31.6923	31.8534	31.5933	31.6066	31.4823	31.4967	AIP	AH receptor-interacting protein	O00170;E9PMH2;V9GYQ3	O00170;E9PMH2	237.11	48361000000	329
29.4394	29.8096	29.6075	29.267	29.3745	29.5591	29.1795	29.5754	29.6389	GTPBP1	GTP-binding protein 1	O00178;B0QY59;F5H716;F5H257;F8WAZ4	O00178	73.741	9927700000	114
27.5754	28.1556	28.6629	29.8264	29.8504	29.9259	29.1361	27.8564	27.6595	LGALS9	Galectin-9	O00182-2;O00182;J3QS92;F8W9W4;J3KSY2;Q3B8N2-2;Q6DKI2;Q3B8N2;J3KSA0;J3QSH0;J3KS82;J3KT17;J3QR96	O00182-2;O00182	14.725	9100400000	76
30.2979	30.1361	30.196	30.3515	30.2979	30.0084	30.2077	29.94	29.9814	STXBP3	Syntaxin-binding protein 3	O00186	O00186	95.521	15347000000	185
30.0479	30.196	29.8593	30.4532	30.3724	30.362	30.2759	30.2308	30.0349	AP3B1	AP-3 complex subunit beta-1	O00203;O00203-3;Q13367;Q13367-4;H0YBD0;Q13367-3;F5GYB0;F5GWU4	O00203;O00203-3	86.638	16922000000	214
32.6394	32.4991	32.6671	32.8847	32.7333	32.7692	32.9206	32.463	32.8992	PSMD11	26S proteasome non-ATPase regulatory subunit 11	O00231;O00231-2;J3QRY4;J3QS13;J3KSW3	O00231;O00231-2	111.37	101000000000	434
31.5754	31.6329	31.9916	31.5933	31.5844	31.9916	31.8119	31.5889	31.6964	PSMD12	26S proteasome non-ATPase regulatory subunit 12	O00232;O00232-2;J3KTJ5;J3KSK1	O00232;O00232-2	234.78	49817000000	368
27.9146	27.604	28.0914	28.7227	28.94	27.9484	27.604	27.5014	27.6931	PGRMC1	Membrane-associated progesterone receptor component 1	O00264;O00264-2	O00264;O00264-2	72.846	4011000000	41
31.2193	30.7211	30.9677	30.9045	31.0084	30.8608	31.099	30.8901	31.1422	SUPT5H	Transcription elongation factor SPT5	O00267-2;O00267;A0A0A0MSV0;M0QYL9	O00267-2;O00267;A0A0A0MSV0	317.11	29942000000	372
29.7146	29.8755	29.158	29.4804	29.3766	29.6492	29.258	29.6181	29.4649	DFFA	DNA fragmentation factor subunit alpha	O00273;O00273-2;K7ERT1	O00273;O00273-2	51.078	8660900000	111
33.1377	33.3303	33.2478	34.4702	34.2048	34.1975	34.3956	33.933	33.2164	CLIC1	Chloride intracellular channel protein 1	O00299	O00299	193.27	217000000000	441
32.5889	32.5038	32.2563	32.5203	32.3033	32.375	32.4259	32.6944	32.3828	EIF3F	Eukaryotic translation initiation factor 3 subunit F	O00303;H0YDT6;E9PQV8	O00303	99.864	78573000000	248
30.8004	30.6713	30.8755	31.0864	30.9746	30.6372	31.2869	31.2535	31.1544	PIK3CD	Phosphatidylinositol 4,5-bisphosphate 3-kinase catalytic subunit delta isoform	O00329;Q5SR50;F8W9P4;O00329-2;Q68DL0;H0Y871	O00329;Q5SR50;F8W9P4	139.04	27989000000	335
30.099	29.8415	29.8829	28.8564	28.2535	28.9174	29.5933	29.389	29.7244	PDHX	Pyruvate dehydrogenase protein X component, mitochondrial	O00330-3;O00330;H0YD97;O00330-2;E9PLU0;E9PRI6	O00330-3;O00330;H0YD97;O00330-2	47.65	9448600000	88
30.4823	30.6964	30.3303	30.5481	30.6458	31.2365	31.325	31.9983	31.9882	SLC33A1	Acetyl-coenzyme A transporter 1	O00400;H7C562;H7C577	O00400;H7C562	11.518	38676000000	54
32.3568	32.2759	32.333	32.829	32.9574	32.8992	32.6022	32.5038	32.5014	IPO5	Importin-5	O00410;O00410-3;H0Y8C6;O00410-2;E7ETV3;E7EQT5;C9JMV5;E7EV12;H0Y3V4;C9JZD8;E7EWK4;E7EX05;C9JQT6;E7ESA1;E7ESZ1;E7ETV8;C9JZ53;C9J875;C9JXE0	O00410;O00410-3;H0Y8C6;O00410-2	323.31	99245000000	793
31.5296	31.3033	31.5156	31.1115	31.0864	31.2759	31.5062	31.225	31.2077	DNM1L	Dynamin-1-like protein	O00429-3;O00429;O00429-6;O00429-7	O00429-3;O00429;O00429-6;O00429-7	323.31	39021000000	432
29.9814	29.8142	30.2979	29.6372	29.94	29.7771	30.3828	30.4334	30.0349	RTCA	RNA 3-terminal phosphate cyclase	O00442;O00442-2;A6NIC1	O00442;O00442-2	66.911	13480000000	133
28.5718	29.1312	28.0296	26.6865	26.6458	25.9542	28.6251	28.7549	28.1312	MANBA	Beta-mannosidase	O00462;E9PFW2	O00462;E9PFW2	23.366	3290800000	54
26.0084	25.7821	26.2977	27.6251	27.5536	27.1312	26.8623	27.6663	27.1984	TRAF5	TNF receptor-associated factor 5	O00463;O00463-2;O00463-3	O00463;O00463-2;O00463-3	16.836	1907500000	47
28.7517	28.6595	28.7833	29.099	28.7739	28.8445	29.0296	28.4194	28.5718	EXOC5	Exocyst complex component 5	O00471;A0A0A0MSI8;F8W9B8;G3V377	O00471;A0A0A0MSI8;F8W9B8	35.909	6858100000	104
28.2535	27.6663	27.9484	28.2077	25.2174	27.8564	28.0401	28.3066	28.2399	BTN3A3	Butyrophilin subfamily 3 member A3	O00478-2;O00478;C9JUV8;C9JZT5;C9JQT8;C9J877;C9JNZ3;E9PRX1;C9JVU4;C9J3Q8;E9PJE9;E9PFB8;E7EPR2	O00478-2;O00478;C9JUV8;C9JZT5;C9JQT8	21.345	3315600000	44
26.0233	25.654	25.3434	26.7645	26.965	25.6513	25.5858	25.8286	25.0134	HMGN4	High mobility group nucleosome-binding domain-containing protein 4	O00479	O00479	1.7548	525940000	18
32.0381	31.7006	31.7211	31.4967	31.0084	31.3303	31.8974	31.5933	31.5296	NDUFA4	Cytochrome c oxidase subunit NDUFA4	O00483	O00483	6.5617	40743000000	76
31.2422	31.1483	31.4775	31.4823	31.1177	31.0017	31.4678	31.015	30.9814	PSMD14	26S proteasome non-ATPase regulatory subunit 14	O00487;C9JW37	O00487	142.09	36044000000	216
31.9983	31.846	31.9677	31.978	31.5527	31.995	31.341	31.2924	31.6066	BIN1	Myc box-dependent-interacting protein 1	O00499-9;O00499-7;O00499-4;O00499-6;O00499-3;O00499-2;O00499-5;O00499;O00499-10;O00499-8;O00499-11	O00499-9;O00499-7;O00499-4;O00499-6;O00499-3;O00499-2;O00499-5;O00499;O00499-10;O00499-8;O00499-11	323.31	41636000000	413
29.6005	29.341	29.94	30.2077	29.6128	29.8653	29.5862	29.6881	29.5352	KPNA3	Importin subunit alpha-4	O00505;H0Y4S9	O00505	163.95	12720000000	152
26.0833	26.7534	25.7622	25.7995	26.1075	26.2207	26.2714	26.2961	25.9955	KRIT1	Krev interaction trapped protein 1	O00522;O00522-3;O00522-2;C9J718;C9JIY2;C9JF32;C9JBN7;C9JEW7;C9JJM9;C9JD81;C9J3W7	O00522;O00522-3;O00522-2	25.534	929280000	25
27.9923	28.6181	28.9316	29.6058	29.4394	29.4154	28.8682	28.9146	28.4433	SDCBP	Syntenin-1	O00560;O00560-3;B4DHN5;E9PBU7	O00560;O00560-3;B4DHN5;E9PBU7	140.28	7637700000	110
28.4473	28.5969	28.9287	28.6998	28.4234	28.267	28.5203	28.5128	28.6663	MPHOSPH10	U3 small nucleolar ribonucleoprotein protein MPP10	O00566;U3KQ48	O00566	99.249	6148100000	89
33.2478	32.7494	33.2478	32.7712	32.4083	32.4967	32.9435	32.7292	32.8328	NOP56	Nucleolar protein 56	O00567;Q5JXT2;H0YDU4;H0Y653	O00567	323.31	113000000000	585
32.4334	32.3463	32.6586	32.4605	32.9277	32.8553	32.6458	32.779	32.9677	DDX3X	ATP-dependent RNA helicase DDX3X	O00571;O00571-2;B4DLA0;A0A087WX09;A0A087WVZ1	O00571;O00571-2	232.97	111000000000	501
29.2123	29.3282	29.4354	29.8355	29.9539	30.1115	30.1604	30.0084	30.0479	KPNA4	Importin subunit alpha-3	O00629;H7C4F6	O00629	181.4	15081000000	144
27.4551	26.632	26.9428	27.3239	27.2262	27.5898	27.8142	27.141	27.0914	TRIM38	Tripartite motif-containing protein 38	O00635	O00635	31.645	1814500000	66
30.8682	30.5109	30.7849	31.1544	31.4433	31.325	30.7533	30.9609	30.6022	PPP6C	Serine/threonine-protein phosphatase 6 catalytic subunit;Serine/threonine-protein phosphatase 6 catalytic subunit, N-terminally processed	O00743;O00743-2;O00743-3;Q5T1S7	O00743;O00743-2;O00743-3	140.56	28189000000	187
32.3724	32.6671	33.1037	31.7849	31.8422	31.8755	32.2077	32.1724	32.1901	MAN2B1	Lysosomal alpha-mannosidase;Lysosomal alpha-mannosidase A peptide;Lysosomal alpha-mannosidase B peptide;Lysosomal alpha-mannosidase C peptide;Lysosomal alpha-mannosidase D peptide;Lysosomal alpha-mannosidase E peptide	O00754;O00754-2;M0QZ24;M0R2P5;M0R174;M0QZG6;M0QYZ1	O00754;O00754-2	205.41	58502000000	435
25.5137	25.42	26.5663	27.509	27.8741	28.3662	24.5736	26.48	25.0843	UBE2C	Ubiquitin-conjugating enzyme E2 C	O00762;O00762-2;O00762-3;O00762-4;A0A0A0MSE8;A0A087WVK1;K4DI81	O00762;O00762-2;O00762-3;O00762-4	15.648	2814900000	35
30.94	31.6629	31.0737	30.5389	30.8309	30.8974	31.0609	31.2019	30.9882	PDXK	Pyridoxal kinase	O00764;F2Z2Y4;O00764-3;O00764-2;A8MV33	O00764;F2Z2Y4;O00764-3;O00764-2	112.52	27210000000	198
29.8096	29.7373	29.7341	30.362	30.2979	30.1483	29.94	30.0609	29.8415	ARID1A	AT-rich interactive domain-containing protein 1A	O14497;O14497-2;O14497-3;H0Y488;A0A087WUV6;H0YCU6;H0YEW5	O14497;O14497-2;O14497-3;H0Y488	246.02	14752000000	310
27.4862	27.1111	27.2803	27.6865	27.8142	27.4314	27.3494	27.1214	27.5463	FCHO1	FCH domain only protein 1	O14526-2;O14526;M0QZI3;O14526-3;M0R3E5;M0QZI9;M0R1K4;M0QZF0;M0R2J7;M0R107;M0QXW2;M0QZS1;M0QY09;M0QXD1;M0R3E7;M0QXY1;M0QYT8;M0QYA9;M0R0U5;M0QYN8;M0QZE1	O14526-2;O14526;M0QZI3;O14526-3	20.343	2360100000	38
27.4785	27.0296	25.7745	28.3494	27.9031	27.0401	27.5165	27.8019	27.1214	TRAFD1	TRAF-type zinc finger domain-containing protein 1	O14545;F8VNX8;F8VVF3;O14545-2;F8VWK2;S4R2Z9	O14545;F8VNX8;F8VVF3;O14545-2	36.138	2628100000	115
29.3346	28.5463	29.8385	29.2123	29.1604	29.1724	29.6814	29.3282	29.2123	COX7A2L	Cytochrome c oxidase subunit 7A-related protein, mitochondrial	O14548;E5RJZ1;H0YBD2;E5RFH8	O14548;E5RJZ1;H0YBD2	46.226	9793400000	67
29.1747	30.0737	25.4168	29.8843	29.995	29.8916	30.1483	29.5969	29.8415	NDUFAB1	Acyl carrier protein, mitochondrial;Acyl carrier protein	O14561;H3BNK3;I3L505	O14561;H3BNK3	16.082	13611000000	69
25.7154	28.4314	28.5646	27.8264	26.965	28.1015	28.203	28.1842	27.1795	CYB561D2	Cytochrome b561 domain-containing protein 2	U3KQU4;O14569	U3KQU4;O14569	28.555	2870100000	34
30.5014	30.947	30.6022	30.9117	31.4581	31.2308	31.2759	31.2535	31.3088	COPE	Coatomer subunit epsilon	O14579;A0A087X0I4;M0QXB4;O14579-2;O14579-3;M0R061	O14579;A0A087X0I4;M0QXB4;O14579-2;O14579-3	168.53	28891000000	215
29.5296	29.3599	29.8829	31.0544	29.5987	29.7755	29.8264	29.7613	29.6355	EIF1AY	Eukaryotic translation initiation factor 1A, Y-chromosomal	O14602;A6NJH9	O14602;A6NJH9	72.443	16021000000	116
29.4053	30.2535	29.6216	30.2308	30.933	30.4823	30.8309	30.7613	30.4134	AP3D1	AP-3 complex subunit delta-1	O14617-5;O14617;O14617-4;O14617-2;O14617-3;A0A087WYN6;K7ELX8;K7ERW8	O14617-5;O14617;O14617-4;O14617-2;O14617-3	212.24	19660000000	260
28.6931	28.7833	27.9203	28.611	28.509	28.7453	26.8264	28.0711	28.3239	ABLIM1	Actin-binding LIM protein 1	O14639-3;O14639-5;O14639-2;O14639;F8W8M4;A0A0A0MRL6;O14639-4;O14639-6;J3QSX6;H0Y3K7;H0Y7N6;F6XFR5	O14639-3;O14639-5;O14639-2;O14639;F8W8M4;A0A0A0MRL6;O14639-4;O14639-6;J3QSX6;H0Y3K7	45.849	3772400000	94
27.5014	27.3662	28.1015	27.5754	27.8019	27.611	27.673	28.3536	28.0453	CHD2	Chromodomain-helicase-DNA-binding protein 2	O14647-2;O14647;O14647-3	O14647-2;O14647	26.24	3045300000	72
27.9259	28.6355	28.7129	28.2759	28.4394	28.3452	28.066	28.0557	28.3578	TOR1A	Torsin-1A	O14656;O14656-2	O14656	10.76	4874300000	55
25.9727	24.8254	26.1986	27.6663	27.0084	27.3662	26.1194	27.4473	25.4288	TOR1B	Torsin-1B	O14657;H0Y7C8	O14657	5.8342	1607900000	21
30.3515	30.1842	30.0737	30.7533	30.4629	30.6022	30.4134	30.2077	29.8339	ADAM10	Disintegrin and metalloproteinase domain-containing protein 10	O14672;O14672-2;H0YNC5;H3BS53;B5MC71;H0YK87;C9J9B4	O14672;O14672-2	127.55	16284000000	177
26.7389	26.6595	27.5165	26.9977	27.141	27.3239	27.391	27.2625	26.4999	APAF1	Apoptotic protease-activating factor 1	O14727-4;O14727;C9JLV4;O14727-3;O14727-2;O14727-5;O14727-6;F8VNZ0	O14727-4;O14727;C9JLV4;O14727-3;O14727-2;O14727-5;O14727-6	20.706	1706300000	32
31.0609	30.995	30.0349	31.2135	31.1544	30.6629	30.4433	30.611	30.4433	PDCD5	Programmed cell death protein 5	O14737;K7EQA1;O14737-2;K7ESJ4;Q3HM38;X6R2P6	O14737;K7EQA1;O14737-2	29.28	22013000000	137
30.099	29.5071	30.1842	29.7292	29.9117	30.1239	30.0084	29.5609	30.2308	PRMT5	Protein arginine N-methyltransferase 5;Protein arginine N-methyltransferase 5, N-terminally processed	O14744;O14744-5;O14744-2;O14744-3;O14744-4;G3V580;H0YJX6;G3V5L5;G3V2L6;G3V2X6;C9JSX3;H0YJ77;H0YJD3;H7BZ44;G3V5T6;G3V507;G3V2F5;H0YJY6	O14744;O14744-5;O14744-2;O14744-3;O14744-4;G3V580	79.791	15665000000	182
31.9677	31.8157	31.5109	32.2675	32.1513	32.1208	32.0512	32.1177	31.8497	SLC9A3R1	Na(+)/H(+) exchange regulatory cofactor NHE-RF1	O14745;O14745-2;J3QRP6;J3QRA3	O14745;O14745-2	159.88	55609000000	323
32.7211	33.4334	33.0266	31.8719	31.8385	32.025	32.611	32.3006	32.1989	TPP1	Tripeptidyl-peptidase 1	O14773;O14773-2;E7EV34	O14773;O14773-2	136.21	63905000000	205
31.4083	31.1239	31.0864	30.9814	30.9539	30.9677	31.5799	31.2479	31.5109	TCERG1	Transcription elongation regulator 1	O14776-2;O14776;G3V220;Q5VWI1	O14776-2;O14776;G3V220	150.96	33305000000	296
25.6152	26.4474	25.3805	27.0609	27.1312	27.0296	25.7512	25.9111	25.3709	NDC80	Kinetochore protein NDC80 homolog	O14777	O14777	24.248	1335400000	26
28.1652	28.4274	28.7549	28.8234	28.3452	28.3951	28.632	28.7958	28.8203	TNPO2	Transportin-2	O14787-2;O14787;A0A075B780;K7ESC1;K7ENW1;K7ESG1;K7EMA3	O14787-2;O14787;A0A075B780	64.292	6291400000	98
32.8608	32.7829	33.1223	32.8774	32.9763	32.8755	33.1813	33.0217	33.1361	PSMA7	Proteasome subunit alpha type-7	O14818;O14818-2;H0Y586;O14818-4;F5GY34	O14818;O14818-2;H0Y586;O14818-4	291.05	108000000000	373
29.9117	29.5898	29.8638	29.8974	30.5754	29.49	29.6303	29.995	30.2308	SCAMP3	Secretory carrier-associated membrane protein 3	O14828;O14828-2	O14828;O14828-2	37.061	13328000000	84
28.5609	28.8682	29.5898	29.3239	29.611	29.2625	29.995	30.341	30.4629	MGST3	Microsomal glutathione S-transferase 3	Q5VV89;O14880;Q5VV87	Q5VV89;O14880;Q5VV87	65.297	10418000000	101
27.0401	27.3066	27.1795	27.5898	27.632	27.7389	27.9703	27.4629	25.6208	GIPC1	PDZ domain-containing protein GIPC1	O14908;O14908-2;K7EM11;K7ELJ2;K7ESN1;K7EIT0;Q8TF64	O14908;O14908-2	37.92	2123200000	45
29.604	29.7031	30.099	30.2535	30.0084	29.726	30.3196	30.2535	30.3303	IKBKB	Inhibitor of nuclear factor kappa-B kinase subunit beta	O14920;O14920-2;O14920-4;G3V105;E5RGW5;O14920-3;J3KNS5	O14920;O14920-2;O14920-4;G3V105	141.75	15829000000	208
29.5591	29.2376	29.0349	30.4433	30.6629	30.2193	30.2193	30.5109	30.1361	HAT1	Histone acetyltransferase type B catalytic subunit	O14929;O14929-2;F8W9G7;F8WEW1	O14929;O14929-2	81.209	20054000000	150
29.2147	28.4473	29.7113	30.2759	31.2019	30.5389	30.393	31.1239	29.8974	UBE2L6	Ubiquitin/ISG15-conjugating enzyme E2 L6	O14933;O14933-2;E9PQT7;E9PKW8	O14933;O14933-2	174.23	20627000000	159
30.7047	30.9117	30.196	29.8593	29.4938	29.6848	30.3828	30.4334	30.1115	UQCRQ	Cytochrome b-c1 complex subunit 8	O14949	O14949	16.941	15156000000	73
28.7895	28.5278	28.7549	29.0427	28.9031	28.8445	28.5203	28.5128	28.6831	HGS	Hepatocyte growth factor-regulated tyrosine kinase substrate	O14964;O14964-2;I3L1P5;I3L1E3;I3L165;I3L2H4	O14964;O14964-2;I3L1P5	34.142	6216400000	100
28.2803	28.6831	28.362	27.9372	27.5389	27.3745	27.8682	28.4823	27.965	RAB29	Ras-related protein Rab-7L1	O14966;O14966-2;O14966-3;E9PL56;P57729;Q13637	O14966;O14966-2	32.317	4494200000	42
31.196	31.4334	30.7533	31.325	31.3672	31.2869	31.0673	31.1422	30.8755	PPP1R12A	Protein phosphatase 1 regulatory subunit 12A	O14974;O14974-5;O14974-2;O14974-3;H0YHI8;H0YIS4;H0YIM2;H0YIS3;H0YHL8;F8VW28;H0YIL7;E1CKY7;O60237-4;O60237	O14974;O14974-5;O14974-2;O14974-3	219.98	31570000000	428
25.0074	26.1584	24.2932	27.1507	27.5754	27.2445	28.6285	28.7549	28.2399	SLC27A2	Very long-chain acyl-CoA synthetase	O14975;O14975-2;G3V1R7	O14975;O14975-2;G3V1R7	51.668	3583800000	67
29.8843	29.7755	29.8887	30.0084	29.7645	29.7818	30.0349	30.0864	29.8843	GAK	Cyclin-G-associated kinase	O14976;O14976-2;A0A087X1U9;D6RAW3;H0Y8H5;D6RC24;D6RE78;D6RF16;D6RAQ7;H0YA39	O14976;O14976-2	175.46	13234000000	200
25.5238	27.4629	28.1604	28.2714	27.8081	28.1795	28.7676	28.1115	28.1214	HNRNPDL	Heterogeneous nuclear ribonucleoprotein D-like	O14979-3;O14979-2	O14979-3;O14979-2	40.324	5344600000	33
33.0592	32.8534	33.5062	32.9153	33.2759	33.1664	33.1664	33.1208	33.2336	XPO1	Exportin-1	O14980;C9JKM9;C9J673;C9IZS4;C9JQ02;C9JV99;F8WF71;C9IYM2;C9JF49;H7BZC5	O14980	323.31	136000000000	787
31.0609	31.1361	31.1544	30.7211	30.9882	30.9117	30.8309	31.0084	30.7771	U2SURP	U2 snRNP-associated SURP motif-containing protein	O15042-2;O15042;E7ET15;O15042-3;C9JB80;H0Y8D9;E7EW00;H7C4V2;C9JDJ7;C9J5L1;U3KPT1;H7C4P4	O15042-2;O15042;E7ET15;O15042-3;C9JB80	89.094	28225000000	322
25.7604	26.1908	26.219	26.3256	26.0629	26.3729	26.391	26.2077	26.4953	SETD1A	Histone-lysine N-methyltransferase SETD1A	O15047;C9J2Z9	O15047	25.107	1072000000	37
25.2535	25.3516	26.0096	25.6878	25.1795	25.6969	25.417	25.7077	26.2151	TRANK1	TPR and ankyrin repeat-containing protein 1	O15050;A0A096LPF5	O15050	6.7805	482640000	17
30.6285	30.4919	30.6198	30.5933	30.8682	30.9117	30.8309	30.6798	30.7533	PFAS	Phosphoribosylformylglycinamidine synthase	O15067;H0YGH1;J3QSG0;J3QSH6;J3KT98;J3KTQ5;J3KTL4	O15067	323.31	26601000000	342
26.4186	26.3595	27.2077	26.6156	26.2571	26.3811	25.989	26.6998	26.0526	KIAA0391	Mitochondrial ribonuclease P protein 3	O15091-2;O15091;O15091-4;A0A0A0MTQ0;O15091-3	O15091-2;O15091;O15091-4	11.583	960380000	39
27.8858	26.8974	27.0914	27.2262	27.4234	27.4707	27.0296	27.2535	27.6389	CHUK	Inhibitor of nuclear factor kappa-B kinase subunit alpha	O15111;Q9UPZ9-2	O15111	23.833	2333600000	56
28.1361	27.5682	27.7833	28.3869	28.7096	28.6595	28.8916	28.6181	28.3704	LSM1	U6 snRNA-associated Sm-like protein LSm1	O15116;E5RJ47;E5RH18	O15116;E5RJ47;E5RH18	13	4529500000	53
30.6285	30.5014	30.0609	31.2759	31.0479	30.995	31.3033	31.5062	31.2924	FYB	FYN-binding protein	O15117;O15117-2;O15117-3;D6RFJ5;D6RER7;D6RC38;D6RAE8	O15117;O15117-2;O15117-3	133.71	27085000000	268
29.2285	28.6216	28.8799	28.2935	27.9977	28.3023	27.8264	27.9595	28.8858	NPC1	Niemann-Pick C1 protein	O15118;K7EQ23;O15118-2	O15118;K7EQ23;O15118-2	25.251	4335200000	59
27.141	26.8504	24.9381	27.6527	28.0609	28.0813	28.2535	28.267	27.2714	DEGS1	Sphingolipid delta(4)-desaturase DES1	O15121;E7EMA0	O15121	21.793	2885100000	40
27.2535	27.3992	25.6244	27.509	25.9752	25.972	28.1214	27.3494	27.3153	SCAMP1	Secretory carrier-associated membrane protein 1	O15126;A0A087WXB0;O15126-2;A0A087WU14;A0A087WTX8;A0A087WZA6	O15126;A0A087WXB0;O15126-2;A0A087WU14	49.201	2099000000	42
30.6544	31.0927	30.0864	30.5203	30.4532	30.8309	30.7129	30.5933	30.5109	SCAMP2	Secretory carrier-associated membrane protein 2	O15127;H3BV04;H3BN93;H3BUB6;H3BPL9	O15127;H3BV04;H3BN93;H3BUB6;H3BPL9	115.74	21573000000	98
34.6839	34.9197	34.7353	34.7403	34.6839	34.5238	34.5121	34.7403	34.7751	ARPC1B	Actin-related protein 2/3 complex subunit 1B	O15143;C9J4Z7;F8VXW2;C9JEY1;C9JQM8;C9JFG9;C9J6C8;C9JBJ7;C9K057;C9JTT6;C9JM51;F8WEB3	O15143	323.31	344000000000	663
34.5811	34.4581	34.7603	34.5296	34.402	34.4396	34.3698	34.4883	34.5922	ARPC2	Actin-related protein 2/3 complex subunit 2	O15144;C9JTV5;G5E9J0;H7C3F9;G5E9S7	O15144	316.33	314000000000	576
32.9746	33.1407	32.6522	33.5527	33.4702	33.3436	32.9933	33.4581	33.2897	ARPC3	Actin-related protein 2/3 complex subunit 3	O15145;C9JZD1;F8VR50	O15145	135.89	120000000000	306
26.9203	27.17	27.2891	27.6798	27.7958	27.3578	27.5165	27.3662	27.3578	ZBTB7B	Zinc finger and BTB domain-containing protein 7B	O15156;O15156-2	O15156;O15156-2	34.634	2497600000	38
28.7129	28.8711	28.3787	28.0914	28.1604	27.9146	27.7389	28.2625	28.1747	POLR1C	DNA-directed RNA polymerases I and III subunit RPAC1	O15160;O15160-2;E7EQB9;D6RDJ3;H0Y723	O15160;O15160-2;E7EQB9	98.895	5345000000	100
29.158	29.7178	29.8355	28.9787	28.9316	29.0453	29.4254	29.6146	29.94	PGRMC2	Membrane-associated progesterone receptor component 2	O15173;O15173-2;U3KQM0;D3DNX8	O15173;O15173-2;U3KQM0	29.387	9277000000	55
29.8974	29.8112	30.4234	30.6798	30.2759	30.0479	30.5109	30.1842	30.2759	PFDN6	Prefoldin subunit 6	O15212;A2AB88	O15212;A2AB88	39.692	16061000000	101
26.8623	27.5389	27.976	26.0332	25.3643	26.726	26.3116	25.0483	25.2032	WDR46	WD repeat-containing protein 46	O15213;H0Y6G3	O15213;H0Y6G3	26.126	1508300000	35
27.1214	26.1661	26.673	26.8142	26.1234	26.1174	26.976	26.038	27.0401	NKRF	NF-kappa-B-repressing factor	O15226;O15226-2;A0A087WXT2	O15226;O15226-2;A0A087WXT2	14.451	1915100000	36
28.267	28.8173	29.1483	28.8264	29.0889	29.141	28.9428	29.0762	29.5014	RER1	Protein RER1	Q9P0H9;O15258;Q5T092;A0A0A0MR06;Q5T091;Q5T093	Q9P0H9;O15258;Q5T092;A0A0A0MR06;Q5T091;Q5T093	72.481	8187600000	75
30.9882	30.7292	31.13	30.6881	31.7129	31.5014	31.5109	31.9814	31.5933	SURF4	Surfeit locus protein 4	Q5T8U5;O15260;O15260-2;B7Z1G8;O15260-3	Q5T8U5;O15260;O15260-2;B7Z1G8;O15260-3	106.31	47933000000	159
29.0864	29.6216	29.7692	28.7549	28.7389	28.4976	27.4551	27.5609	27.3494	MAPK13	Mitogen-activated protein kinase 13	O15264;O15264-2;Q5R3E6;B5MDL5	O15264;O15264-2	42.881	5233700000	72
26.8974	27.0914	27.1214	27.5165	27.8324	26.7547	26.9482	27.4073	26.239	SPTLC1	Serine palmitoyltransferase 1	O15269;O15269-2	O15269	37.86	2231100000	45
26.6458	26.976	27.1015	28.8112	29.2054	28.2847	28.2891	28.5609	27.4154	SPTLC2	Serine palmitoyltransferase 2	O15270;H0YJV2	O15270;H0YJV2	45.979	5026800000	88
30.2422	30.3303	30.5109	30.6629	30.3088	30.4823	30.5203	30.1115	30.5481	OGT	UDP-N-acetylglucosamine--peptide N-acetylglucosaminyltransferase 110 kDa subunit	O15294;O15294-2;O15294-4;C9JZL3;H7C2T7	O15294;O15294-2;O15294-4	119.11	20397000000	285
29.9677	29.7645	29.9539	30.0217	29.651	29.2736	30.2535	29.651	29.5718	PMM2	Phosphomannomutase 2;Phosphomannomutase	O15305;H3BV55;H3BRM0;H3BPH4;O15305-2;H3BR08;H3BM92;H3BV34;H3BT06;H3BNY9	O15305;H3BV55;H3BRM0;H3BPH4	58.724	12687000000	129
27.1795	27.8264	28.6075	27.6663	28.8415	28.9622	28.8173	28.6998	28.459	INPP4B	Type II inositol 3,4-bisphosphate 4-phosphatase	O15327;D6RJC3;E7EQN9;E9PCZ3;E9PHC0;E9PG59;O15327-2;H0YA10;D6RE59	O15327;D6RJC3;E7EQN9;E9PCZ3;E9PHC0	84.114	5042200000	98
31.8081	31.8385	31.7211	31.4184	31.2077	31.1361	31.2365	31.015	30.8004	PPM1G	Protein phosphatase 1G	O15355	O15355	299.98	38909000000	358
26.5105	27.2835	25.9798	27.4862	27.673	27.4314	28.0864	27.141	27.141	INPPL1	Phosphatidylinositol 3,4,5-trisphosphate 5-phosphatase 2	O15357;A0A0A0MTP6;O15357-2;F5H588;F5GY16;H7BXR2;H0YFZ4	O15357;A0A0A0MTP6;O15357-2	34.419	2286300000	54
32.0769	31.8042	32.099	31.9916	32.0316	32.0217	32.0512	32.0958	32.1239	EIF3D	Eukaryotic translation initiation factor 3 subunit D	O15371-2;O15371-3;O15371;B0QYA5;B0QYA6;B0QYA7;B0QYA4;B0QYA8	O15371-2;O15371-3;O15371	271.4	66366000000	458
26.6458	26.9088	25.8127	27.2077	27.632	27.524	27.0609	27.0813	27.0401	HDAC3	Histone deacetylase 3	O15379;O15379-2;E7ESJ6	O15379;O15379-2	39.286	2082400000	54
26.9056	26.8385	26.5555	26.0212	26.604	25.452	26.3943	26.7895	25.9998	NVL	Nuclear valosin-containing protein-like	O15381;O15381-2;O15381-5;O15381-3;O15381-4;C9JP83;C9J6P7;E7EWK7;E9PH71;E9PGD8;F8WF01	O15381;O15381-2;O15381-5;O15381-3;O15381-4	26.467	968860000	34
31.5527	31.611	31.9505	31.0673	30.8081	31.1483	31.4727	31.1239	31.015	BCAT2	Branched-chain-amino-acid aminotransferase, mitochondrial;Branched-chain-amino-acid aminotransferase	O15382;B3KSI3;M0QXF9;M0QZ10;O15382-2;M0QZP4;M0R2K7	O15382;B3KSI3;M0QXF9;M0QZ10;O15382-2;M0QZP4	163.79	35230000000	319
27.5536	27.7584	25.7671	27.5826	27.4473	27.4394	27.1984	27.7581	27.1015	IPO8	Importin-8	O15397;O15397-2;F5H2I3;F5GXT5;F5H292;A0A087WXH2;F5H244;H0YH64	O15397;O15397-2	37.105	2505600000	50
28.9539	28.7389	29.2825	28.49	28.2625	28.459	28.965	28.3536	28.9146	STX7	Syntaxin-7	O15400-2;O15400	O15400-2;O15400	40.73	4867100000	73
29.3828	29.7178	29.4995	29.1556	29.6981	29.6022	29.5933	29.8157	29.461	YKT6	Synaptobrevin homolog YKT6	O15498;O15498-2;H7C3K7	O15498;O15498-2	23.358	10255000000	116
32.005	32.2535	32.8974	33.4458	32.5527	32.7494	33.9763	33.3033	32.6501	ARPC5	Actin-related protein 2/3 complex subunit 5	O15511;B1ALC0;O15511-2	O15511;B1ALC0;O15511-2	131.38	107000000000	118
26.8504	27.509	27.9977	27.611	27.9869	28.189	28.019	27.9977	27.5969	POLR2D	DNA-directed RNA polymerase II subunit RPB4	O15514;E9PB93;E9PHV4	O15514;E9PB93;E9PHV4	23.939	3126500000	76
28.7927	28.3324	28.1164	29.1239	28.6389	28.5682	29.2557	28.6492	28.9428	DDX3Y	ATP-dependent RNA helicase DDX3Y	O15523;O15523-2;O15523-3;C9J081;C9J8G5;D6RCM4;Q9NQI0-3;Q9NQI0-2;Q9NQI0-4;Q9NQI0;H0Y960	O15523;O15523-2	51.974	7639700000	69
28.1312	27.8564	27.6663	28.2262	28.258	27.4551	28.003	28.5682	28.2399	RNF113A	RING finger protein 113A	O15541;Q8IZP6	O15541	23.059	3289300000	61
32.8138	32.635	32.8403	32.6671	32.8865	32.5203	32.6985	32.81	32.87	DHX15	Putative pre-mRNA-splicing factor ATP-dependent RNA helicase DHX15	O43143	O43143	181.87	104000000000	530
29.843	29.8858	29.9814	29.2935	29.3452	29.4374	29.9539	29.995	29.8309	RNMT	mRNA cap guanine-N7 methyltransferase	O43148;O43148-2;K7EP06;K7EPP5;K7ERH6	O43148;O43148-2;K7EP06	38.397	11195000000	129
28.7833	27.9088	29.3578	29.4413	29.8234	29.4571	29.4668	29.6146	29.3324	ZZEF1	Zinc finger ZZ-type and EF-hand domain-containing protein 1	O43149;I3L141;O43149-2;I3L1Q8;I3L3Q3	O43149	89.51	9001300000	121
27.9316	27.3239	27.9814	27.2445	27.7771	27.4394	27.4234	27.5898	27.8799	RRP8	Ribosomal RNA-processing protein 8	O43159;E9PPY3;E9PPP6;E9PS87	O43159;E9PPY3	26.161	2770000000	58
30.7927	30.362	30.3303	30.8682	30.7927	30.8682	30.9188	31.08	30.9677	PRPF4	U4/U6 small nuclear ribonucleoprotein Prp4	O43172-2;O43172	O43172-2;O43172	96.142	26231000000	237
27.0813	26.1296	25.5988	30.2647	29.6663	30.1361	29.1214	28.4234	27.8623	PHGDH	D-3-phosphoglycerate dehydrogenase	O43175;Q5SZU1	O43175;Q5SZU1	45.056	7392300000	73
28.1361	28.8264	29.459	27.8799	27.8974	28.0453	28.5536	27.7517	28.2123	NDUFS4	NADH dehydrogenase [ubiquinone] iron-sulfur protein 4, mitochondrial	O43181;H0Y9M8	O43181	8.5684	4048000000	38
27.7325	27.8385	27.9316	27.8203	27.6181	27.4394	27.7645	27.5898	27.8445	DYNC1LI2	Cytoplasmic dynein 1 light intermediate chain 2	O43237;O43237-2;B4E2E0;J3KRI4;J3KRZ2;H3BUM4	O43237;O43237-2	64.656	2899900000	74
31.5754	31.9224	32.0512	31.8608	32.099	32.3006	32.2731	32.0117	32.08	PSMD3	26S proteasome non-ATPase regulatory subunit 3	O43242;O43242-2;H0YGV8;F5H8K4	O43242;O43242-2	181.21	62766000000	402
28.1842	28.5933	29.0349	29.189	29.5898	30.196	28.4234	28.7613	29.0111	PAPSS1	Bifunctional 3-phosphoadenosine 5-phosphosulfate synthase 1;Sulfate adenylyltransferase;Adenylyl-sulfate kinase	O43252;O95340;O95340-2	O43252	127.4	8490400000	138
28.341	27.5315	27.976	28.4512	29.3131	28.8203	28.2935	28.4746	28.4073	ZW10	Centromere/kinetochore protein zw10 homolog	O43264;O43264-2;F5H3C1	O43264;O43264-2	103.9	5509000000	103
30.995	31.2135	30.8081	31.196	31.0084	30.8755	30.9188	30.9882	31.0017	SART1	U4/U6.U5 tri-snRNP-associated protein 1	O43290;E9PQI8	O43290	289.69	29769000000	330
27.1115	27.0296	25.643	27.4473	27.3066	25.7912	27.5898	27.0609	27.604	PPIP5K2	Inositol hexakisphosphate and diphosphoinositol-pentakisphosphate kinase 2	O43314-2;O43314;A0A087WZV0;D6RFG4;H0Y9M0;K7EPT7;A0A087WWN8;F8W9A8;B7WPL9;Q6PFW1-6;Q6PFW1-5;Q6PFW1-7;Q6PFW1-4;Q6PFW1-3;Q6PFW1-2;Q6PFW1	O43314-2;O43314;A0A087WZV0	22.038	1818800000	36
26.8142	27.3324	26.9203	27.1115	27.4785	27.8019	27.0914	26.0435	27.1115	MAP3K7;DKFZp586F0420	Mitogen-activated protein kinase kinase kinase 7	O43318-2;O43318;O43318-4;O43318-3;Q9UG54	O43318-2;O43318;O43318-4;O43318-3;Q9UG54	67.385	2166300000	70
30.3196	29.9814	29.9814	30.1115	29.9259	29.7613	29.5664	29.7597	30.0084	EEF1E1;EEF1E1-BLOC1S5	Eukaryotic translation elongation factor 1 epsilon-1	O43324;D6RBD7;C9J1V9;O43324-2;H0YAL7;D6RCQ0;H0YAH9	O43324;D6RBD7;C9J1V9;O43324-2;H0YAL7	60.682	15918000000	134
33.2019	33.2336	33.4334	32.9099	32.94	32.9347	33.0067	33.0332	33.4943	HNRNPR	Heterogeneous nuclear ribonucleoprotein R	O43390;O43390-2;O43390-3;O43390-4;B4DT28	O43390;O43390-2;O43390-3;O43390-4;B4DT28	307.79	121000000000	591
29.6964	29.0889	29.4194	29.4274	29.189	29.0583	29.4093	29.3494	29.5826	PRPF3	U4/U6 small nuclear ribonucleoprotein Prp3	O43395;O43395-3	O43395	124.82	10543000000	135
30.7453	30.6372	30.3515	30.8608	31.015	31.0609	31.3033	30.8309	30.8682	TXNL1	Thioredoxin-like protein 1	O43396;K7ER96;K7EML9;K7EPB7;K7EKG2;K7EME7	O43396;K7ER96	145.68	30418000000	233
30.5664	31.0927	30.9045	30.8682	30.611	30.6285	30.8608	30.7533	30.8974	TPD52L2	Tumor protein D54	O43399;O43399-5;O43399-7;A0A087WYR3;A0A087WZ51	O43399;O43399-5;O43399-7;A0A087WYR3;A0A087WZ51	145.52	23442000000	180
27.1604	27.3662	27.673	25.5163	27.7325	27.3745	27.3153	27.3745	27.5536	EMC8	ER membrane protein complex subunit 8	O43402;M0R1B0;O43402-2	O43402;M0R1B0	9.4652	2080800000	28
27.4629	27.9031	27.8741	27.5969	27.9484	27.7325	28.0296	28.2353	27.9923	FIBP	Acidic fibroblast growth factor intracellular-binding protein	O43427-2;O43427;H0YCE7;E9PSD3;E9PJW6	O43427-2;O43427;H0YCE7;E9PSD3	19.571	3337100000	63
30.3515	30.1724	30.3515	30.5933	30.4334	30.8004	30.5296	30.947	30.846	PPIH	Peptidyl-prolyl cis-trans isomerase H;Peptidyl-prolyl cis-trans isomerase	O43447;C9JQD4;O43447-2;H0YEL5;A6NM32;C9JAN8	O43447;C9JQD4;O43447-2;H0YEL5	131.22	19202000000	146
29.1214	28.6075	29.189	28.8234	28.6146	29.1795	28.6561	27.9316	27.9372	HTRA2	Serine protease HTRA2, mitochondrial	O43464;O43464-3;O43464-2;O43464-4;P83110-2;P83110	O43464;O43464-3;O43464-2	67.097	5543400000	68
31.08	31.1724	31.3303	31.099	30.7453	30.8385	31.2365	31.0609	31.4384	AKR7A2	Aflatoxin B1 aldehyde reductase member 2	O43488;H3BLU7;Q8NHP1;H7C5H7;O95154	O43488;H3BLU7	74.752	26701000000	180
29.1652	28.8974	27.8916	29.3131	29.3971	29.21	28.8142	29.8127	29.8065	LAMTOR5	Ragulator complex protein LAMTOR5	O43504;R4GMU8;E9PLX3	O43504;R4GMU8;E9PLX3	183.26	7909300000	73
30.2869	30.3303	30.2647	30.8234	30.4433	30.362	30.341	30.5754	30.4134	WIPF1	WAS/WASL-interacting protein family member 1	O43516;O43516-3;A0A087WW70;O43516-2;E9PB87;O43516-4;B8ZZ90;C9JTB9	O43516;O43516-3;A0A087WW70;O43516-2;E9PB87;O43516-4	84.339	19055000000	169
26.6998	26.5389	26.1581	27.3066	27.0711	27.6931	26.5371	24.8466	24.8236	LAT	Linker for activation of T-cells family member 1	O43561-2;O43561;O43561-3;O43561-4;O43561-5;C7C5T5;H3BQD8	O43561-2;O43561;O43561-3;O43561-4;O43561-5	15.474	1558500000	33
29.4194	29.3088	29.1459	28.8974	29.1115	28.8916	29.4012	29.6629	29.3473	RGS14	Regulator of G-protein signaling 14	O43566	O43566	66.546	7611700000	132
29.4274	29.3282	28.8711	29.5718	29.5591	29.2891	29.389	29.3494	29.4093	DENR	Density-regulated protein	O43583;F8VVL1	O43583;F8VVL1	174.31	10057000000	120
27.5463	28.6663	28.3992	28.6424	29.1937	28.9456	28.5278	29.3971	28.4785	PSTPIP1	Proline-serine-threonine phosphatase-interacting protein 1	O43586;J3KPG6;O43586-2;H0YKY3;H0YLW8;H0YLX8;B4E1Z9;H0YLM9;H0YLI2;H0YNS1;H0YKF1;H0YNR2	O43586;J3KPG6;O43586-2;H0YKY3;H0YLW8;H0YLX8	79.908	6672300000	95
30.9677	30.6964	30.9539	30.6881	30.6198	30.8004	31.0017	30.9259	31.1664	XPOT	Exportin-T	O43592;F8WDU6;F5GYW6;F5GZM3	O43592	137.16	26166000000	293
30.4629	31.3196	29.843	31.1842	30.2193	30.3303	29.8945	30.1604	30.4727	DNPH1	2-deoxynucleoside 5-phosphate N-hydrolase 1	O43598;H0Y8X4;O43598-2	O43598;H0Y8X4;O43598-2	48.803	17748000000	75
31.3672	31.0017	31.5156	30.393	29.9814	30.2535	31.099	30.8234	30.6881	TIMM44	Mitochondrial import inner membrane translocase subunit TIM44	O43615;M0QXU7;M0R301;M0QXM9;M0R124	O43615;M0QXU7	86.702	24589000000	299
29.2331	29.2714	28.7096	29.8279	29.805	29.7723	29.8203	30.3088	29.5315	TRAPPC3	Trafficking protein particle complex subunit 3	O43617;A0A087WWM0;O43617-2;A6NKE1;A0A087WYS5	O43617;A0A087WWM0;O43617-2;A6NKE1	87.59	11180000000	92
29.2422	29.4649	29.2376	29.5518	29.5052	29.6198	30.4032	29.7517	29.2714	CHMP2A	Charged multivesicular body protein 2a	O43633;M0R1L7;M0R1T5;M0QXX8	O43633;M0R1L7;M0R1T5	10.433	10719000000	77
26.962	26.3342	26.4598	27.4314	25.3959	26.4629	26.3662	26.2768	26.1927	NCK2	Cytoplasmic protein NCK2	O43639;E7EPF5;E7ERP6;E9PEE2	O43639	7.9596	1192700000	20
30.9188	30.341	29.9259	30.3515	29.8829	30.0217	30.341	30.3828	30.341	PLRG1	Pleiotropic regulator 1	O43660;O43660-2;D6RA26;H0YA24;B7Z982;H0YAA2	O43660;O43660-2	168.77	17538000000	200
31.4134	30.8081	30.3196	33.2062	33.005	32.7751	31.7849	31.4032	31.362	RGS10	Regulator of G-protein signaling 10	O43665-3;O43665-2;O43665	O43665-3;O43665-2;O43665	162.01	57244000000	200
28.003	28.1361	28.2353	26.5682	26.7771	27.5898	27.6998	27.2979	27.2353	NDUFB3	NADH dehydrogenase [ubiquinone] 1 beta subcomplex subunit 3	O43676;C9JKQ2	O43676;C9JKQ2	3.3554	2389200000	31
28.7486	28.8534	28.6146	27.8142	28.1459	25.9163	25.3331	26.5001	28.9869	NDUFA2	NADH dehydrogenase [ubiquinone] 1 alpha subcomplex subunit 2	O43678;O43678-2	O43678;O43678-2	59.578	4192400000	46
31.6022	31.4334	31.6839	31.9295	32.1544	31.9045	31.6285	31.7927	31.5296	BUB3	Mitotic checkpoint protein BUB3	O43684-2;O43684;J3QT28;J3QSX4	O43684-2;O43684;J3QT28	142.91	50410000000	254
29.6492	29.5389	29.6527	25.3917	24.5504	25.4133	28.1015	28.5278	28.8173	SULT1B1	Sulfotransferase family cytosolic 1B member 1;Sulfotransferase	O43704;D6RD70;D6RIA8	O43704;D6RD70	28.906	3363400000	38
35.6708	35.8352	35.8951	35.8746	35.78	35.7702	35.5978	35.6576	35.4823	ACTN4	Alpha-actinin-4	O43707;O43707-2;F5GXS2;H7C144;K7EP19;D6RH00	O43707;O43707-2;F5GXS2	323.31	707000000000	1759
28.9117	28.2535	28.459	28.0557	28.3196	28.2803	28.6005	28.4274	28.5278	WBSCR22	Probable 18S rRNA (guanine-N(7))-methyltransferase	O43709;O43709-3;H7C0G4;F8WD87;H7C170;F8WD67;E9PCQ7;O43709-2;F8VZ18;B3KR83;F2Z3D9	O43709;O43709-3	40.853	5052800000	68
26.673	24.3947	25.4195	26.6865	26.3778	27.3828	27.0505	27.2353	26.7517	TRIAP1	TP53-regulated inhibitor of apoptosis 1	O43715	O43715	5.0126	1344500000	16
32.0447	32.2106	31.3724	31.1664	31.13	30.7927	31.7373	31.4919	30.933	HTATSF1	HIV Tat-specific factor 1	O43719;Q5H919;Q5H918	O43719	323.31	37458000000	370
31.0217	30.9539	30.7692	30.8385	30.9259	30.8004	31.0609	30.9045	30.7771	AP1G1	AP-1 complex subunit gamma-1	O43747;O43747-2;H3BNR4;H3BR36;H3BUN9;H3BN71;B4DGE1;H3BRM7;H3BS13;H3BV30;H3BN75;H3BNN2;B3KNW1	O43747;O43747-2	207.55	25826000000	264
26.6998	26.6595	25.391	27.0711	25.721	26.4692	26.9869	27.0711	26.9088	STX6	Syntaxin-6	O43752;O43752-2	O43752;O43752-2	33.936	1421900000	29
25.7816	27.4707	27.6998	25.381	27.8741	28.3196	27.7389	27.5389	27.611	SYNGR2	Synaptogyrin-2	O43760;O43760-2;K7ELS8;K7ELD9;K7ENG9;K7EJ35	O43760;O43760-2;K7ELS8;K7ELD9;K7ENG9	4.1242	3086400000	38
29.8203	29.6814	29.4453	30.4134	30.2308	29.9117	30.3828	29.8608	29.9117	SGTA	Small glutamine-rich tetratricopeptide repeat-containing protein alpha	O43765;K7EMD6;K7ERW5	O43765;K7EMD6	31.279	15551000000	136
31.5527	31.3982	31.6415	31.5203	31.2308	31.4083	31.8792	31.5062	31.4334	SLC25A20	Mitochondrial carnitine/acylcarnitine carrier protein	O43772;C9JPE1;F8WEF6	O43772;C9JPE1	38.071	38239000000	276
32.2077	32.0769	32.5156	32.0769	32.0895	32.2365	32.0832	32.4581	32.4823	NARS	Asparagine--tRNA ligase, cytoplasmic	O43776;K7EIU7;O43776-2;K7EPK2;K7EJ19;K7EQ35;K7EMQ6	O43776	315.39	67136000000	419
26.7942	26.0526	26.4222	28.1507	27.9814	27.3578	25.5262	24.9518	26.673	SSNA1	Sjoegren syndrome nuclear autoantigen 1	O43805;A0A087WV26	O43805;A0A087WV26	12.366	1661600000	26
31.611	31.3776	31.8347	31.6066	31.8271	31.4678	31.8865	31.4727	31.4532	NUDT21	Cleavage and polyadenylation specificity factor subunit 5	O43809;H3BND3;H3BV41	O43809;H3BND3	102.48	40110000000	214
29.7453	29.8843	30.3724	30.6964	30.0864	30.1115	30.3828	30.2869	29.8249	LANCL1	LanC-like protein 1	O43813;E9PHS0;F8WDS9;H7C2E3	O43813;E9PHS0	145.62	16497000000	143
30.5933	30.2647	30.6544	30.5389	30.2535	30.7692	30.8234	30.5203	30.9677	STRN	Striatin	O43815;O43815-2	O43815;O43815-2	101.87	21337000000	201
29.1532	28.9484	29.0634	28.49	28.4938	28.6865	28.6629	28.8203	28.8916	RRP9	U3 small nucleolar RNA-interacting protein 2	O43818	O43818	69.7	6354900000	113
26.9203	27.2891	27.2077	26.9428	26.1234	26.2661	27.4154	27.17	27.632	SCO2	Protein SCO2 homolog, mitochondrial	O43819;C9JBU1	O43819	17.487	1849100000	42
28.0965	28.5718	28.6798	27.8445	27.9814	28.2216	28.8504	28.3787	28.9174	AKAP8	A-kinase anchor protein 8	O43823;M0QYL4	O43823	70.539	4698200000	88
29.4862	29.3828	29.5609	29.8157	29.8339	29.7373	29.7047	29.8726	29.7405	CALU	Calumenin	O43852;O43852-3;O43852-2;O43852-4;O43852-5;O43852-6;O43852-15;O43852-10;H0Y875;O43852-9;O43852-13;O43852-14;O43852-11;O43852-8;O43852-12;O43852-7	O43852;O43852-3;O43852-2;O43852-4;O43852-5;O43852-6;O43852-15;O43852-10;H0Y875;O43852-9	142.32	11554000000	153
28.6458	28.632	29.2935	26.1083	27.6798	28.3109	28.3066	28.2759	28.5463	AHCYL1	Putative adenosylhomocysteinase 2	O43865;O43865-2	O43865;O43865-2	38.806	4189500000	48
27.7195	26.632	26.7389	27.6663	27.8081	27.509	27.9372	27.7895	27.3992	ORC5	Origin recognition complex subunit 5	O43913-2;O43913;G3V0H0	O43913-2;O43913	40.364	2881300000	40
29.3578	29.5033	30.3088	29.2759	28.3066	28.6181	29.995	28.6561	28.9146	NDUFS5	NADH dehydrogenase [ubiquinone] iron-sulfur protein 5	O43920	O43920	8.7601	7540600000	51
26.5817	27.1015	27.1984	26.217	27.4073	26.965	27.4938	27.3494	26.5172	PDE6D	Retinal rod rhodopsin-sensitive cGMP 3,5-cyclic phosphodiesterase subunit delta	O43924;B8ZZK5;C9IZ52	O43924;B8ZZK5;C9IZ52	25.097	1911200000	28
30.846	30.6629	31.0349	30.6629	30.5933	30.3828	30.5844	30.6372	30.6629	RAD21	Double-strand-break repair protein rad21 homolog	O60216;E5RI01;E5RFZ5;E5RFV8;E5RIN7;E5RG18;E5RJW1;E5RJK5	O60216	65.429	21379000000	182
29.7895	29.6005	29.4785	28.6629	28.4113	29.189	29.2445	28.4154	29.0711	TIMM8A	Mitochondrial import inner membrane translocase subunit Tim8 A	O60220	O60220	50.353	6323400000	44
28.1214	27.9814	28.2123	27.8504	27.9316	28.3494	28.3951	27.5826	27.9923	DHX16	Putative pre-mRNA-splicing factor ATP-dependent RNA helicase DHX16	O60231;Q5SQH5;A2AB15	O60231	44.483	3797000000	116
33.212	33.0381	32.7433	33.5867	33.2897	33.2336	33.4334	33.5412	33.4083	GMFG	Glia maturation factor gamma	O60234;M0QYJ8;M0R0C1;M0QYG8;M0R1D2;M0QX47;M0QXC2;M0QXZ6;M0R2P2	O60234;M0QYJ8;M0R0C1;M0QYG8;M0R1D2	84.631	144000000000	233
30.7129	30.4919	31.0414	30.6372	30.7047	30.5844	30.6713	30.5844	30.4433	PRPSAP2	Phosphoribosyl pyrophosphate synthase-associated protein 2	O60256;O60256-4;O60256-3;O60256-2;E7EPA1;C9K0K7;I3L0S1;C9JJS3;C9JDU5;C9JDH0;E7EW35;I3L4G9;I3L331;I3L164	O60256;O60256-4;O60256-3;O60256-2;E7EPA1;C9K0K7;I3L0S1;C9JJS3	79.552	21530000000	225
31.6798	31.7373	31.6713	31.9505	32.0895	31.8792	31.8755	31.9539	31.6198	SMARCA5	SWI/SNF-related matrix-associated actin-dependent regulator of chromatin subfamily A member 5	O60264;A0A0A0MRP6;B7ZLQ5;P28370-2;P28370	O60264	225.87	58651000000	511
27.5389	27.4234	27.3578	27.7517	27.8019	27.7064	27.4154	27.3578	27.7195	SPAG9	C-Jun-amino-terminal kinase-interacting protein 4	O60271-4;O60271;A0A087X2D8;O60271-2;O60271-5;O60271-3;O60271-9;E9PFH7;A0A087WYG2;Q9UPT6;H0YBE9;Q9UPT6-2;D6RHI8;H0YBS5	O60271-4;O60271;A0A087X2D8;O60271-2;O60271-5;O60271-3;O60271-9	69.698	2984100000	102
29.0686	28.7549	28.3494	28.4707	28.604	28.3787	28.9539	28.611	28.5898	URB1	Nucleolar pre-ribosomal-associated protein 1	O60287	O60287	117.93	6274500000	87
29.8916	29.6697	30.2647	29.9814	29.7453	29.9539	30.0479	30.0479	29.6005	AQR	Intron-binding protein aquarius	O60306;H0YH15;H0YLN9	O60306	169.29	16006000000	214
32.245	32.325	32.3142	31.7047	31.4823	31.6329	32.0895	31.8534	31.8042	OPA1	Dynamin-like 120 kDa protein, mitochondrial;Dynamin-like 120 kDa protein, form S1	O60313-2;E5KLJ5;O60313;E5KLK1;E5KLJ6;E5KLJ9;H7C141;H7C321;C9JY58;H7C3G2;C9JMB8;A8MXB6	O60313-2;E5KLJ5;O60313;E5KLK1;E5KLJ6;E5KLJ9	323.31	51974000000	606
24.547	26.5383	26.3908	28.2625	28.0914	25.958	28.141	27.9484	27.8019	MCM3AP	Germinal-center associated nuclear protein	O60318;O60318-2	O60318;O60318-2	21.832	2235500000	31
27.9031	27.8916	28.5609	28.6595	28.0609	28.579	28.459	28.0762	27.7453	KDM1A	Lysine-specific histone demethylase 1A	O60341;O60341-2;R4GMP9;R4GMQ1	O60341;O60341-2	186.95	4862100000	86
25.0475	25.2687	25.1272	29.1913	29.9117	29.9814	25.9383	25.613	25.8926	DFNA5	Non-syndromic hearing impairment protein 5	O60443;O60443-3;H7C147;H7C3W1;H7BZJ0;O60443-2	O60443;O60443-3	81.581	3457300000	35
29.114	29.0217	28.94	29.2376	29.0349	28.9174	29.1842	29.0864	29.0686	LY75	Lymphocyte antigen 75	O60449;O60449-2;O60449-3	O60449;O60449-2;O60449-3	62.589	7694900000	116
29.3641	29.2512	28.7958	29.7549	29.8415	29.651	29.2557	28.5426	28.5682	ACSL4	Long-chain-fatty-acid--CoA ligase 4	O60488-2;O60488;D6RF95;D6RFW9;D6RDA8;D6RD96;H0Y9A0	O60488-2;O60488	84.097	11769000000	138
30.1361	29.3282	29.8264	29.196	29.747	29.341	29.6915	30.1483	29.6881	SNX3	Sorting nexin-3	O60493;O60493-2;O60493-4;O60493-3	O60493;O60493-2;O60493-4;O60493-3	22.466	10758000000	97
31.9609	32.1724	31.9848	30.9814	30.8081	30.5933	30.8755	31.3088	31.1544	DOK2	Docking protein 2	O60496;E5RJ11;G3V114;E5RIG9	O60496;E5RJ11	118.32	33974000000	287
29.189	29.158	29.0686	30.2308	30.3828	30.1483	29.8887	29.726	29.5278	MGEA5	Bifunctional protein NCOAT;Protein O-GlcNAcase;Histone acetyltransferase	O60502;O60502-4;O60502-2;O60502-3;H7C3X0	O60502;O60502-4;O60502-2;O60502-3	75.226	12420000000	154
34.0753	33.8138	34.0101	33.6307	33.8042	33.7946	33.9505	33.9677	33.9505	SYNCRIP	Heterogeneous nuclear ribonucleoprotein Q	O60506;O60506-2;F6UXX1	O60506;O60506-2	323.31	216000000000	743
29.5627	29.2512	29.7276	29.1652	28.9923	28.9814	29.8203	29.3131	29.4394	CDC40	Pre-mRNA-processing factor 17	O60508;Q5SRN1;Q5SRM9	O60508;Q5SRN1	68.062	9242600000	131
27.7325	27.7708	27.1312	27.9088	28.3066	27.9923	27.5898	27.9539	27.8264	NEMF	Nuclear export mediator factor NEMF	O60524-4;O60524-5;O60524-3;O60524;G3V5V3;O60524-2;G3V4D9;G3V547	O60524-4;O60524-5;O60524-3;O60524;G3V5V3	142.85	3304500000	98
29.8799	29.6881	30.4134	30.0217	29.9814	29.4394	29.8872	30.2647	29.9814	GMDS	GDP-mannose 4,6 dehydratase	O60547-2;O60547	O60547-2;O60547	74.99	13875000000	139
30.6629	30.8974	31.1239	30.3515	30.3515	30.3303	30.8157	30.4629	30.8974	NMT2	Glycylpeptide N-tetradecanoyltransferase;Glycylpeptide N-tetradecanoyltransferase 2	Q5VUC7;O60551;Q5VUC6	Q5VUC7;O60551;Q5VUC6	95.855	22187000000	240
27.141	26.8019	24.3194	27.2535	27.0609	26.7645	25.83	27.0711	27.217	CCNT1	Cyclin-T1	O60563;O60563-2;O60583-2;O60583;C9JUL2;H7BZ27;F8WDY7;F2Z2C9	O60563	99.32	1523000000	38
25.2154	25.6821	28.1312	28.0557	28.6216	28.9002	27.5165	28.1361	27.4473	EXOC3	Exocyst complex component 3	O60645-2;O60645-3;O60645;D6RB59;H0Y995;D6RBR9	O60645-2;O60645-3;O60645;D6RB59	24.75	3722200000	68
30.4134	30.2077	30.1724	31.846	31.6586	31.7533	31.4581	31.1052	31.099	PLIN3	Perilipin-3	O60664-4;O60664;O60664-3;K7ERZ3;O60664-2;K7EL96;K7ER39	O60664-4;O60664;O60664-3;K7ERZ3;O60664-2	221.02	32292000000	256
26.0935	25.1719	25.2293	25.0732	25.2133	24.9933	25.7208	24.604	24.8717	SLC16A7	Monocarboxylate transporter 2	O60669;F8W0N3;F8VS95	O60669;F8W0N3	2.8335	534590000	18
29.5627	29.9539	30.5481	30.0609	30.5573	30.4234	30.4134	30.0864	30.2535	KPNA6;KPNA5	Importin subunit alpha-7;Importin subunit alpha-6	O60684;O15131;Q5TFJ7;S4R3E5;H0Y3K0	O60684;O15131	109.22	19551000000	158
27.9031	27.8741	28.249	28.7227	28.5646	28.9732	28.7988	29.9117	29.0375	UGDH	UDP-glucose 6-dehydrogenase	O60701;O60701-2;O60701-3;E7ER83;E7ETF4;E7EV97;E7ER95;D6RHF4;E9PBD2	O60701;O60701-2;O60701-3	75.467	5985500000	105
31.9539	32.0737	31.5062	32.9966	32.7672	32.3879	32.665	32.463	31.5389	LPXN	Leupaxin	O60711;O60711-2;B7Z5P7;E9PNX9	O60711;O60711-2;B7Z5P7	317.53	76239000000	382
25.7212	25.6907	27.0084	27.1214	26.506	25.7927	26.9428	27.6389	26.3083	EIF1B	Eukaryotic translation initiation factor 1b	O60739	O60739	48.332	1716500000	33
30.8385	31.0479	30.5664	30.5481	30.1842	30.4919	30.8157	30.6458	31.1783	SNX2	Sorting nexin-2	O60749;O60749-2;D6RC15	O60749;O60749-2	152.55	20560000000	193
27.9484	28.1115	28.1747	28.7988	28.2123	28.4551	28.7864	28.6898	28.4274	CYTIP	Cytohesin-interacting protein	O60759;O60759-2;C9JSM2;C9JRF8;C9JNN8;F8WF61	O60759;O60759-2;C9JSM2	68.264	4182500000	65
31.5618	31.393	31.2019	31.3776	31.3463	31.4678	31.8157	31.9712	32.1052	USO1	General vesicular transport factor p115	O60763;O60763-2	O60763;O60763-2	323.31	44097000000	498
28.2803	26.1985	25.9111	28.2123	28.267	27.8623	28.4113	28.0401	28.0557	MRPS14	28S ribosomal protein S14, mitochondrial	O60783	O60783	6.4444	3130400000	16
29.4334	29.5898	30.0349	30.0479	30.0479	30.0737	29.8974	29.4727	29.2285	TOM1	Target of Myb protein 1	O60784;O60784-2;O60784-4;O60784-3;B0QY01;V9GYF4;B0QY02;Q6UW50;V9GZ68;H7BYN7;F8WB30;F8WAW7;F8WE29;F8WBB0	O60784;O60784-2;O60784-4;O60784-3;B0QY01	90.864	11361000000	145
35.0713	35.6576	35.7073	35.1453	34.9374	35.0911	34.8328	34.7603	35.4115	HIST1H2BC;HIST1H2BK;HIST1H2BN;H2BFS;HIST1H2BL;HIST1H2BM;HIST1H2BH;HIST2H2BF;HIST1H2BD	Histone H2B type 1-C/E/F/G/I;Histone H2B type 1-K;Histone H2B;Histone H2B type F-S;Histone H2B type 1-L;Histone H2B type 1-M;Histone H2B type 1-N;Histone H2B type 1-H;Histone H2B type 2-F;Histone H2B type 1-D	P62807;O60814;U3KQK0;P57053;Q99880;Q99879;Q99877;Q93079;Q5QNW6;P58876;Q5QNW6-2	P62807;O60814;U3KQK0;P57053;Q99880;Q99879;Q99877;Q93079;Q5QNW6;P58876;Q5QNW6-2	3.606	630000000000	149
29.389	29.1263	29.2979	29.4532	29.2285	29.5518	29.2557	29.4881	29.7325	CCDC22	Coiled-coil domain-containing protein 22	O60826	O60826	112.19	9451300000	139
28.9146	28.4976	28.0914	28.5315	28.1164	28.4194	28.3367	28.5754	27.9484	PQBP1	Polyglutamine-binding protein 1	O60828-2;O60828;O60828-4;H7C053;O60828-5;C9JQA1;O60828-6;O60828-3;O60828-7;O60828-10;O60828-9;O60828-8	O60828-2;O60828;O60828-4;H7C053;O60828-5	36.57	5031900000	77
25.6826	27.2891	26.5134	27.4394	25.4061	28.4512	27.3324	28.4473	28.258	PRAF2	PRA1 family protein 2	O60831;A6NP52	O60831;A6NP52	9.2526	3307300000	33
31.8755	31.6022	31.8081	31.362	31.3568	31.4919	31.5889	31.4581	31.7373	DKC1	H/ACA ribonucleoprotein complex subunit 4	O60832;O60832-2;C9IYT0;H7C0M1;H7C2Q9;H7C2Q2;H7BZF2	O60832;O60832-2;C9IYT0	190.32	43749000000	349
30.099	29.8234	29.6475	30.5296	29.9677	30.0084	29.9539	29.9259	29.9117	EDF1	Endothelial differentiation-related factor 1	O60869;O60869-2;O60869-3	O60869;O60869-2;O60869-3	21.511	15773000000	139
30.2308	29.9539	30.5844	31.2535	30.7771	30.7613	31.5481	31.5343	31.7006	SH2D1A	SH2 domain-containing protein 1A	O60880;O60880-4;O60880-3;O60880-6;O60880-2;O60880-5	O60880;O60880-4	73.021	28245000000	165
30.611	30.5296	30.6713	30.5481	30.5389	30.4919	29.94	30.4532	30.2422	DNAJA2	DnaJ homolog subfamily A member 2	O60884;A0A087WT48;I3L320	O60884	187.81	23038000000	236
29.1015	28.9456	28.8623	28.7581	28.976	29.1263	29.0111	29.1507	29.0084	BRD4	Bromodomain-containing protein 4	O60885;O60885-2;O60885-3;M0QZD9;M0QYW0;M0R0H4	O60885;O60885-2;O60885-3;M0QZD9	48.009	6943900000	115
30.5754	29.5862	29.9259	29.5128	29.7533	29.2891	30.2077	30.0217	29.4214	CUTA	Protein CutA	O60888-3;O60888;O60888-2;C9IZG4;C9IZQ5	O60888-3;O60888;O60888-2;C9IZG4	63.025	10891000000	90
25.6181	24.6555	26.1315	27.4314	26.9088	26.4431	27.0711	26.6458	27.019	HUS1	Checkpoint protein HUS1	O60921;O60921-2;C9JA95;C9JCK8;H7C272;F8WAW9	O60921;O60921-2	11.053	1277200000	31
29.7549	29.7146	29.4649	29.5407	29.4976	29.094	28.9595	28.8264	29.2331	PFDN1	Prefoldin subunit 1	O60925;E5RGS4;D6RGG5	O60925;E5RGS4	10.059	10203000000	68
26.6181	25.895	26.6181	26.4234	26.5478	26.3477	26.6865	27.1115	26.1661	NBN	Nibrin	O60934;A0A087X1V5;E5RGU1;E2QRP0	O60934	35.597	1434800000	74
27.341	27.2445	25.5871	27.1115	27.4862	27.2714	27.4707	26.9539	27.726	RNGTT	mRNA-capping enzyme;Polynucleotide 5-triphosphatase;mRNA guanylyltransferase	O60942-2;O60942;Q5TCW7;O60942-3;O60942-4	O60942-2;O60942;Q5TCW7;O60942-3;O60942-4	20.245	2311300000	47
28.4113	28.2399	28.2714	28.0401	28.0349	27.7645	28.1795	27.7708	28.3992	ABCB7	ATP-binding cassette sub-family B member 7, mitochondrial	O75027;O75027-2;B4DGL8;A0A087WW65;O75027-3;E9PJR8;E9PNQ5	O75027;O75027-2;B4DGL8;A0A087WW65;O75027-3	32.567	3576400000	69
34.4823	34.7946	34.7047	35.1223	34.9019	35.0911	34.8234	34.6198	34.7702	WDR1	WD repeat-containing protein 1	O75083;O75083-3;D6RD66	O75083;O75083-3	323.31	385000000000	983
26.1908	26.3959	26.6458	26.632	27.5315	27.2445	26.9203	25.2834	26.509	N4BP1	NEDD4-binding protein 1	O75113	O75113	26.677	1114900000	28
27.524	26.9088	26.673	26.2948	26.8504	27.4394	26.0212	26.7895	26.726	ROCK2	Rho-associated protein kinase 2	O75116;E9PF63;Q14DU5;D6REE7	O75116;E9PF63	33.834	1725300000	50
31.8534	31.4823	31.8534	31.94	31.4629	31.8081	31.6881	31.4134	32.1239	CPNE3	Copine-3	O75131;A0A087WYQ3;E5RHZ0;H0YB26;A0A087WXR6;A0A087WUS8;E5RFT7;E7ENV7;Q86YQ8-2;Q9HCH3-2;Q8IYJ1;Q96A23;O95741;Q9UBL6-2;Q86YQ8;Q96A23-2;Q9HCH3;O95741-2;Q9UBL6	O75131;A0A087WYQ3	161.21	47669000000	317
30.6798	30.1724	30.3088	30.393	30.4433	30.5844	30.4727	30.5844	30.7927	HIP1R	Huntingtin-interacting protein 1-related protein	O75146;O75146-2	O75146;O75146-2	17.607	19295000000	60
30.0217	29.8785	30.2193	29.9539	29.7958	29.611	30.1604	29.9117	29.9814	ZC3H11A	Zinc finger CCCH domain-containing protein 11A	O75152;E9PQ61;E9PBY7	O75152;E9PQ61;E9PBY7	83.947	14368000000	147
30.611	30.846	30.7613	31.0544	31.015	31.0017	31.0737	31.0084	31.0349	DNAJC13	DnaJ homolog subfamily C member 13	O75165;H0Y8Q2;H0YA63	O75165	213.35	25818000000	389
26.2372	26.5898	25.7338	26.8385	26.8142	27.1604	26.3844	26.6458	26.6595	PHACTR2	Phosphatase and actin regulator 2;Phosphatase and actin regulator	O75167-2;O75167-4;J3KP75;O75167-5;O75167;F6TH74;H9KVA6;F5H858	O75167-2;O75167-4;J3KP75;O75167-5;O75167	14.4	1345000000	27
27.8445	28.2625	28.3869	27.8203	28.1312	28.0505	28.1065	28.0505	28.0243	PPP6R2	Serine/threonine-protein phosphatase 6 regulatory subunit 2	O75170-6;O75170-2;O75170-4;O75170-3;O75170-5;O75170;T1ECW5;A0A0A0MSJ8	O75170-6;O75170-2;O75170-4;O75170-3;O75170-5;O75170;T1ECW5	61.374	3535900000	71
27.2445	27.524	26.7517	27.9595	27.8564	27.4473	27.3578	27.7517	27.632	CNOT3	CCR4-NOT transcription complex subunit 3	O75175;O75175-2;H7C3F5;O75175-3;H0Y5X7;H7C148;H7C5J4;A0A087X0F9	O75175;O75175-2	19.095	2877300000	55
25.5622	26.6865	27.019	27.1984	26.9316	26.6865	26.1565	26.4234	26.4457	DNAJB6	DnaJ homolog subfamily B member 6	O75190;O75190-3;C9J2C4;O75190-2;O75190-4;C9J2P2;E9PH18;C9JDX6;F8WCZ4;C9JDR7;C9JB42;Q8NHS0;C9JN01;Q8WWF6	O75190;O75190-3;C9J2C4;O75190-2;O75190-4;C9J2P2;E9PH18	35.47	1589700000	33
28.4938	28.9977	28.524	28.1747	27.8682	27.632	28.6764	28.3452	28.249	COQ9	Ubiquinone biosynthesis protein COQ9, mitochondrial	O75208;H3BSJ5;H3BNT2;H3BRC0;H3BPY0;H3BPC6;H3BPW3;H3BVA5;O75208-2	O75208;H3BSJ5;H3BNT2;H3BRC0	70.994	4227900000	62
29.393	28.995	29.3367	29.2957	28.7833	28.726	29.258	29.3745	29.003	GGCT	Gamma-glutamylcyclotransferase	O75223;M0QZK8;B8ZZK2;H7BZK5;O75223-3;O75223-2;O75223-4	O75223;M0QZK8;B8ZZK2;H7BZK5;O75223-3	30.016	7635900000	86
29.8004	29.0531	29.1214	26.8882	28.3828	25.875	25.84	26.2175	24.1947	NDUFS7	NADH dehydrogenase [ubiquinone] iron-sulfur protein 7, mitochondrial	O75251;F5H5N1;F5GXJ1;O75251-2;A0A087WXF6;A0A087WTI3	O75251;F5H5N1;F5GXJ1;O75251-2	12.861	5423100000	26
31.5343	31.3828	31.5527	30.7771	30.6964	30.7211	31.1604	30.6964	30.7849	NDUFS2	NADH dehydrogenase [ubiquinone] iron-sulfur protein 2, mitochondrial	O75306-2;O75306	O75306-2;O75306	75.994	27422000000	194
29.7014	29.84	30.1842	29.805	29.1164	29.7613	30.2308	29.6697	30.196	GBAS	Protein NipSnap homolog 2	O75323;O75323-2;H7C333;C9K068;F8WBI5	O75323;O75323-2	56.669	12977000000	107
31.1724	30.5389	31.0283	31.0349	31.1783	31.225	30.9677	31.2479	31.0414	PDCD6;hCG_1985580	Programmed cell death protein 6	O75340;O75340-2;A0A024QZ42;E7EPW6;A0A087WZ38;O75340-3;D6RA21;Q86W51;H0Y9X3	O75340;O75340-2;A0A024QZ42	134.88	31444000000	201
29.7276	29.604	30.0349	29.5718	29.3807	29.391	29.7864	29.2399	29.3023	ATP6V1G1	V-type proton ATPase subunit G 1	O75348;F2Z307;O95670-2;O95670	O75348	215.9	9604700000	73
31.2535	30.846	31.0609	31.9117	31.611	31.4234	31.4433	31.5889	31.5156	VPS4B	Vacuolar protein sorting-associated protein 4B	O75351;K7EL71;K7EKZ3	O75351	90.2	36751000000	286
34.4642	34.2478	34.7653	33.7252	33.5412	33.6088	34.099	33.8608	34.0753	H2AFY	Core histone macro-H2A.1;Histone H2A	O75367-3;O75367;O75367-2;B4DJC3;D6RCF2	O75367-3;O75367;O75367-2;B4DJC3	300.81	236000000000	610
32.0381	32.0705	31.4384	32.2703	31.5203	31.5889	32.0832	31.4234	31.4678	SH3BGRL	SH3 domain-binding glutamic acid-rich-like protein	O75368	O75368	80.695	42144000000	176
32.4259	32.1177	31.9539	29.4374	29.2147	30.1604	30.0217	30.6629	30.7129	FLNB	Filamin-B	O75369-2;O75369-9;O75369;O75369-8;O75369-6;O75369-3;E7EN95;O75369-7;O75369-5;O75369-4;A0A0A0MT44;H7C5L4	O75369-2;O75369-9;O75369;O75369-8;O75369-6;O75369-3;E7EN95;O75369-7;O75369-5;O75369-4	323.31	26077000000	431
28.8534	29.003	27.8623	28.9372	28.7988	28.7517	28.6075	28.7739	28.6595	NCOR1	Nuclear receptor corepressor 1	O75376;O75376-2;A0A088AWL3;E7EVK1;E7EVU5;E7EW50;J3KS51;O75376-3;C9JAP0;J3KRE4;J3QKP0	O75376;O75376-2;A0A088AWL3	70.695	6345100000	146
28.906	27.8385	27.5682	28.2123	27.2445	27.7517	28.1065	27.524	28.1795	NDUFS6	NADH dehydrogenase [ubiquinone] iron-sulfur protein 6, mitochondrial	O75380;D6RBT3	O75380	8.3035	3107800000	36
26.8974	26.558	26.8019	26.9316	26.4877	26.3992	26.521	26.3778	26.8019	PEX14	Peroxisomal membrane protein PEX14	O75381-2;O75381;K7EK59	O75381-2;O75381	35.654	1664200000	41
29.5147	29.8218	29.995	30.6629	29.8081	29.7096	31.393	30.1483	30.5754	SPAG7	Sperm-associated antigen 7	O75391;I3L0X5;I3L4C3;I3L0Q5	O75391;I3L0X5;I3L4C3	107.55	22062000000	69
28.3578	27.8741	27.8445	25.5374	26.3731	25.0136	26.0854	26.3992	26.5898	MRPL33	39S ribosomal protein L33, mitochondrial	O75394	O75394	5.3858	1787300000	26
31.2193	31.0927	31.0927	31.5754	31.4871	31.3142	31.4775	31.5481	31.4727	SEC22B	Vesicle-trafficking protein SEC22b	O75396;A0A087X1A9	O75396	53.182	36543000000	168
30.6713	30.8004	30.5754	30.9259	30.4919	30.5481	30.8682	30.6881	30.6798	PRPF40A	Pre-mRNA-processing factor 40 homolog A	O75400;O75400-2;F5H578;H7C2N3	O75400;O75400-2	173.92	24571000000	269
27.7195	28.1115	27.8324	28.3367	27.9031	27.9923	28.1604	28.6389	27.4707	TACC1	Transforming acidic coiled-coil-containing protein 1	O75410-7;O75410;O75410-2;E7EVI4;E7ET87;O75410-3;H0YAY0;O75410-5;O75410-4;O75410-6;H0YBT8;B4E3H6;E5RFM9;R4GMT7;O75410-8;E5RJU4;Q4VXL4;D6RAA5;Q4VXL8;E7EMZ9;E9PBC6;O95359-2;O95359-6;O95359-1;O95359-5;O95359-3;O95359;H0Y9C3;E5RJG6	O75410-7;O75410;O75410-2;E7EVI4;E7ET87;O75410-3;H0YAY0;O75410-5;O75410-4;O75410-6;H0YBT8;B4E3H6;E5RFM9;R4GMT7	43.172	3880100000	64
29.9259	29.3494	29.9677	29.8974	29.7325	29.4668	29.7895	29.9677	29.9117	LRCH4	Leucine-rich repeat and calponin homology domain-containing protein 4	O75427;C9JYK0;A0A087X197	O75427	115.45	10356000000	181
30.1239	30.2193	30.1724	30.2535	29.6005	29.4453	30.2077	30.1115	30.099	MTX2	Metaxin-2	O75431;O75431-2;C9JNK6;C9JAZ1;F8WE26	O75431;O75431-2;C9JNK6;C9JAZ1	84.85	14347000000	130
30.846	30.9882	30.9117	30.6022	30.6198	30.7533	30.6372	30.8081	30.6798	VPS26A	Vacuolar protein sorting-associated protein 26A	O75436;O75436-2;S4R3Q6;S4R2Y3	O75436;O75436-2;S4R3Q6	93.529	22571000000	209
29.1532	28.7129	29.6814	28.5203	28.5682	28.8623	29.0762	28.3828	28.6424	NDUFB1	NADH dehydrogenase [ubiquinone] 1 beta subcomplex subunit 1	O75438;O75438-2	O75438;O75438-2	5.0343	5342100000	31
30.5754	30.995	30.5014	30.3196	29.995	30.1239	30.9609	30.3196	30.3303	PMPCB	Mitochondrial-processing peptidase subunit beta	O75439;G3V0E4;F8WAZ6;F8WEA6;F8WBE1	O75439;G3V0E4	233.38	21317000000	197
26.4754	26.6998	26.5898	26.4105	27.1795	27.0813	27.7895	27.0711	27.17	MED24	Mediator of RNA polymerase II transcription subunit 24	O75448-2;O75448;B4DDR8;F5H5K2;E9PFL1	O75448-2;O75448;B4DDR8;F5H5K2	45.274	1942100000	41
25.9022	26.5347	25.0531	26.2919	27.0621	26.0072	28.3452	28.55	29.0583	ERN1	Serine/threonine-protein kinase/endoribonuclease IRE1;Serine/threonine-protein kinase;Endoribonuclease	O75460	O75460	27.849	2066400000	36
31.9365	31.9539	31.6458	31.7413	31.8271	31.7047	31.6544	31.9983	31.8719	PSIP1	PC4 and SFRS1-interacting protein	O75475;O75475-3;O75475-2	O75475;O75475-3;O75475-2	303.07	51181000000	425
30.8755	30.846	31.015	30.393	29.9814	30.1604	30.8081	30.341	30.3196	NDUFS3	NADH dehydrogenase [ubiquinone] iron-sulfur protein 3, mitochondrial	O75489;E9PS48;O75489-2;G3V194;E9PKL8	O75489	45.697	19568000000	178
29.7325	30.8682	31.3303	30.3515	30.7927	31.0084	30.8829	30.8608	31.0609	SRSF10	Serine/arginine-rich splicing factor 10	Q5JRI1;O75494-5;O75494-4;O75494-6;O75494-3;O75494-2;O75494;Q6IQ42;Q8WXF0;R4GMP8	Q5JRI1;O75494-5;O75494-4;O75494-6;O75494-3;O75494-2;O75494	26.048	25584000000	145
28.1507	28.1015	27.8916	28.0137	28.249	28.877	27.524	28.4113	28.3828	ECI2	Enoyl-CoA delta isomerase 2, mitochondrial	O75521-2;O75521;F1LLU7;F8WAW4;C9JB63;F8W6J1	O75521-2;O75521;F1LLU7	52.769	3753900000	56
27.976	27.6389	26.9428	28.8445	29.6303	28.9814	28.2935	28.6595	28.1556	EED	Polycomb protein EED	O75530-3;O75530;O75530-2;E9PJK2;H0YEL4;E9PMU3	O75530-3;O75530;O75530-2;E9PJK2	41.086	8430500000	99
31.4823	30.7613	31.341	31.8829	31.7088	32.08	32.0447	31.6586	31.6798	BANF1	Barrier-to-autointegration factor;Barrier-to-autointegration factor, N-terminally processed	O75531	O75531	61.289	47366000000	134
33.5062	33.3568	33.3303	33.5527	33.4083	33.2478	33.5179	33.4823	33.3828	SF3B1	Splicing factor 3B subunit 1	O75533;H7C341;B4DGZ4;O75533-2;F8WC19	O75533	323.31	157000000000	1222
30.0737	30.393	29.9814	30.5481	30.995	30.362	30.2308	30.1724	30.0609	CSDE1	Cold shock domain-containing protein E1	O75534;O75534-4;O75534-2;O75534-3;E9PLT0;E9PNG3;E9PLD4;E9PJK7;E9PKN4	O75534;O75534-4;O75534-2;O75534-3;E9PLT0	178.37	25901000000	258
24.9744	25.0493	26.4483	32.9382	32.8042	32.9259	32.9452	32.4727	32.4408	WBP4	WW domain-binding protein 4	O75554-2;O75554	O75554-2;O75554	2.3112	73094000000	11
29.3109	28.8916	29.8564	29.5916	29.7421	29.7549	29.4785	29.2285	29.258	PRKRA	Interferon-inducible double-stranded RNA-dependent protein kinase activator A	O75569;O75569-3;O75569-2;G5E9Q4;F8WEG8;C9JMM3	O75569;O75569-3;O75569-2;G5E9Q4	125.54	10062000000	112
31.8234	31.7849	32.0832	30.3515	29.9677	30.0737	31.8534	31.9295	31.6501	RPS6KA5	Ribosomal protein S6 kinase alpha-5	O75582;A0A0A0MQV2;O75582-3;O75582-2;G3V2D1	O75582;A0A0A0MQV2;O75582-3;O75582-2	159.42	33110000000	331
29.1015	29.3346	29.141	29.5052	29.4785	29.3324	29.3153	29.5278	29.3494	MYCBP2	E3 ubiquitin-protein ligase MYCBP2	O75592-2;O75592;H7C3U4;A0A087WY34	O75592-2;O75592	157.27	8633200000	225
27.9428	26.7645	27.189	26.673	27.141	26.6998	27.7833	26.9148	27.5315	NPM3	Nucleoplasmin-3	O75607	O75607	55.18	3737700000	41
30.4919	30.7692	30.8755	30.8901	30.7292	31.0084	31.0737	30.6198	30.6798	LYPLA1	Acyl-protein thioesterase 1	O75608;O75608-2;E5RGR0;B4DP64	O75608;O75608-2;E5RGR0;B4DP64	161.13	26182000000	170
33.5179	33.5754	33.7453	33.3698	33.5978	33.7252	33.6307	33.5754	33.7553	SNRNP200	U5 small nuclear ribonucleoprotein 200 kDa helicase	O75643;O75643-2;B4E0P5	O75643	323.31	186000000000	1351
29.5772	29.5844	29.4862	30.0479	30.2308	29.8799	29.8814	30.1483	29.7014	TIPRL	TIP41-like protein	O75663;O75663-2	O75663;O75663-2	55.038	12897000000	137
27.5898	27.9146	26.8264	27.9259	26.604	26.0169	26.4908	27.4314	27.3494	SURF6	Surfeit locus protein 6	O75683	O75683	54.956	1791100000	57
28.6181	28.7833	28.8974	28.8081	28.249	28.7864	28.6931	29.1015	28.9456	PPM1B	Protein phosphatase 1B	O75688;C9JIR6;O75688-4;O75688-2;B8ZZF0;O75688-5;O75688-3	O75688;C9JIR6;O75688-4;O75688-2;B8ZZF0;O75688-5	45.627	6102300000	101
28.9203	28.7292	28.9787	28.6355	28.5426	28.7645	28.9923	28.7129	28.5352	UTP20	Small subunit processome component 20 homolog	O75691	O75691	76.801	7368100000	165
31.5527	31.196	31.4334	31.4134	31.2814	31.1664	31.5844	31.3463	31.2979	NUP155	Nuclear pore complex protein Nup155	O75694;O75694-2;E9PF10;D6RA13	O75694;O75694-2;E9PF10	323.31	38743000000	444
27.4551	27.3066	27.6998	28.249	27.8916	27.9203	27.7833	28.1263	28.0401	RP2	Protein XRP2	O75695	O75695	17.118	3367600000	41
26.0578	25.9961	25.576	28.249	28.8415	28.2123	25.9028	26.2602	25.9213	WDHD1	WD repeat and HMG-box DNA-binding protein 1	O75717;O75717-2;C9JYB3	O75717;O75717-2	45.396	4278000000	57
31.8682	32.0673	32.1177	31.5527	31.2077	31.2869	32.1724	31.7088	31.7573	SLC25A12	Calcium-binding mitochondrial carrier protein Aralar1	O75746;O75746-2;F8W9J0;H0YFB2;B4DGK6	O75746;O75746-2	145.03	46190000000	346
26.8504	26.1585	25.7155	25.9245	26.6595	24.8123	25.1904	25.0219	25.3111	ATP6AP2	Renin receptor	O75787-2;O75787;H0Y750;H7C3E1;H7C240	O75787-2;O75787;H0Y750;H7C3E1	11.219	985100000	18
31.5343	31.5799	31.8042	33.3436	33.0816	32.9117	31.717	32.0832	31.611	GRAP2	GRB2-related adapter protein 2	O75791;O75791-2;B1AH86	O75791	175.46	66299000000	245
28.5463	28.2216	28.4512	29.3153	29.0427	28.8564	29.066	28.9484	28.7802	RNASEH2A	Ribonuclease H2 subunit A	O75792	O75792	26.15	6698500000	97
27.0971	24.7032	25.7619	25.6836	27.0813	26.7129	25.1293	26.2299	25.6838	CDC123	Cell division cycle protein 123 homolog	O75794;X6RA30;X6RKY7;X6RF82;H7BZW7	O75794;X6RA30;X6RKY7;X6RF82	7.2034	1339100000	22
31.2924	31.1052	30.8608	31.0084	31.2135	31.0479	31.1724	31.0414	31.0479	EIF3G	Eukaryotic translation initiation factor 3 subunit G	O75821;K7EL20;K7ER90;K7ENA8;K7EP16;K7EL60	O75821;K7EL20;K7ER90;K7ENA8	270.7	34405000000	226
30.099	30.2535	30.5014	30.6713	30.6285	30.4234	30.3196	30.2422	30.4032	EIF3J	Eukaryotic translation initiation factor 3 subunit J	O75822;O75822-3;O75822-2;H0YGJ7;H0YLP3	O75822;O75822-3;O75822-2	71.632	19650000000	151
30.4234	30.0737	29.8355	31.4134	30.7927	30.6372	30.8157	30.6458	30.5754	CBR3	Carbonyl reductase [NADPH] 3	O75828	O75828	113.75	23005000000	185
29.2647	29.3367	29.0217	29.5609	29.8035	29.6578	30.2869	29.4413	30.2759	PSMD10	26S proteasome non-ATPase regulatory subunit 10	O75832;B1AJY7;B1AJY5;O75832-2;B1AJY6	O75832;B1AJY7;B1AJY5;O75832-2	123.46	12060000000	152
29.2193	28.4234	26.7895	30.5933	29.9677	29.9814	29.6544	29.8814	29.509	AP1G2	AP-1 complex subunit gamma-like 2	O75843;H0YJ08;G3V532;G3V3Z2;H0YJ47;G3V2V9	O75843	48	11055000000	103
29.9677	29.805	30.1724	29.995	30.1483	30.2869	29.995	30.2869	30.4334	ZMPSTE24	CAAX prenyl protease 1 homolog	O75844	O75844	59.332	18037000000	184
31.1177	30.9117	30.7292	31.1052	30.7927	30.9746	30.9259	30.9188	30.6198	IDH1	Isocitrate dehydrogenase [NADP] cytoplasmic	O75874;C9J4N6;C9JLU6;C9JJE5	O75874;C9J4N6	149.63	24229000000	218
28.6663	28.4629	27.9484	28.7064	28.9567	28.6075	29.141	28.5646	28.3869	RBBP9	Putative hydrolase RBBP9	O75884;A0A087WYQ5;O75884-2	O75884;A0A087WYQ5;O75884-2	28.716	5493200000	67
26.4265	24.647	25.5808	27.7833	27.611	27.6865	26.8974	26.8623	24.6126	STAM2	Signal transducing adapter molecule 2	O75886;O75886-2	O75886;O75886-2	6.4138	1870500000	25
27.9031	27.4551	27.8623	27.8142	27.9705	27.9977	25.3526	27.4314	27.9869	CCNK	Cyclin-K	O75909;O75909-4;G3V5E1;O75909-1;G3V2Q3;O75909-2;G3V235	O75909;O75909-4;G3V5E1;O75909-1;G3V2Q3;O75909-2	23.119	2864500000	25
32.5273	32.1177	31.9295	32.0414	32.2979	31.94	32.2897	32.1872	32.0769	ARL6IP5	PRA1 family protein 3	O75915;F8WF90;C9JQU6;F8WF33	O75915	102.6	71301000000	166
30.0864	30.2308	30.4334	29.9117	30.6798	30.5203	30.2422	29.94	30.0084	BCAS2	Pre-mRNA-splicing factor SPF27	O75934	O75934	170.55	17969000000	159
28.4976	28.9316	28.4785	29.094	28.6181	29.0864	28.9372	28.7958	28.5352	DCTN3	Dynactin subunit 3	O75935-3;O75935;X6RA56;X6RCK5;A0A0A0MRV8;X6RLR1;O75935-2	O75935-3;O75935;X6RA56;X6RCK5;A0A0A0MRV8;X6RLR1;O75935-2	6.3013	6091800000	49
31.717	31.7006	31.4581	31.0609	31.1115	31.0544	31.4483	31.3142	31.1664	DNAJC8	DnaJ homolog subfamily C member 8	O75937;S4R3J5	O75937	191.7	35061000000	209
29.9117	30.2077	29.9259	29.7517	29.6747	29.5951	29.5463	30.0349	29.9539	SMNDC1	Survival of motor neuron-related-splicing factor 30	O75940	O75940	151.69	11975000000	143
32.94	32.4823	33.3169	31.8719	32.0769	32.4433	32.6415	32.1331	32.2924	ATP5H	ATP synthase subunit d, mitochondrial	O75947;O75947-2;F5H608	O75947;O75947-2	158.02	83926000000	401
29.8157	29.4881	29.726	32.1453	31.9365	31.5754	31.6756	31.4727	31.2019	FLOT1	Flotillin-1	O75955;O75955-2;A2AB10;A2AB12;A2AB09;A2AB13;A2AB11;A2ABJ5	O75955;O75955-2;A2AB10	168.29	33966000000	262
31.4532	30.9882	31.3776	31.2365	30.8682	31.4919	31.1901	31.196	31.0414	SASH3	SAM and SH3 domain-containing protein 3	O75995	O75995	166.66	28584000000	234
30.3303	30.6022	30.9117	31.0017	31.2869	31.3568	30.8234	30.7927	30.8682	GLRX3	Glutaredoxin-3	O76003	O76003	94.587	29441000000	194
32.1331	32.0576	32.5014	31.5435	31.2814	31.5014	31.8645	32.0316	31.9365	RSL1D1	Ribosomal L1 domain-containing protein 1	O76021;J3QSV6;I3L3U9;O76021-2;I3L3C4;I3L234;I3L1A3	O76021;J3QSV6;I3L3U9	208.56	58821000000	377
28.6492	28.7645	27.4707	29.019	28.2847	28.49	28.6697	29.1214	28.8504	CLPX	ATP-dependent Clp protease ATP-binding subunit clpX-like, mitochondrial	O76031;H0YM48;H0YK07	O76031	57.067	6398600000	108
28.4668	28.632	28.4354	28.9428	28.8741	28.6285	28.5754	28.4862	28.3951	CIAO1	Probable cytosolic iron-sulfur protein assembly protein CIAO1	O76071	O76071	58.88	6249400000	93
31.5203	31.4967	31.3879	31.2308	31.4871	31.225	31.2422	31.4184	31.9153	SRP72	Signal recognition particle subunit SRP72	O76094;O76094-2;R4GNC1;D6RDY6	O76094;O76094-2	251.11	42086000000	490
26.5507	25.3949	26.1814	26.3427	26.5507	26.9428	26.5754	25.5668	26.2821	URI1	Unconventional prefoldin RPB5 interactor 1	O94763-3;O94763;O94763-2;O94763-4;I3NI51;I3L280;I3L2V7;I3L104	O94763-3;O94763;O94763-2;O94763-4	5.7845	1170600000	17
26.2785	25.3656	26.0169	25.8504	26.417	25.9361	26.0588	25.5353	26.4536	B3GAT3	Galactosylgalactosylxylosylprotein 3-beta-glucuronosyltransferase 3	O94766;G3V150;O94766-2;E9PNA1	O94766;G3V150;O94766-2	14.448	860790000	35
28.1263	28.5536	28.4823	29.5898	29.995	28.8974	28.5718	29.0762	28.0401	STK17B	Serine/threonine-protein kinase 17B	O94768;C9JZJ1;U3KQF8	O94768	41.781	7235500000	83
31.4483	31.5109	31.3463	31.4823	31.4919	31.5062	31.4433	31.5014	31.5296	MTA2	Metastasis-associated protein MTA2	O94776;O94776-2	O94776;O94776-2	186.68	40690000000	374
32.4871	32.5319	32.2422	32.7946	32.611	32.4259	32.8195	32.6777	32.2703	STK10	Serine/threonine-protein kinase 10	O94804;H0YB71	O94804	323.31	78357000000	565
26.3955	26.0199	27.0754	26.53	25.4421	27.019	26.3992	26.7517	26.632	LTN1	E3 ubiquitin-protein ligase listerin	O94822;O94822-3;H7BYG8;S4R3T2;O94822-2	O94822;O94822-3;H7BYG8	19.99	1113700000	31
31.0673	31.362	31.1115	30.846	30.8755	31.015	31.1052	30.7849	31.0084	TOMM70A	Mitochondrial import receptor subunit TOM70	O94826	O94826	250.51	31779000000	339
26.9088	26.7771	26.6181	26.6998	27.4234	27.0813	27.0296	26.4953	26.5389	TOX4	TOX high mobility group box family member 4	O94842-3;O94842-2;O94842;O15405-2;O15405;Q96NM4-3;Q96NM4;Q96NM4-4;Q96NM4-2	O94842-3;O94842-2;O94842	13.558	1602400000	40
26.288	25.5342	26.2565	26.8974	27.0084	26.6595	26.7323	26.3256	24.989	MICAL2	Protein-methionine sulfoxide oxidase MICAL2	O94851-5;O94851-6;O94851-4;O94851-3;O94851;O94851-2;E9PJB0;E9PRE0;E9PL42;E9PNC3;E9PKI3	O94851-5;O94851-6;O94851-4;O94851-3;O94851;O94851-2	13.534	597950000	19
26.4266	26.236	25.3965	27.524	27.9814	27.8019	28.7739	28.9705	28.7517	SEC24D	Protein transport protein Sec24D	O94855;O94855-2;E9PDM8;E9PC44;D6RGJ5;D6RBM1;E9PG84	O94855;O94855-2;E9PDM8;E9PC44	29.995	3405300000	34
31.2422	31.1724	31.2077	30.9188	30.8755	30.8309	31.2924	31.3982	31.5203	UFL1	E3 UFM1-protein ligase 1	O94874;O94874-2;O94874-3	O94874;O94874-2;O94874-3	162.22	32543000000	366
26.253	25.8764	26.6595	26.4567	26.5463	26.4645	26.1795	26.4073	26.1965	PHF14	PHD finger protein 14	O94880;O94880-2	O94880;O94880-2	15.245	1131000000	40
29.217	29.1507	28.7227	25.5668	26.2725	27.3828	27.2353	27.3324	28.019	TMEM63A	CSC1-like protein 1	O94886;Q2HIZ8;X6RI56	O94886	13.28	2464500000	35
28.5754	28.0762	27.8445	27.604	27.8916	28.0557	28.1747	28.3787	28.3992	UBXN7	UBX domain-containing protein 7	O94888;C9JAT7;F8WB69;C9JD50;H7BYF4	O94888	113.64	3698000000	84
31.1115	31.1422	31.2019	30.7771	31.1483	31.1544	31.1052	30.9117	31.0017	PROSC	Proline synthase co-transcribed bacterial homolog protein	O94903;E5RFX7;E5RG77;H0YBG2;E5RFZ4	O94903;E5RFX7;E5RG77	38.251	28778000000	167
31.4532	31.1115	31.2869	31.196	31.3088	31.2979	31.3463	31.1604	31.2979	PRPF6	Pre-mRNA-processing factor 6	O94906;O94906-2	O94906;O94906-2	242.1	36602000000	415
26.7389	27.4234	26.6083	27.141	26.4314	26.604	26.604	26.2643	26.5898	PCF11	Pre-mRNA cleavage complex 2 protein Pcf11	O94913;E9PKN0;E9PQ01;E9PQF9;E9PNY7	O94913;E9PKN0;E9PQ01	15.801	1491500000	43
29.7533	29.5826	29.7486	30.1239	30.2535	30.2077	29.6424	29.8294	29.9117	FRYL	Protein furry homolog-like	O94915;F2Z2S2;H0Y9X0;D6RJI4;D6R9B9	O94915;F2Z2S2	185.76	13310000000	248
25.6762	24.6009	25.542	25.0133	28.1065	27.3992	27.2353	27.2803	27.3745	ENDOD1	Endonuclease domain-containing 1 protein	O94919	O94919	19.343	1852000000	36
32.5686	32.6307	33.0233	32.0217	32.0084	32.2979	32.1239	31.8682	32.6415	GLS	Glutaminase kidney isoform, mitochondrial	O94925-3;H7BZD1;B8ZZA8;B8ZZC5;O94925-2	O94925-3	323.31	77833000000	466
26.3222	26.9428	26.965	26.3959	27.4314	26.5667	26.8498	26.9428	27.189	USP19	Ubiquitin carboxyl-terminal hydrolase 19;Ubiquitin carboxyl-terminal hydrolase	O94966-7;O94966-6;O94966-5;O94966-4;O94966-3;O94966;E7EST9;B5MEG5;E7ESU0;O94966-2;A0A0A0MR08	O94966-7;O94966-6;O94966-5;O94966-4;O94966-3;O94966;E7EST9;B5MEG5;E7ESU0;O94966-2;A0A0A0MR08	49.103	1641700000	63
30.7373	31.0737	30.9045	31.0084	30.5389	31.0737	30.8081	30.4234	30.2077	AP2A2	AP-2 complex subunit alpha-2	O94973;O94973-2;O94973-3;E9PR62;E9PNC4;H0YEG0;H0YDE9;E9PQP4;M0R2D9;E9PPY8	O94973;O94973-2;O94973-3	161.77	22939000000	262
28.2535	27.9428	28.4938	27.9814	28.2625	27.604	25.5116	28.1937	28.0813	UBR5	E3 ubiquitin-protein ligase UBR5	O95071-2;O95071;E7EMW7;E7ET84;E5RFK7;H0YBB4	O95071-2;O95071;E7EMW7	125.03	3918700000	90
26.3324	26.8858	26.4202	27.4785	26.965	26.8264	26.7895	26.4202	26.1115	AGFG2	Arf-GAP domain and FG repeat-containing protein 2	O95081;O95081-2	O95081;O95081-2	9.2821	1227400000	31
29.1065	29.0217	29.0609	29.0375	29.0531	28.8355	29.4394	29.2285	29.027	SCAF4	Splicing factor, arginine/serine-rich 15	O95104;O95104-2;O95104-3	O95104;O95104-2;O95104-3	66.78	7695000000	104
28.2123	28.2979	27.5315	28.1842	27.9814	27.9146	28.0401	28.2535	27.5389	MFN2	Mitofusin-2	O95140;O95140-2;Q5JXC5	O95140;O95140-2	32.742	3300400000	62
25.9043	26.341	25.5323	27.1507	26.6458	26.4567	26.5707	25.9271	25.2286	SNUPN	Snurportin-1	O95149;H3BUB4;H3BRI5;H3BQR0;H3BTA6;H3BSK1	O95149	7.1573	916830000	17
27.4862	27.8081	27.3992	27.2353	27.7453	27.7389	27.9923	27.7895	27.2077	UBE4B	Ubiquitin conjugation factor E4 B	O95155-2;O95155;O95155-4;O95155-3;K7EP75;B1AQ61	O95155-2;O95155;O95155-4;O95155-3	41.247	2768800000	57
28.6005	28.4512	28.6424	28.0453	29.0375	28.7517	28.6998	28.9259	28.7453	IKBKAP	Elongator complex protein 1	O95163;F5H2T0;H0YDF3	O95163;F5H2T0	62.375	5714300000	115
28.579	28.4785	28.9869	27.8858	26.5251	28.1459	28.3153	28.2216	27.5315	NDUFB4	NADH dehydrogenase [ubiquinone] 1 beta subcomplex subunit 4	O95168-2;O95168;F2Z3P9;C9JXQ9	O95168-2;O95168;F2Z3P9;C9JXQ9	20.072	3687200000	46
28.0505	28.3745	28.9117	27.189	26.3844	26.6181	27.3745	27.391	25.6892	NDUFB8	NADH dehydrogenase [ubiquinone] 1 beta subcomplex subunit 8, mitochondrial	O95169-3;O95169;E9PQ68;O95169-2;K9J7I2;E9PIZ8	O95169-3;O95169;E9PQ68;O95169-2;K9J7I2	17.494	2043700000	44
28.9622	28.3066	27.8623	28.0864	27.6998	27.9316	28.1263	27.4394	27.9428	NDUFA7	NADH dehydrogenase [ubiquinone] 1 alpha subcomplex subunit 7	O95182;M0R0N0;M0R1K9	O95182	16.212	3611700000	72
25.954	24.6185	26.7232	28.2399	28.3992	26.4631	28.249	27.8916	28.0296	VAMP5	Vesicle-associated membrane protein 5	O95183	O95183	6.3917	3217200000	23
24.9519	26.1043	26.0081	27.8564	29.4938	28.7421	27.5969	27.726	25.7293	RTN3	Reticulon-3;Reticulon	O95197-3;O95197-6;O95197-5;O95197-4;O95197-7;O95197-2;O95197;B7Z4M1;F5H617;F5H891;F5GWG7	O95197-3;O95197-6;O95197-5;O95197-4;O95197-7;O95197-2;O95197;B7Z4M1;F5H617	70.093	3624600000	26
32.1753	32.2019	32.2077	31.4823	31.5573	31.5062	31.933	31.7047	31.6458	LETM1	LETM1 and EF-hand domain-containing protein 1, mitochondrial	O95202;O95202-2;O95202-3	O95202	262.99	48942000000	397
30.1483	29.8096	30.1483	29.6578	30.0084	29.3766	29.94	30.1239	29.94	ZRANB2	Zinc finger Ran-binding domain-containing protein 2	O95218-2;O95218	O95218-2;O95218	74.204	13001000000	138
25.1101	27.9428	26.976	27.0401	28.141	27.189	26.8142	28.4354	27.8081	APOL3	Apolipoprotein L3	O95236-2;O95236;O95236-3	O95236-2;O95236	40.447	2914700000	44
26.4044	26.5301	25.2048	26.8142	26.3629	27.2803	25.2231	25.0422	26.8237	KIF4A	Chromosome-associated kinesin KIF4A	O95239;O95239-2	O95239;O95239-2	21.912	790570000	17
29.1435	28.4274	28.8019	28.4073	28.7064	28.5826	28.8294	29.0634	28.7739	KAT7	Histone acetyltransferase KAT7	O95251-4;O95251;E7EUP3;O95251-2;O95251-3;O95251-5;D6RFZ5	O95251-4;O95251;E7EUP3;O95251-2;O95251-3;O95251-5	59.113	5925000000	121
28.9287	28.17	28.2979	29.2736	28.604	28.7227	29.4532	29.019	28.6527	VAPB	Vesicle-associated membrane protein-associated protein B/C	O95292;E5RK64;O95292-2	O95292	31.078	7441400000	63
29.1337	28.9287	29.1507	29.6578	29.4134	29.4881	29.249	29.4134	28.9372	SNAPIN	SNARE-associated protein Snapin	O95295	O95295	41.801	9317700000	68
28.066	28.217	26.0334	27.6798	27.3494	24.9173	28.2216	28.2262	27.8858	NDUFC2	NADH dehydrogenase [ubiquinone] 1 subunit C2	O95298;O95298-2;E9PRJ5;E9PM14;A0A087WUM3;E9PQ53	O95298;O95298-2	2.9602	2783800000	22
31.5933	31.4919	31.8004	31.6798	31.901	32.0084	31.8042	31.8974	31.94	PGLS	6-phosphogluconolactonase	O95336;M0R261;M0R0U3;M0R1L2	O95336;M0R261;M0R0U3	114.63	45524000000	274
27.0084	24.3844	25.8314	30.8608	32.0316	30.8901	29.1239	30.2759	28.1214	SMC2	Structural maintenance of chromosomes protein 2	O95347;O95347-2;Q5T821	O95347;O95347-2	176.66	21259000000	203
27.3066	27.2535	27.6389	27.7195	27.391	25.5774	27.9146	27.4394	27.726	ATG7	Ubiquitin-like modifier-activating enzyme ATG7	O95352;O95352-2;O95352-3;C9JFF4;H7C2R3;H7BZ92;H7C2J8;C9J415;H7C369;H7C059;C9JE55	O95352;O95352-2;O95352-3	21.25	2765700000	57
28.019	26.9316	27.2799	26.7389	27.8019	27.6389	27.8081	24.6321	26.965	FARS2	Phenylalanine--tRNA ligase, mitochondrial	O95363;Q5JRF7	O95363	8.7506	2421100000	24
31.4775	30.5933	30.8901	31.2979	31.5799	31.4284	31.2479	30.8974	31.1239	LYPLA2	Acyl-protein thioesterase 2	O95372;Q5QPQ0;Q5QPQ1;Q5QPQ3;Q5QPQ2;Q5QPN9;Q5QPN5	O95372;Q5QPQ0;Q5QPQ1;Q5QPQ3;Q5QPQ2	111.89	34243000000	171
30.5203	30.3828	30.846	30.6544	30.6964	30.8081	30.5573	30.8385	30.7692	IPO7	Importin-7	O95373;E9PLB2;E9PLJ0	O95373	158.02	28295000000	336
27.4862	27.4551	27.8019	28.217	28.3745	28.3951	27.726	28.066	27.3239	ARIH2	E3 ubiquitin-protein ligase ARIH2	O95376;C9JZ71;C9JCL4;F8WCS4;C9JBC5	O95376	37.721	3651900000	65
30.2308	30.2422	29.9677	30.393	30.5389	30.8901	30.5296	30.1724	31.0479	TNFAIP8	Tumor necrosis factor alpha-induced protein 8	O95379;J3KQT8	O95379	120.3	23185000000	118
26.4314	26.9539	26.4892	25.4261	26.6594	25.2483	25.8943	25.2792	26.4831	SLU7	Pre-mRNA-splicing factor SLU7	O95391;E5RGM7;E5RK41	O95391	12.309	1259700000	24
28.1795	27.7771	27.2445	28.5718	28.6181	28.3828	28.391	27.9203	28.673	CD2BP2	CD2 antigen cytoplasmic tail-binding protein 2	O95400	O95400	25.284	4441800000	70
32.13	31.9574	31.781	32.3463	32.555	32.0641	32.0084	32.5933	32.375	AHSA1	Activator of 90 kDa heat shock protein ATPase homolog 1	O95433;O95433-2;G3V438;H0YJU2;H0YJG7;G3V3W9;H0YJG6;H0YJ63	O95433;O95433-2;G3V438	195.63	77364000000	269
28.7064	28.6964	29.094	28.9787	28.2535	28.7988	29.1312	28.8799	28.3704	PARN	Poly(A)-specific ribonuclease PARN	O95453-2;O95453;O95453-3;O95453-4;H3BRK1;F5H1Z4	O95453-2;O95453;O95453-3;O95453-4;H3BRK1	40.199	6470700000	119
28.8623	28.3452	28.877	28.2759	28.7833	28.7031	28.5573	28.5609	28.7031	PSMG1	Proteasome assembly chaperone 1	O95456;O95456-2;F8WBH7	O95456;O95456-2	49.408	6016700000	96
33.2193	33.1768	33.2193	33.1021	33.2336	33.2619	33.2336	33.1529	33.2336	FMNL1	Formin-like protein 1	O95466-2;O95466;O95466-3;K7EK60;K7EJE6;A0A0A0MR62;K7ERL1;Q96PY5-3;K7EMY8;Q96PY5	O95466-2;O95466;O95466-3;K7EK60	323.31	127000000000	727
25.5433	25.2679	25.9901	28.7988	28.8234	27.8019	27.1795	27.1312	26.8623	H6PD	GDH/6PGL endoplasmic bifunctional protein;Glucose 1-dehydrogenase;6-phosphogluconolactonase	R4GMU1;O95479	R4GMU1;O95479	39.89	3803100000	68
28.7864	28.3536	27.611	27.7895	27.673	27.4394	27.7195	27.9146	27.5898	SEC24A	Protein transport protein Sec24A	O95486;O95486-2;H0Y9J6	O95486	26.871	3923200000	85
28.3869	27.5682	27.9372	28.4394	28.3951	28.1937	28.4938	28.6527	28.4785	SEC24B	Protein transport protein Sec24B	O95487-2;O95487;O95487-3	O95487-2;O95487;O95487-3	57.001	4479600000	126
27.8623	28.3745	27.9031	27.5536	28.9259	27.7708	25.402	28.3787	27.7195	MPC2	Mitochondrial pyruvate carrier 2	Q5R3B4;O95563	Q5R3B4;O95563	3.6508	3373400000	33
31.8042	31.3828	31.5435	31.978	32.025	32.08	31.5014	32.1724	31.8534	ETHE1	Persulfide dioxygenase ETHE1, mitochondrial	O95571;M0QXB5;M0QY80;M0QX80	O95571;M0QXB5	194.87	52069000000	265
29.7502	29.2285	29.2054	29.9539	30.0737	29.8127	29.2714	29.805	29.5109	ACSL3	Long-chain-fatty-acid--CoA ligase 3	O95573;H7BYZ7;H7C260;F5H062;C9JC11;F5GWH2	O95573	132.63	13676000000	171
28.4394	28.1065	27.8019	28.1604	27.7517	28.0137	27.8682	27.8203	27.9146	POLR1A	DNA-directed RNA polymerase I subunit RPA1;DNA-directed RNA polymerase	O95602;B9ZVN9	O95602;B9ZVN9	59.041	4794300000	79
27.3662	26.4394	26.1564	26.8142	26.9869	27.0711	27.0084	24.9568	26.8142	YEATS4	YEATS domain-containing protein 4	O95619;F8W0J4;F8W1B9;F8VTR4	O95619;F8W0J4;F8W1B9	6.5814	1524300000	32
26.4218	26.574	24.3289	25.845	26.143	26.5653	25.8142	26.4614	26.5135	ZBTB11	Zinc finger and BTB domain-containing protein 11	O95625;C9J2L2	O95625	15.335	1009700000	33
29.0864	29.258	29.2847	29.8249	29.7129	29.3704	29.6389	29.109	28.9344	STAMBP	STAM-binding protein	O95630;C9JK83;O95630-2;F5H5B9;C9JEK5;C9JZ93	O95630;C9JK83;O95630-2	35.312	9353600000	117
28.5609	28.3704	28.94	28.6998	28.4512	28.2216	28.673	28.7613	28.1015	CPSF4	Cleavage and polyadenylation specificity factor subunit 4	O95639;O95639-3;O95639-2;C9JEV9;B7Z7B0;H7C419;H7C016;C9K0K2;F8WEL7;H9KVA5	O95639;O95639-3;O95639-2;C9JEV9;B7Z7B0	33.547	5142200000	62
29.0609	29.3536	30.6198	30.1239	30.9117	30.5296	30.9045	30.7047	30.1483	ASMTL	N-acetylserotonin O-methyltransferase-like protein	O95671-2;O95671;O95671-3	O95671-2;O95671;O95671-3	142.2	20568000000	120
28.1795	28.2625	28.1214	27.8324	28.2759	28.17	26.0505	28.3324	27.7645	CDS2	Phosphatidate cytidylyltransferase 2	O95674	O95674	34.395	4191300000	51
27.4473	25.079	25.4964	27.8858	28.203	28.3023	27.4551	28.1115	28.0453	BRD1	Bromodomain-containing protein 1	O95696;O95696-2;J3KQ61;A8WI62;A8WI61;H0Y7B4;F6XDC4;E9PSF3;E9PI60	O95696;O95696-2;J3KQ61	7.9741	2899200000	31
26.1352	25.2499	25.8071	25.0647	25.6209	25.6865	26.0233	25.9628	25.6125	POP4	Ribonuclease P protein subunit p29	O95707;K7ERD7;K7ESH8;K7EQV2;K7EK50;A0A0A0MQS4	O95707;K7ERD7	34.576	776850000	38
28.7771	28.9203	28.5718	28.7129	29.2467	29.2422	28.5052	28.4274	28.2262	SNAP29	Synaptosomal-associated protein 29;Synaptosomal-associated protein	O95721;C9JAF7	O95721;C9JAF7	22.345	5800100000	53
31.4234	31.2308	31.3982	31.1783	31.1783	31.4727	31.3515	31.2422	31.5664	OXSR1	Serine/threonine-protein kinase OSR1	O95747;C9JIG9;F8WBK9	O95747;C9JIG9	128.43	33316000000	277
31.0479	30.8004	30.341	30.9746	31.3196	31.2591	31.0673	31.2703	31.1177	PTBP3	Polypyrimidine tract-binding protein 3	O95758-1;O95758-6;O95758-2;O95758;O95758-5;O95758-4;O95758-7;X6R242	O95758-1;O95758-6;O95758-2;O95758;O95758-5;O95758-4;O95758-7	140.24	28173000000	222
29.8474	30.1724	30.5014	29.8974	30.099	30.3828	30.7771	30.5109	30.393	LSM8	U6 snRNA-associated Sm-like protein LSm8	O95777;F2Z2Y6;C9JIZ0;C9JNV3	O95777;F2Z2Y6;C9JIZ0;C9JNV3	15.976	16627000000	78
32.2393	32.1483	32.225	32.3489	32.4919	32.3724	32.3828	32.2814	32.1989	AP2A1	AP-2 complex subunit alpha-1	O95782-2;O95782	O95782-2;O95782	228.69	65613000000	486
28.8593	29.3196	29.2602	28.9923	29.6163	28.9484	29.3557	29.3044	29.6268	DDX58	Probable ATP-dependent RNA helicase DDX58	O95786;O95786-2;A2A376	O95786;O95786-2;A2A376	53.54	8193000000	137
27.8858	27.965	28.6285	29.1288	29.1937	28.7292	28.8974	28.5573	28.2445	STAU1	Double-stranded RNA-binding protein Staufen homolog 1	O95793-2;O95793;Q5JW30;O95793-3;A0A087X1A5;Q5JW28;F6UDC6	O95793-2;O95793;Q5JW30;O95793-3;A0A087X1A5	56.45	7337500000	84
25.6529	27.141	26.4391	27.0505	28.4113	27.8504	27.0813	26.5374	25.7476	TTC4	Tetratricopeptide repeat protein 4	O95801;Q5TA95	O95801;Q5TA95	49.002	2281000000	32
29.8564	29.3951	29.877	29.5718	29.995	30.196	29.6848	29.632	29.995	BAG2	BAG family molecular chaperone regulator 2	O95816;O95816-2;A2A296	O95816;O95816-2	95.131	14025000000	137
26.3539	26.0913	26.3662	27.0296	27.1984	26.8264	26.2926	26.1984	24.7672	BAG3	BAG family molecular chaperone regulator 3	O95817;C9JFK9	O95817;C9JFK9	13.515	808940000	22
28.4354	28.8504	29.1312	28.4234	28.9088	28.4862	29.099	28.7325	28.8081	MLYCD	Malonyl-CoA decarboxylase, mitochondrial	O95822;O95822-2	O95822;O95822-2	38.518	5695600000	55
28.1065	26.5912	27.7771	28.5278	28.459	28.6146	26.5182	28.1556	28.8142	CRYZL1	Quinone oxidoreductase-like protein 1	O95825;A6NND8;A6NHJ8;A6NMA8;H7C3I5;O95825-2;C9K0F7;C9JAL0;C9JQD0;F8WF64;H7C3S0;C9JZK8;H7C0X3;H7C338	O95825;A6NND8;A6NHJ8;A6NMA8;H7C3I5;O95825-2;C9K0F7;C9JAL0	70.84	4262600000	49
32.978	33.0705	33.1901	32.1177	31.7494	31.9712	32.8309	32.3646	32.225	AIFM1	Apoptosis-inducing factor 1, mitochondrial	O95831-3;O95831;O95831-2;E9PMA0;O95831-5;O95831-6;O95831-4	O95831-3;O95831;O95831-2;E9PMA0;O95831-5	178.46	76801000000	420
26.8385	25.6313	26.7393	28.8203	29.0609	29.2891	25.7451	24.8142	26.5443	CLIC3	Chloride intracellular channel protein 3	O95833;Q5SQ17	O95833;Q5SQ17	47.978	2044000000	40
31.4184	31.7129	31.5156	31.5844	31.6066	31.5844	31.6066	31.1783	31.3033	EML2	Echinoderm microtubule-associated protein-like 2	O95834-2;O95834-3;O95834;K7EIK7;C9JRL6;K7EKU5;K7EKG3;K7ERY9;K7EII6;K7EIM1;K7EQR0;K7ERR2;K7ELI8;K7ESL7;K7ELB2;K7ERR9;G3V500;G3V3N9;F8W717;O00423;O00423-3;Q05BV3-4;Q6ZMW3-2;Q6ZMW3	O95834-2;O95834-3;O95834;K7EIK7;C9JRL6	161.35	37770000000	302
30.5573	30.4032	30.3724	30.8974	30.7211	30.8534	30.6964	30.4532	30.611	BPNT1	3(2),5-bisphosphate nucleotidase 1	O95861;O95861-4;O95861-2;A6NF51;O95861-3;F8W1J0;F8VVW8;F8VZG4;F8VRY7	O95861;O95861-4;O95861-2;A6NF51;O95861-3	46.787	20349000000	194
27.9372	27.8019	27.3745	28.9002	28.5278	29.49	28.3109	28.5315	24.948	DDAH2	N(G),N(G)-dimethylarginine dimethylaminohydrolase 2	O95865;Q5SSV3;Q5SRR8;H0Y7N1;O94760-2;O94760	O95865;Q5SSV3;Q5SRR8;H0Y7N1	20.735	4017900000	64
25.6191	26.17	26.6025	26.7129	26.4473	26.574	26.8142	26.976	26.2133	ABHD16A	Abhydrolase domain-containing protein 16A	O95870;O95870-2;F2Z3H2	O95870;O95870-2	7.1125	1094800000	17
28.8741	28.9732	28.9567	29.203	29.1724	29.3153	29.2123	29.2308	29.6527	TXNDC12	Thioredoxin domain-containing protein 12	O95881	O95881	12.834	8284400000	78
26.7895	26.4488	27.8264	27.0711	27.6389	26.7645	27.5165	27.217	26.0019	MBD3	Methyl-CpG-binding domain protein 3	O95983-2;O95983;K7EIE8;A0A0A0MTS6;A0A087X1H1;A0A087WT34	O95983-2;O95983;K7EIE8;A0A0A0MTS6	28.926	2151200000	46
27.8858	25.4905	25.5592	27.2803	27.6998	27.6181	27.5754	27.4234	27.2803	BCL10	B-cell lymphoma/leukemia 10	O95999;A0A087WWW9	O95999;A0A087WWW9	21.822	1959000000	43
29.9677	29.5352	29.5591	28.8173	29.094	29.1866	29.6948	29.21	29.4274	NDUFB10	NADH dehydrogenase [ubiquinone] 1 beta subcomplex subunit 10	O96000;H3BPJ9;O96000-2;H3BV16	O96000;H3BPJ9;O96000-2;H3BV16	14.588	9940900000	88
26.5014	26.6181	26.8142	27.141	27.8916	26.7517	27.0505	26.726	26.8019	CLPTM1	Cleft lip and palate transmembrane protein 1	O96005;O96005-4;O96005-3;K7EQQ1;K7ERL5	O96005;O96005-4;O96005-3	36.8	1984100000	39
30.933	31.1664	30.6964	30.6798	30.7692	30.5573	31.099	30.9117	30.9259	TOMM40	Mitochondrial import receptor subunit TOM40 homolog	O96008;O96008-2;K7EJ57;K7EKG4	O96008;O96008-2;K7EJ57	147.59	27628000000	183
28.8445	29.5536	29.4433	29.1214	28.7708	28.7645	29.1819	29.2262	29.4688	PEX11B	Peroxisomal membrane protein 11B	O96011;O96011-2;H7C3V6	O96011;O96011-2	35.919	8343400000	117
31.2869	31.1052	30.9882	31.2647	31.2422	31.2924	31.3515	31.3356	31.1239	ACTL6A	Actin-like protein 6A	O96019;O96019-2;H7C5S0;C9JQT2;O94805	O96019;O96019-2;H7C5S0	189.38	33504000000	245
25.0472	28.0296	28.1795	25.711	27.019	27.3745	27.9372	27.5969	27.7195	MT-CYB	Cytochrome b	P00156	P00156	2.7311	2190600000	22
28.003	27.3578	28.8019	28.6005	28.6561	28.9705	27.7064	27.5463	28.1556	CYB5A	Cytochrome b5	P00167-2;P00167;P00167-3;J3KNC7	P00167-2;P00167;P00167-3	44.199	4412600000	54
35.8996	35.7099	36.1146	35.7628	35.9975	36.1472	35.5641	35.5839	36.0017	LDHA	L-lactate dehydrogenase A chain	P00338;P00338-3;P00338-4;P00338-5;P00338-2;F5GXY2;F5GYU2;F5GXH2;F5H5J4;F5H6W8;F5GZQ4;F5H8H6;F5GXC7;F5GWW2;F5GXU1;F5H5G7;F5H155;A0A087WUM2;G3XAP5;F5H245;Q6ZMR3;P07864	P00338;P00338-3;P00338-4;P00338-5;P00338-2;F5GXY2	323.31	852000000000	995
34.5978	34.547	34.7099	33.9848	33.6522	33.715	34.2336	34.0592	34.4146	GLUD1;GLUD2	Glutamate dehydrogenase 1, mitochondrial;Glutamate dehydrogenase 2, mitochondrial	P00367;P00367-3;P00367-2;P49448	P00367;P00367-3;P00367-2;P49448	302.28	260000000000	725
26.1979	26.3783	25.392	28.5536	28.8294	28.8081	27.3662	28.2445	27.611	DHFR	Dihydrofolate reductase	P00374;P00374-2;B4DM58;C9JJ68;Q86XF0	P00374;P00374-2;B4DM58	32.557	5729100000	71
31.6022	31.7373	31.7252	31.8347	31.7731	31.8385	31.8234	31.8534	31.5203	CYB5R3	NADH-cytochrome b5 reductase 3;NADH-cytochrome b5 reductase 3 membrane-bound form;NADH-cytochrome b5 reductase 3 soluble form	P00387-2;P00387;P00387-3;B1AHF3	P00387-2;P00387;P00387-3;B1AHF3	197.46	49276000000	272
33.3033	33.3568	33.5296	32.6022	32.3115	32.1753	32.6839	32.5179	32.6839	GSR	Glutathione reductase, mitochondrial	P00390-2;P00390;P00390-3;P00390-4;P00390-5;H0YC68;E5RI06	P00390-2;P00390;P00390-3;P00390-4;P00390-5	295.58	91930000000	416
28.9456	28.5862	29.3346	25.9524	28.877	28.3745	29.3473	28.509	28.2399	MT-CO1	Cytochrome c oxidase subunit 1	P00395	P00395	28.642	8571700000	128
33.0479	32.1634	32.015	32.7593	32.5296	32.5226	33.7252	32.8792	32.5911	MT-CO2	Cytochrome c oxidase subunit 2	P00403	P00403	130.72	107000000000	215
28.4746	26.7389	25.6292	27.9705	27.3828	27.1115	27.726	27.4938	27.1604	MT-CO3	Cytochrome c oxidase subunit 3	P00414	P00414	34.165	2231500000	62
33.87	33.2619	33.2619	33.6629	33.5296	33.5062	33.4581	33.3698	33.3303	SOD1	Superoxide dismutase [Cu-Zn]	P00441;H7BYH4	P00441;H7BYH4	271.54	157000000000	359
33.0911	32.8883	33.4823	33.0737	33.3436	33.4209	33.3956	33.4458	33.4083	PNP	Purine nucleoside phosphorylase	P00491;G3V5M2;G3V2H3;G3V393	P00491;G3V5M2	271.21	131000000000	489
31.5296	31.3356	31.3724	31.7731	32.4702	32.0895	31.8829	31.8865	31.8042	HPRT1	Hypoxanthine-guanine phosphoribosyltransferase	P00492	P00492	106.66	54083000000	209
33.7353	33.7751	34.1975	33.1694	33.1052	33.2336	33.2759	32.8774	33.4334	GOT2	Aspartate aminotransferase, mitochondrial	P00505;P00505-2	P00505;P00505-2	186.86	142000000000	386
36.0532	35.9505	36.1146	36.3016	36.2999	36.3135	36.3731	36.2672	36.4334	PGK1	Phosphoglycerate kinase 1	P00558;P00558-2	P00558;P00558-2	323.31	1050000000000	1216
30.3724	29.2239	30.2979	30.8682	30.6798	30.7927	31.8755	31.4433	32.1208	ADA	Adenosine deaminase	P00813;F5GWI4;F5GXW0;F5GYD4	P00813;F5GWI4;F5GXW0	130.66	26125000000	182
30.5203	30.1361	30.0084	29.8264	29.8549	29.9677	30.2308	30.7292	30.2422	MT-ATP6	ATP synthase subunit a	P00846	P00846	3.9464	15444000000	37
29.8653	29.0111	28.8623	29.3971	29.6233	29.3557	29.3303	29.3971	29.1015	NRAS	GTPase NRas	P01111	P01111	33.7	8776100000	64
25.4808	28.003	26.4044	28.3951	28.3324	27.6865	27.9869	27.8445	27.604	KRAS	GTPase KRas;GTPase KRas, N-terminally processed	P01116-2;P01116	P01116-2;P01116	6.7879	3067800000	21
24.3712	25.9973	24.4685	26.8385	26.9539	27.189	27.6663	26.4488	26.8019	TGFB1	Transforming growth factor beta-1;Latency-associated peptide	P01137;M0R2S0	P01137	54.592	2766900000	51
27.1984	27.391	25.2607	25.3585	25.8728	26.1809	26.1881	26.3015	25.4228	IL2RA	Interleukin-2 receptor subunit alpha	Q5W006;P01589;H0Y5Z0;Q5W005	Q5W006;P01589	14.05	1835600000	44
31.2814	31.2814	31.7006	31.3672	31.6923	31.5343	31.5709	31.4629	31.0479	CD4	T-cell surface glycoprotein CD4	P01730;F5H480	P01730	260.63	36426000000	228
33.0641	32.4408	32.7613	33.2759	33.5412	33.1438	33.1768	33.0737	33.2062	HLA-A	HLA class I histocompatibility antigen, A-2 alpha chain	P01892	P01892	323.31	152000000000	462
25.5551	27.2262	25.5315	30.4919	32.9695	30.6458	25.0691	25.6554	25.4538	HLA-DRA	HLA class II histocompatibility antigen, DR alpha chain	P01903;Q30118;F5GZ59	P01903;Q30118	36.683	20874000000	64
32.4458	32.7907	32.1931	34.337	33.8234	34.1828	33.7946	32.8366	32.5527	LMNA	Prelamin-A/C;Lamin-A/C	P02545;P02545-3;P02545-6;P02545-2;P02545-5;P02545-4;Q3BDU5;Q5TCI8;H0YAB0	P02545;P02545-3;P02545-6;P02545-2;P02545-5;P02545-4;Q3BDU5;Q5TCI8	323.31	215000000000	764
30.1483	24.8623	25.019	28.189	22.9603	25.8576	31.08	26.6998	28.2123	FN1	Fibronectin;Anastellin;Ugl-Y1;Ugl-Y2;Ugl-Y3	P02751-10;P02751-5;P02751-9;P02751-14;P02751-8;P02751-17;P02751-3;P02751;P02751-12;P02751-6;P02751-13;P02751-11;P02751-7;P02751-15;P02751-4;H0Y7Z1;P02751-16;P02751-2;H0Y4K8	P02751-10;P02751-5;P02751-9;P02751-14;P02751-8;P02751-17;P02751-3;P02751;P02751-12;P02751-6;P02751-13;P02751-11;P02751-7;P02751-15;P02751-4	166.42	10581000000	154
26.2589	27.3066	26.2096	29.2825	30.5844	30.362	29.6578	29.6798	27.7389	TFRC	Transferrin receptor protein 1;Transferrin receptor protein 1, serum form	P02786;G3V0E5;H7C3V5;F8WBE5	P02786;G3V0E5	176.43	43668000000	249
31.099	31.5618	32.1422	25.9915	25.1817	26.8772	30.196	30.1842	30.8755	FTL	Ferritin light chain	P02792;A0A087X1B9	P02792;A0A087X1B9	42.611	15909000000	116
29.6831	30.2308	30.94	28.3578	27.9146	26.417	28.965	28.8799	29.94	FTH1	Ferritin heavy chain;Ferritin heavy chain, N-terminally processed;Ferritin	P02794;G3V192;G3V1D1;E9PPQ4;E9PRK8;E9PKY7;E9PQR3;E9PKM5;E9PK45	P02794;G3V192;G3V1D1	50.762	8132200000	74
27.7645	27.2077	28.0813	28.0505	27.6458	27.3745	28.5352	28.2759	27.6389	MT-ND1	NADH-ubiquinone oxidoreductase chain 1	P03886	P03886	25.609	3097900000	57
28.4194	27.5463	27.5609	27.6998	27.2625	27.6998	28.673	27.6251	27.3066	MT-ND4	NADH-ubiquinone oxidoreductase chain 4	P03905	P03905	7.4301	2843500000	40
27.6251	26.8019	27.9259	26.901	25.8128	26.2235	25.2526	24.7936	26.6595	MT-ND5	NADH-ubiquinone oxidoreductase chain 5	P03915	P03915	46.801	1276900000	25
29.1483	28.7833	29.0889	28.49	28.1604	28.4551	28.1361	28.6216	28.6629	MT-ATP8	ATP synthase protein 8	P03928	P03928	9.1832	11321000000	125
31.9224	32.0512	31.9539	31.8682	31.4334	31.9814	32.0084	31.7573	31.9712	CAT	Catalase	P04040	P04040	212.54	49659000000	431
26.391	24.6845	27.0395	26.0255	26.5463	24.9873	25.9361	26.0148	26.1449	GBA	Glucosylceramidase	P04062-4;P04062-2;P04062;P04062-5;P04062-3	P04062-4;P04062-2;P04062;P04062-5	3.9731	818290000	10
25.5132	28.5165	28.4551	27.5315	27.5609	27.9088	28.7486	28.6931	28.0965	FUCA1	Tissue alpha-L-fucosidase	P04066	P04066	19.241	3489600000	49
35.7099	35.4702	35.6602	35.8539	35.7047	35.547	35.7378	35.5527	35.5527	ALDOA	Fructose-bisphosphate aldolase A	P04075;P04075-2;J3KPS3;H3BQN4;H3BPS8;H3BUH7;H3BR04;H3BMQ8;H3BU78;H3BR68	P04075;P04075-2;J3KPS3;H3BQN4;H3BPS8;H3BUH7	323.31	743000000000	1466
33.6307	33.7849	33.1931	34.0673	33.7849	33.9417	33.5179	33.8042	33.9242	CSTB	Cystatin-B	P04080	P04080	82.614	168000000000	229
25.4862	27.5826	30.3724	33.4702	33.6735	32.7771	34.7849	34.8746	34.4146	ANXA1	Annexin A1	P04083;Q5T3N1;Q5T3N0	P04083	323.31	173000000000	455
25.9852	26.204	25.422	27.17	27.1015	27.019	27.1507	26.5624	26.9088	NR3C1	Glucocorticoid receptor	P04150-2;P04150;P04150-6;P04150-10;P04150-3;P04150-9;P04150-8;P04150-7;P04150-5;D6RDA9;Q3MSN4	P04150-2;P04150;P04150-6;P04150-10;P04150-3;P04150-9;P04150-8;P04150-7;P04150-5	41.026	1491500000	54
32.225	32.4384	32.2535	31.0737	30.5203	30.9814	31.9435	31.5889	31.9117	SOD2	Superoxide dismutase [Mn], mitochondrial	P04179;P04179-4;P04179-2;F5H4R2;F5GYZ5;F5H3C5;P04179-3;G8JLJ2;G5E9P6;F5GXZ9	P04179;P04179-4;P04179-2;F5H4R2;F5GYZ5;F5H3C5;P04179-3;G8JLJ2	161.88	44414000000	188
28.066	28.2759	28.6561	27.7708	28.3196	28.4862	28.906	28.3282	28.8829	OAT	Ornithine aminotransferase, mitochondrial;Ornithine aminotransferase, hepatic form;Ornithine aminotransferase, renal form	P04181;P04181-2	P04181;P04181-2	42.409	5442200000	93
25.7977	29.094	27.7708	30.5664	30.7129	30.1483	27.6389	25.9221	26.7895	CD74	HLA class II histocompatibility antigen gamma chain	P04233-2	P04233-2	52.663	14546000000	90
30.5014	30.2535	29.8974	30.2979	30.393	30.5203	30.6372	30.4433	30.1239	CD3D	T-cell surface glycoprotein CD3 delta chain	P04234;H0YE18;P04234-2;E9PMT5	P04234;H0YE18;P04234-2;E9PMT5	22.338	17266000000	125
37.4519	37.5047	37.8574	37.5768	37.4209	37.3568	37.2461	36.9954	37.2461	GAPDH	Glyceraldehyde-3-phosphate dehydrogenase	P04406;P04406-2;E7EUT5	P04406;P04406-2;E7EUT5	323.31	2560000000000	2374
28.0711	28.6865	28.673	28.8534	27.9146	28.4785	29.2147	29.3494	28.9344	ASL	Argininosuccinate lyase	P04424-2;P04424;P04424-3;F8W943	P04424-2;P04424;P04424-3;F8W943	108.42	5722800000	60
32.7653	32.0117	32.4727	33.2193	32.4359	32.8119	33.3169	32.5458	32.9242	HLA-A	HLA class I histocompatibility antigen, A-3 alpha chain	Q5SRN5;P04439;A7MAP4;Q5SRN7	Q5SRN5;P04439;A7MAP4;Q5SRN7	323.31	117000000000	357
25.7759	24.2747	25.6141	27.8682	28.7421	27.7771	25.0671	24.5667	24.5626	HLA-DPB1	HLA class II histocompatibility antigen, DP beta 1 chain	P04440;H0Y7G7;H0Y5P2	P04440;H0Y7G7;H0Y5P2	18.839	1735800000	10
32.4823	32.5343	32.9712	32.9626	32.9763	32.7252	32.7965	32.901	32.6565	CAPNS1	Calpain small subunit 1	P04632;K7ELJ7;A0A075B7C0;U3KQE2;K7EM73;K7EIV0;K7EKD8;U3KPR7;K7ES78;K7EMQ1;Q96L46	P04632;K7ELJ7;A0A075B7C0;U3KQE2;K7EM73;K7EIV0;K7EKD8	323.31	102000000000	401
26.0508	26.0347	25.8764	28.0609	28.0084	26.6998	29.0003	25.767	25.6324	HSPB1	Heat shock protein beta-1	P04792;F8WE04;C9J3N8	P04792;F8WE04	59.808	3656300000	39
26.0509	22.9839	26.7312	28.6389	29.5718	29.4314	25.3242	27.726	27.8682	TYMS	Thymidylate synthase	P04818;P04818-2;P04818-3	P04818;P04818-2;P04818-3	90.247	10304000000	73
32.9729	33.0689	33.2178	32.635	33.0641	32.9505	33.4209	33.3436	33.7946	RPN1	Dolichyl-diphosphooligosaccharide--protein glycosyltransferase subunit 1	P04843;B7Z4L4;F8WF32	P04843;B7Z4L4	246.26	136000000000	645
32.3515	32.5389	32.9259	32.5799	32.3956	32.635	32.947	33.1346	33.2178	RPN2	Dolichyl-diphosphooligosaccharide--protein glycosyltransferase subunit 2	P04844;P04844-2;Q5JYR7;Q5JYR4;F2Z3K5;Q5JYR3;H0Y5M1	P04844;P04844-2	323.31	105000000000	548
34.5354	34.5922	34.6088	34.5922	34.402	34.5238	34.1453	34.0673	34.3502	GNAI2	Guanine nucleotide-binding protein G(i) subunit alpha-2	P04899;P04899-4;P04899-6;P04899-3;P04899-5;P04899-2;P63096;P63096-2;F8WE78	P04899;P04899-4;P04899-6;P04899-3;P04899-5;P04899-2	323.31	278000000000	730
33.6088	33.6944	33.5754	33.4209	33.4334	33.3828	33.1989	33.2336	32.9153	ATP1A1	Sodium/potassium-transporting ATPase subunit alpha-1	P05023-4;P05023;P05023-3;P05023-2;M0R116;A0A0A0MT26;P13637;P13637-3;B1AKY9;P50993;H0Y7C1;Q5TC01;Q5TC02;Q5TC05;E9PRA5;M0QXF2	P05023-4;P05023;P05023-3;P05023-2	323.31	148000000000	662
28.9146	28.8142	28.3869	28.0813	27.5536	27.2077	27.5389	27.0296	24.7817	ATP1B1	Sodium/potassium-transporting ATPase subunit beta-1	P05026-2;P05026;V9GYR2	P05026-2;P05026;V9GYR2	15.737	3107100000	63
33.3568	33.1768	33.1269	33.3828	33.0479	32.9814	33.4581	33.2478	33.2759	ITGB2	Integrin beta-2	P05107;J3KNI6;E7EVZ9;E5RK25	P05107	307.49	123000000000	599
29.3578	25.2473	27.2714	27.0384	25.9511	26.3101	29.708	27.673	26.7895	S100A8	Protein S100-A8;Protein S100-A8, N-terminally processed	P05109	P05109	9.6783	2644600000	20
26.632	26.5754	25.7312	29.4976	28.9595	27.5389	27.8264	27.7708	27.7325	HMGN1	Non-histone chromosomal protein HMG-14	P05114;A6NEL0;A6NL93;F2Z2W6;F2Z2Y5;H7BXJ5	P05114;A6NEL0;A6NL93	71.988	3917800000	110
32.9882	33.3568	33.3956	32.3594	32.341	32.6307	32.9933	32.8497	33.2077	SLC25A5	ADP/ATP translocase 2;ADP/ATP translocase 2, N-terminally processed	P05141	P05141	76.84	107000000000	160
29.9117	29.8593	29.8385	30.2308	30.5573	29.9677	30.5109	30.1239	29.995	ISG15	Ubiquitin-like protein ISG15	P05161;A0A096LNZ9;A0A096LPJ4	P05161;A0A096LNZ9;A0A096LPJ4	59.263	14569000000	109
29.1984	29.5518	30.2759	27.7833	28.1604	28.9031	28.9002	28.9428	28.805	PCCA	Propionyl-CoA carboxylase alpha chain, mitochondrial	P05165;P05165-3;P05165-2;H0Y5U0;Q5JVH2;H0Y4B9;Q5JTW6;H0Y798	P05165;P05165-3;P05165-2	80.681	4839600000	103
31.8157	31.9882	32.2759	31.7573	31.8309	31.9746	31.8792	31.9574	32.099	EIF2S1	Eukaryotic translation initiation factor 2 subunit 1	P05198;G3V4T5;H0YJS4	P05198;G3V4T5;H0YJS4	221.94	61704000000	366
26.6595	27.2077	27.2709	29.9539	28.5609	26.7771	26.0169	25.9835	25.3606	HMGN2	Non-histone chromosomal protein HMG-17	P05204	P05204	47.056	2641900000	48
31.9295	32.4654	33.025	32.715	32.341	31.9117	32.245	31.9295	32.5412	RPLP1	60S acidic ribosomal protein P1	P05386	P05386	141.23	79755000000	216
34.3169	34.2689	34.6361	34.547	34.1679	34.1453	34.1901	33.9591	34.337	RPLP2	60S acidic ribosomal protein P2	P05387;H0YDD8;P05386-2	P05387	226.65	279000000000	361
33.6307	33.9063	34.1146	33.7946	33.5754	33.9591	33.7453	33.9848	34.212	RPLP0;RPLP0P6	60S acidic ribosomal protein P0;60S acidic ribosomal protein P0-like	P05388;F8VWS0;P05388-2;F8VU65;F8VW21;F8VPE8;G3V210;F8VQY6;F8VRK7;Q8NHW5;F8VZS0;F8VWV4;F8VS58;F8W1K8	P05388;F8VWS0;P05388-2;F8VU65;F8VW21;F8VPE8;G3V210;F8VQY6;F8VRK7;Q8NHW5;F8VZS0;F8VWV4	263.69	224000000000	477
32.1331	32.0864	32.6923	31.9188	31.978	31.9365	31.8608	32.3542	32.2924	SSB	Lupus La protein	P05455;E7ERC4;E9PGX9;E9PFL9	P05455;E7ERC4	197.12	64728000000	515
28.1842	29.4012	29.1386	29.5165	29.9677	29.9539	29.0137	29.5682	28.9539	ITGB1	Integrin beta-1	P05556;P05556-2;P05556-5;P05556-4;P05556-3;C9JPK5;Q5T3E6;E9PLR6;E7EUI6;E7EQW5;H7C4N8;E7ERX5;C9JJP8;Q5T3E5;E9PQJ2;C9JNE0	P05556;P05556-2;P05556-5;P05556-4;P05556-3	86.603	9807600000	126
31.4775	31.341	30.9609	31.2591	31.5014	30.9814	31.4234	31.3776	31.2308	PRKCB	Protein kinase C beta type	P05771-2;P05771;H3BV73;I3L1Z0;I3L148	P05771-2;P05771	154.7	35454000000	281
31.1422	30.8309	31.015	31.6713	31.4823	31.1901	30.8682	31.6629	30.94	MYL1;MYL3	Myosin light chain 1/3, skeletal muscle isoform;Myosin light chain 3	P05976-2;P05976;P08590	P05976-2;P05976;P08590	14.879	28333000000	47
31.9746	31.9259	31.5481	32.6285	32.3542	32.4209	32.0084	31.4184	31.6923	CD5	T-cell surface glycoprotein CD5	P06127;F5GYK3	P06127	84.656	51349000000	296
30.1483	29.7064	30.099	30.4823	30.6881	30.5389	30.1842	30.2077	29.9677	UROD	Uroporphyrinogen decarboxylase	P06132;H0Y5R6;Q5T446	P06132;H0Y5R6;Q5T446	86.588	17560000000	170
33.3956	33.0349	32.9899	33.6522	33.1842	33.1331	33.5754	33.0943	33.1392	LCK	Tyrosine-protein kinase Lck	P06239;P06239-3;Q573B4;P06239-2;E9PJ92;E9PAP0;F8W6B9;E9PKQ8	P06239;P06239-3;Q573B4;P06239-2;E9PJ92	230.07	123000000000	499
29.7047	29.7292	30.1724	29.9677	30.1842	29.766	29.995	29.4012	29.3724	FYN	Tyrosine-protein kinase Fyn	P06241-2;P06241-3;P06241;E5RFS5;E5RH71;E5RIX5;E5RGT0;E5RGM6;E5RI25;E5RFM0;E5RFM4;E5RHF7;E5RK23;E5RJX7;E5RHX7;E5RFM6;Q5TGY6;P09769	P06241-2;P06241-3;P06241	139.07	13063000000	137
28.0296	27.9088	28.2445	27.0296	27.6527	27.6865	28.3324	28.0609	27.7895	GLA	Alpha-galactosidase A	P06280;V9GYN5	P06280	33.449	2966900000	65
26.7517	26.8974	26.788	28.1065	27.6798	27.8916	27.0296	27.2625	27.0084	RB1	Retinoblastoma-associated protein	P06400	P06400	78.491	2560600000	66
36.3666	36.6655	37.1453	35.8608	35.6735	35.821	36.3763	35.9175	36.2584	ATP5B	ATP synthase subunit beta, mitochondrial;ATP synthase subunit beta	P06576;H0YH81;F8W079	P06576;H0YH81;F8W079	323.31	1090000000000	1441
33.3698	32.4727	34.4458	31.7333	33.3033	33.5412	31.6798	33.1377	32.6608	S100A6	Protein S100-A6;Protein S100	P06703;R4GN98	P06703;R4GN98	33.77	118000000000	94
29.3196	29.6646	28.6898	31.1361	30.947	30.8755	29.7533	29.8667	29.4995	CD2	T-cell surface antigen CD2	P06729;Q5JVN7	P06729	62.092	16188000000	169
30.2422	30.2869	31.0927	30.3828	30.3724	29.9259	30.099	30.1724	30.6544	EIF4E	Eukaryotic translation initiation factor 4E	P06730;P06730-2;D6RBW1;P06730-3;H0Y8J7;D6RFJ3;D6RHE2;H0Y8X3;A6NMX2	P06730;P06730-2;D6RBW1;P06730-3;H0Y8J7	37.672	17725000000	129
37.5768	37.5978	37.8689	37.1453	36.9526	36.9954	36.9308	36.7677	36.9742	ENO1	Alpha-enolase	P06733;K7EM90;E5RI09;E5RG95;K7EPM1;K7EKN2;E5RGZ4	P06733	323.31	2170000000000	3576
28.1312	28.0965	28.3828	28.1507	26.965	25.5313	27.9146	27.6798	28.3662	POLB	DNA polymerase beta	P06746;E7EW18;H0YBJ0;H0YBX1;E5RIJ0;E5RHZ4;H0YAV8;E5RG65	P06746;E7EW18;H0YBJ0;H0YBX1	67.326	3070700000	55
34.9548	34.3633	34.7504	34.3828	34.5922	34.5238	34.6839	34.4823	34.5121	NPM1	Nucleophosmin	P06748;P06748-2;P06748-3;E5RI98	P06748;P06748-2;P06748-3	323.31	464000000000	983
34.9677	35.0633	34.7047	35.4973	35.2965	35.2372	35.0753	35.1604	34.7504	DKFZp686J1372;TPM3		P06753-2;A0A087WWU8;Q5HYB6;P06753-5;Q5VU61;P06753-7	P06753-2;A0A087WWU8;Q5HYB6;P06753-5;Q5VU61	323.31	452000000000	856
37.2982	37.3403	37.1828	36.7677	36.8042	36.7428	36.886	37.0673	37.2637	HIST2H2BE;HIST1H2BJ;HIST1H2BB;HIST1H2BO;HIST3H2BB;HIST1H2BA	Histone H2B type 2-E;Histone H2B type 1-J;Histone H2B type 1-B;Histone H2B type 1-O;Histone H2B type 3-B;Histone H2B type 1-A	Q16778;P06899;P33778;P23527;Q8N257;Q96A08;Q6DRA6;Q6DN03	Q16778;P06899;P33778;P23527;Q8N257;Q96A08	53.092	2870000000000	1074
32.3223	32.3356	31.995	32.5296	32.6458	32.7191	31.8755	32.5481	32.6329	DBI	Acyl-CoA-binding protein	P07108;B8ZWD1;A0A0A0MTI5;P07108-3;P07108-2;P07108-4;P07108-5;P07108-6	P07108;B8ZWD1;A0A0A0MTI5;P07108-3;P07108-2;P07108-4;P07108-5	133.51	60645000000	155
36.0572	35.9019	36.2584	35.6088	35.7849	35.8469	35.9308	35.9197	36.1993	LDHB	L-lactate dehydrogenase B chain;L-lactate dehydrogenase	P07195;A8MW50;C9J7H8;F5H793	P07195;A8MW50;C9J7H8	323.31	854000000000	1050
26.7771	26.3762	26.4723	27.2535	25.7642	26.1095	27.1507	26.9869	26.8504	CENPB	Major centromere autoantigen B	P07199	P07199	20.859	1446000000	56
33.3303	33.2619	33.2149	33.5296	33.5978	33.6198	34.2408	34.4943	34.337	P4HB	Protein disulfide-isomerase	P07237;H7BZ94;F5H8J2;H0Y3Z3;I3L398;I3L312;I3L4M2;I3L0S0;I3NI03;I3L3U6;I3L3P5;I3L514	P07237;H7BZ94;F5H8J2;H0Y3Z3	310.52	214000000000	706
26.0833	26.4089	25.8938	29.2007	28.9705	29.2736	27.9539	26.9203	27.1604	H1F0	Histone H1.0;Histone H1.0, N-terminally processed	P07305;P07305-2	P07305;P07305-2	10.579	3900300000	37
33.7252	33.7849	33.8792	33.3169	33.1857	33.2478	34.1068	34.0832	33.9677	CTSD	Cathepsin D;Cathepsin D light chain;Cathepsin D heavy chain	P07339;C9JH19;H7C469;F8WD96;H7C1V0;F8W787	P07339;C9JH19;H7C469	93.094	163000000000	436
34.2549	34.5002	34.7302	35.1029	34.6682	34.8974	34.4519	34.8516	34.7553	ANXA2;ANXA2P2	Annexin A2;Annexin;Putative annexin A2-like protein	P07355;P07355-2;H0YN42;H0YMD0;H0YMU9;A6NMY6;H0YM50;H0YKS4;H0YN28;H0YL33;H0YMM1;H0YKZ7;H0YLV6;H0YMT9;H0YKX9;H0YKL9;H0YMW4;H0YKV8;H0YMD9;H0YNB8;H0YKN4	P07355;P07355-2;H0YN42;H0YMD0;H0YMU9;A6NMY6;H0YM50;H0YKS4;H0YN28;H0YL33	323.31	364000000000	701
33.2193	33.1223	33.3033	33.0592	33.2759	33.3303	33.1989	32.9882	33.2759	CAPN1	Calpain-1 catalytic subunit	P07384;E9PRM1;E9PJJ3;E9PLC9;E9PMC6;E9PJA6;E9PSA6;E9PQB3;E9PLX0;E9PL37;E9PIA9	P07384	262.76	122000000000	582
34.0184	33.933	34.4823	34.6253	34.9505	34.7702	34.2759	34.5412	34.5641	TUBB	Tubulin beta chain	Q5JP53;P07437;Q5ST81	Q5JP53;P07437;Q5ST81	97.739	379000000000	484
31.6964	31.8571	32.2731	30.5389	30.3196	30.3196	31.6629	31.94	32.0414	HEXB	Beta-hexosaminidase subunit beta;Beta-hexosaminidase subunit beta chain B;Beta-hexosaminidase subunit beta chain A	P07686;Q5URX0;H0YA83;H0Y9B6;D6REQ8;H0Y9M3	P07686;Q5URX0;H0YA83;H0Y9B6	90.647	32968000000	231
25.3054	24.5262	26.9539	31.6415	33.0101	32.5933	27.1604	24.3376	29.3303	CTSL	Cathepsin L1;Cathepsin L1 heavy chain;Cathepsin L1 light chain	P07711;Q5T8F0;Q5NE16	P07711;Q5T8F0	58.386	23200000000	95
36.6253	36.9634	37.365	37.0059	36.7677	36.7553	36.7175	36.515	36.6655	PFN1	Profilin-1	P07737;K7EJ44;I3L3D5	P07737;K7EJ44	205.16	1490000000000	1783
27.8264	28.7096	28.3324	29.0057	27.9259	28.2399	27.2077	27.5536	27.1312	BPGM	Bisphosphoglycerate mutase	P07738;C9JH23	P07738	75.173	3495100000	47
33.3568	33.2619	33.5867	32.7353	32.7907	32.9063	33.0017	33.0705	32.933	APRT	Adenine phosphoribosyltransferase	P07741;H3BQZ9;P07741-2;H3BQB1;H3BQF1;H3BSW3	P07741;H3BQZ9;P07741-2;H3BQB1;H3BQF1	192.49	119000000000	351
33.7849	33.6522	33.9763	33.7047	33.6307	33.6839	33.7553	33.8234	33.9848	EPRS	Bifunctional glutamate/proline--tRNA ligase;Glutamate--tRNA ligase;Proline--tRNA ligase	P07814;V9GYZ6;V9GZ76	P07814;V9GYZ6	323.31	202000000000	1242
31.4823	31.5527	32.099	32.4458	32.6692	32.8847	31.6415	31.0609	31.5709	CTSB	Cathepsin B;Cathepsin B light chain;Cathepsin B heavy chain	P07858;R4GMQ5;E9PKQ7;E9PNL5;E9PHZ5;E9PLY3;E9PSG5;E9PQM1;E9PR54;E9PJ67;E9PCB3;E9PS78	P07858	263.53	53607000000	212
34.809	34.933	35.0389	34.8186	35.2828	35.1938	34.9677	35.0713	34.9242	HSP90AA1	Heat shock protein HSP 90-alpha	P07900;P07900-2;G3V2J8;Q14568	P07900;P07900-2	323.31	488000000000	1072
28.9231	29.8035	30.1483	28.7676	29.0839	28.8324	29.0686	29.4374	29.6075	GALT	Galactose-1-phosphate uridylyltransferase	P07902;G3V4G9;P07902-2;G3V3U5;G3V223;F2Z2X9;H0YJL3	P07902;G3V4G9;P07902-2	45.159	8100700000	111
34.3828	34.4702	34.2965	34.5641	34.2759	34.3236	34.5121	34.5527	34.6576	HNRNPC	Heterogeneous nuclear ribonucleoproteins C1/C2	P07910-2;B2R5W2;G3V4C1;G3V4W0;P07910-4;G3V2D6;G3V5X6;G3V3K6;G3V251	P07910-2;B2R5W2;G3V4C1;G3V4W0;P07910-4;G3V2D6	187.99	312000000000	689
29.9539	30.5389	29.995	30.1604	29.726	29.8309	29.9677	30.2759	30.2759	UQCRH	Cytochrome b-c1 complex subunit 6, mitochondrial	P07919;A0A096LP55	P07919	57.708	13506000000	86
32.7453	33.0316	33.3568	32.393	32.362	32.463	32.7292	32.333	32.4847	FH	Fumarate hydratase, mitochondrial	P07954-2;P07954	P07954-2;P07954	323.31	90497000000	505
27.6663	27.509	27.5826	28.2847	27.7833	27.6251	27.7325	27.8564	28.2308	SP1	Transcription factor Sp1	P08047;P08047-3;P08047-2;H3BUU5;H3BVI2	P08047;P08047-3;P08047-2	82.501	2954800000	75
33.9763	34.402	34.4396	34.3101	33.9763	34.13	34.13	33.7653	33.2619	HSPA1A	Heat shock 70 kDa protein 1A/1B	P08107;P08107-2;V9GZ37	P08107;P08107-2;V9GZ37	323.31	226000000000	729
35.3203	35.6655	36.0911	35.8162	36.0713	36.0753	35.8906	36.2724	36.2011	ANXA6	Annexin A6;Annexin	P08133;P08133-2;E7EMC6;E5RK63;E5RJF5;E5RFF0;E5RI05;E5RJR0;E5RIU8	P08133;P08133-2;E7EMC6	323.31	845000000000	1434
25.6724	25.7361	26.3355	29.0583	30.5109	29.6475	24.988	26.6293	28.0296	RHOC	Rho-related GTP-binding protein RhoC	Q5JR08;P08134;E9PQH6;Q5JR07;Q5JR05;U3KQA9;U3KQV3;Q5JR06;E9PN11;E9PLA2	Q5JR08;P08134;E9PQH6;Q5JR07;Q5JR05;U3KQA9;U3KQV3;Q5JR06;E9PN11	7.4512	5071300000	19
29.8035	30.3828	30.196	28.8203	28.5389	28.249	29.4473	29.6964	29.4727	GUSB	Beta-glucuronidase	P08236;P08236-3;P08236-2;F8WBK6;F2Z3L6	P08236;P08236-3;P08236-2	69.32	9040300000	104
28.7676	28.9344	28.6251	29.2625	28.8682	28.6663	28.1507	28.6216	28.2935	PFKM	ATP-dependent 6-phosphofructokinase, muscle type	P08237;P08237-3;P08237-2;F8VP00;F8VX13;F8VNX2;F8VZQ1;F8VSL1;F8W1J8;F8VSF7;F8VW30;F8VUB8;F8VYK8;F8VTQ3;F8VZI0;F8VVE3	P08237;P08237-3;P08237-2	66.195	6207700000	83
35.9264	36.0931	36.1415	36.2707	36.4733	36.288	35.9677	35.9591	35.8951	HSP90AB1	Heat shock protein HSP 90-beta	P08238;Q58FF7;Q5T9W8	P08238	323.31	1260000000000	1955
29.9814	28.6595	29.8474	29.7549	30.2647	29.6865	29.7453	29.4881	30.0737	SRPR	Signal recognition particle receptor subunit alpha	P08240;P08240-2	P08240;P08240-2	167.1	15317000000	173
32.5978	32.3724	32.611	31.846	31.7129	31.9539	32.4678	31.8937	32.2563	PDHA1	Pyruvate dehydrogenase E1 component subunit alpha, somatic form, mitochondrial	P08559;P08559-4;P08559-3;P08559-2;Q5JPU3;Q5JPU0;Q5JPT9;Q5JPU1;P29803;Q5JPU2	P08559;P08559-4;P08559-3;P08559-2	178.85	63639000000	345
31.7252	31.6198	31.6022	29.9814	30.7771	30.7453	30.7771	31.1052	31.2422	CYC1	Cytochrome c1, heme protein, mitochondrial	P08574	P08574	103.91	30155000000	216
30.6713	30.2422	29.8142	30.3303	30.0737	30.4919	30.0479	29.57	30.6022	SNRPB2	U2 small nuclear ribonucleoprotein B	P08579	P08579	43.201	16740000000	131
32.0895	31.7047	31.8119	31.9574	31.6881	31.7965	31.6964	31.7573	32.005	SNRNP70	U1 small nuclear ribonucleoprotein 70 kDa	P08621;P08621-2;P08621-3;M0QYR1;P08621-4;M0QX04	P08621;P08621-2;P08621-3;M0QYR1	67.607	50325000000	338
37.3067	37.4131	37.7739	38.6321	38.4973	38.4935	37.7239	37.6918	37.6655	VIM	Vimentin	P08670;B0YJC4;B0YJC5;Q5JVS8;H7C5W5;P41219;P41219-2;P14136-3;P14136;P14136-2;K7EKH6;F8W835;A0A087WYG8;E7EMV2;E7ESP9;Q16352;P07197-2;P07196;P07197	P08670;B0YJC4	323.31	3530000000000	2861
32.995	32.2731	32.3802	32.8195	32.9347	32.87	32.715	32.8328	33.113	RPS17L;RPS17	40S ribosomal protein S17-like;40S ribosomal protein S17	P0CW22;P08708;H0YN88;A0A075B716;H0YN73;H3BNC9	P0CW22;P08708;H0YN88;A0A075B716	106.78	118000000000	269
30.1483	31.0084	30.4433	30.0609	30.1842	30.2979	30.2193	29.9539	30.4134	GNAI3	Guanine nucleotide-binding protein G(k) subunit alpha	P08754;P19087;P11488;A8MTJ3;A0A087WTB6;A2A2R6;A0A087WZE5;C9JPP4	P08754	160.7	17503000000	144
33.7553	33.9417	34.5179	34.1453	34.4272	34.809	34.0911	34.2048	34.5698	ANXA5	Annexin A5;Annexin	P08758;D6RBE9;E9PHT9;D6RCN3	P08758;D6RBE9	323.31	277000000000	650
31.5573	31.5062	31.2591	32.1544	31.5754	31.3568	31.6154	31.4581	31.5389	SNRPA	U1 small nuclear ribonucleoprotein A	P09012;M0R268;M0QZG7;M0R221;M0R2B8;M0QXK2;M0R0G9	P09012;M0R268;M0QZG7;M0R221;M0R2B8	100.01	40036000000	196
31.6329	31.5664	32.2759	31.7965	32.4556	32.225	31.1115	31.5573	31.4532	ENO2	Gamma-enolase;Enolase	P09104;P09104-2;F5H0C8;F5H1C3;U3KQP4;U3KQQ1	P09104;P09104-2;F5H0C8	302.01	48478000000	295
30.0084	29.1483	29.9677	29.877	29.4374	29.5033	29.7895	29.4551	29.726	ACAA1	3-ketoacyl-CoA thiolase, peroxisomal	P09110;C9JDE9;H7C131;P09110-2;H0Y4D4;B4DVF4;F2Z2Q6;F2Z3P7	P09110;C9JDE9;H7C131;P09110-2;H0Y4D4	149.51	11328000000	198
28.7325	29.0322	27.5754	28.8173	28.8173	28.805	28.9787	29.4571	29.17	SRP19	Signal recognition particle 19 kDa protein	P09132;A0A087WYR0;A0A087WWU9;P09132-2;D6RBG4	P09132;A0A087WYR0;A0A087WWU9	116.3	7114100000	85
33.0769	33.2019	33.4334	33.7252	33.87	33.5978	33.5412	33.7047	32.87	GSTP1	Glutathione S-transferase P	P09211;A8MX94;A0A087X2E9;A0A087X243	P09211;A8MX94	234.78	149000000000	268
34.0753	33.9505	33.933	35.2084	35.1068	35.1415	34.9197	35.0552	34.9108	LGALS1	Galectin-1	P09382;F8WEI7	P09382	157.92	358000000000	494
30.4919	30.0609	30.4727	30.1361	30.0479	29.9814	30.1483	29.7325	30.196	QDPR	Dihydropteridine reductase	P09417;P09417-2;B7Z415;D6RGG7;H0Y8F7;D6RHJ7	P09417;P09417-2	99.81	13650000000	122
34.5811	34.1901	34.5238	34.5062	34.2897	34.5002	34.2408	34.402	34.4519	HMGB1	High mobility group protein B1	P09429;Q5T7C4;Q5T7C6;B2RPK0	P09429;Q5T7C4;Q5T7C6	323.31	305000000000	573
29.7597	29.84	30.0479	29.6931	29.6005	29.8355	30.2869	29.6146	29.9117	CLTA	Clathrin light chain A	P09496-2;P09496-4;P09496-3;P09496;F8WF69;P09496-5;C9J8P9	P09496-2;P09496-4;P09496-3;P09496;F8WF69;P09496-5	38.345	11223000000	69
29.893	29.5481	29.7373	29.8653	29.3217	30.0864	29.8843	29.9117	29.8653	CLTB	Clathrin light chain B	P09497-2;P09497;D6RJD1;H0Y9Q6	P09497-2;P09497	20.573	11818000000	112
32.1931	32.7026	33.025	32.7533	32.6881	32.8865	32.9452	32.9382	33.0528	ANXA4	Annexin A4;Annexin	P09525;Q6P452	P09525;Q6P452	150.65	97376000000	383
29.7958	29.6561	30.0349	30.393	30.0084	30.0609	30.1724	30.0737	30.0479	CNP	2,3-cyclic-nucleotide 3-phosphodiesterase	P09543-2;P09543;K7ERC4;C9K0L8;K7ERZ0;K7EN66	P09543-2;P09543	151.41	15586000000	163
33.0447	32.6923	32.3276	32.0084	31.9539	32.2365	32.8901	32.1483	32.4967	DLD	Dihydrolipoyl dehydrogenase, mitochondrial	P09622;E9PEX6;P09622-2;P09622-3;F8WDM5;F2Z2E3	P09622;E9PEX6;P09622-2;P09622-3	146.94	78258000000	444
34.9286	34.6088	34.4396	34.7946	35.043	34.8234	34.8562	34.2549	34.6143	HNRNPA1;HNRNPA1L2	Heterogeneous nuclear ribonucleoprotein A1;Heterogeneous nuclear ribonucleoprotein A1, N-terminally processed;Heterogeneous nuclear ribonucleoprotein A1-like 2	P09651;F8W6I7;P09651-2;P09651-3;F8VZ49;Q32P51;F8VTQ5;F8W646;H0YH80;F8VYN5	P09651;F8W6I7;P09651-2;P09651-3;F8VZ49;Q32P51;F8VTQ5	323.31	405000000000	822
31.8157	31.8755	31.7771	31.8829	31.8271	31.5109	31.6501	31.6415	31.6022	SNRPA1	U2 small nuclear ribonucleoprotein A	P09661;H0YKK0;H0YLR3	P09661;H0YKK0	123.37	43612000000	196
31.4032	31.5573	30.947	31.5618	30.8755	31.1664	31.393	31.1361	32.0673	COX6C	Cytochrome c oxidase subunit 6C	P09669	P09669	6.3119	38087000000	100
29.5184	30.0609	28.906	29.8385	29.7453	29.1532	29.5389	30.1604	29.8711	CD3G	T-cell surface glycoprotein CD3 gamma chain	P09693;A8MUH3	P09693;A8MUH3	100.45	9844400000	60
34.6253	34.7302	34.7897	34.0349	33.9505	34.0832	34.0832	34.2549	34.4581	PARP1	Poly [ADP-ribose] polymerase 1	P09874;Q5VX84;Q5VX85	P09874	323.31	271000000000	1252
33.5062	33.6522	33.7751	32.5062	32.333	32.6881	32.5085	32.3463	32.7888	LTA4H	Leukotriene A-4 hydrolase	P09960;P09960-4;P09960-2;P09960-3;B4DEH5	P09960;P09960-4;P09960-2;P09960-3	323.31	98716000000	555
32.7533	32.7026	32.6044	32.5389	32.1694	32.5179	32.5062	32.333	32.393	ALDOC	Fructose-bisphosphate aldolase C	P09972;A8MVZ9;J3KSV6;J3QKP5;C9J8F3;K7EKH5;J3QKK1	P09972;A8MVZ9	265.08	92314000000	422
33.3303	34.1828	35.2897	33.2619	33.7453	33.9153	33.7453	33.4458	33.5641	H2AFV;H2AFZ	Histone H2A.V;Histone H2A.Z;Histone H2A	Q71UI9;P0C0S5;C9J0D1;Q71UI9-4;Q71UI9-2;Q71UI9-3;C9J386	Q71UI9;P0C0S5;C9J0D1;Q71UI9-4;Q71UI9-2;Q71UI9-3;C9J386	174.62	202000000000	233
34.0184	34.6415	37.2811	31.4823	34.2478	30.341	34.0753	31.5435	31.846	HIST1H2AJ;HIST1H2AH;HIST1H2AG;H2AFJ	Histone H2A type 1-J;Histone H2A type 1-H;Histone H2A type 1;Histone H2A.J;Histone H2A	Q99878;Q96KK5;P0C0S8;Q9BTM1;Q9BTM1-2;H0YFX9;REV__H0Y672;Q71UI9-5	Q99878;Q96KK5;P0C0S8;Q9BTM1;Q9BTM1-2;H0YFX9	75.349	266000000000	117
27.0084	26.8019	25.516	26.8385	26.7389	26.6181	26.6595	26.6865	26.0793	CHTF8	Chromosome transmission fidelity protein 8 homolog isoform 2	P0CG12	P0CG12	38.821	1258300000	39
25.8816	25.2754	26.9755	27.1604	25.3204	27.5898	25.9111	26.6595	26.4282	FDX1	Adrenodoxin, mitochondrial	P10109	P10109	7.0322	1431200000	15
31.1361	31.1783	30.9539	30.9882	31.196	30.995	30.947	31.1177	30.9814	TROVE2	60 kDa SS-A/Ro ribonucleoprotein	P10155;P10155-3;P10155-5;P10155-4;P10155-2;H0Y9N5;G5E9R9;D6RE09;D6RDN1	P10155;P10155-3;P10155-5;P10155-4	112.13	26906000000	245
28.4433	27.9428	28.066	28.341	27.6865	27.4862	28.8173	27.9923	28.6424	GAA	Lysosomal alpha-glucosidase;76 kDa lysosomal alpha-glucosidase;70 kDa lysosomal alpha-glucosidase	P10253;I3L0S5;I3L3L3	P10253	77.038	3240600000	53
29.2535	30.393	30.8755	30.1239	30.7373	30.5754	30.7129	31.0479	31.2019	HLA-A	HLA class I histocompatibility antigen, A-69 alpha chain	P10316	P10316	21.439	28538000000	49
27.8623	27.7895	28.6527	27.8858	28.1459	28.5754	27.9814	28.524	27.6251	ARAF	Serine/threonine-protein kinase A-Raf	Q96II5;P10398;P10398-2;H7C4S5	Q96II5;P10398	16.917	4213900000	54
25.4614	24.3361	25.4202	31.196	27.1795	25.1871	25.1508	24.8022	25.9388	HIST1H1E	Histone H1.4	P10412	P10412	9.3186	4696500000	26
30.0217	30.0609	30.196	29.6814	29.326	29.2285	29.6163	29.6458	29.7195	BCL2	Apoptosis regulator Bcl-2	P10415-2;P10415	P10415-2;P10415	27.032	11076000000	98
31.9259	32.0184	32.3724	31.5109	31.0864	31.2422	32.0512	31.5889	31.4581	DLAT	Dihydrolipoyllysine-residue acetyltransferase component of pyruvate dehydrogenase complex, mitochondrial;Acetyltransferase component of pyruvate dehydrogenase complex	P10515;E9PEJ4;H0YDD4;E9PKC7	P10515;E9PEJ4;H0YDD4	122.11	46648000000	322
33.6088	33.6307	32.6798	32.8919	31.9643	32.0609	32.4209	33.1498	33.0927	TXN	Thioredoxin	P10599;P10599-2	P10599;P10599-2	37.115	95075000000	133
31.08	30.1483	30.1842	30.5109	30.2077	29.9117	30.947	29.9117	30.2422	COX5B	Cytochrome c oxidase subunit 5B, mitochondrial	P10606	P10606	18.311	17149000000	75
30.995	31.3776	31.1544	30.7211	30.9677	30.8309	30.8309	30.6458	30.5389	CTSA	Carboxypeptidase;Lysosomal protective protein;Lysosomal protective protein 32 kDa chain;Lysosomal protective protein 20 kDa chain	X6R5C5;X6R8A1;P10619-2;P10619;Q5JZH0;U3KQ41;U3KQU6	X6R5C5;X6R8A1;P10619-2;P10619	163.51	22901000000	133
31.6066	31.6671	31.7573	32.1453	32.1115	31.9814	32.015	32.0673	31.8534	PRKAR1A	cAMP-dependent protein kinase type I-alpha regulatory subunit;cAMP-dependent protein kinase type I-alpha regulatory subunit, N-terminally processed	P10644;P10644-2;K7EPB2;K7EM13;K7EIE5;K7EID3;K7EJ40;K7EK41;K7EQK3;K7EMU2;K7EMZ6;X6RAV4;K7EPR5;K7EKR1;C9JSK5;REV__F8VY02;REV__P30040	P10644;P10644-2;K7EPB2	54.036	53188000000	273
27.7581	28.604	27.6865	27.4862	28.2308	28.2216	27.8858	26.9316	27.019	CD28	T-cell-specific surface glycoprotein CD28	P10747;P10747-7;P10747-2;P10747-4;P10747-3	P10747;P10747-7;P10747-2;P10747-4;P10747-3	7.2186	2820500000	42
30.8157	30.6285	31.2365	31.8792	31.9259	32.0017	31.8608	31.3463	31.8042	ESD	S-formylglutathione hydrolase	P10768;X6RA14;H7BZT7;U3KQT1	P10768;X6RA14;H7BZT7	181.31	47211000000	292
36.1358	36.386	36.4657	35.4115	35.2336	35.3135	35.9396	35.337	35.5754	HSPD1	60 kDa heat shock protein, mitochondrial	P10809;E7ESH4;E7EXB4;P10809-2;C9JL25;C9JL19;C9JCQ4;C9J0S9	P10809	323.31	849000000000	1867
34.1604	34.0911	34.4763	34.3436	34.043	34.0184	34.9108	34.8186	34.9108	HSPA5	78 kDa glucose-regulated protein	P11021	P11021	323.31	349000000000	984
28.1652	28.6285	28.726	27.4862	27.9428	27.2979	28.9896	28.9787	28.7895	ACP2	Lysosomal acid phosphatase	P11117;E9PQY3;E9PHY0;E9PP23;B7Z7D2;G5EA28;E9PKW9;E9PQW9;B7Z6U3;P11117-2	P11117;E9PQY3;E9PHY0;E9PP23;B7Z7D2	18.023	4063100000	44
36.3152	36.2139	36.2084	36.4596	36.6918	36.5556	36.166	36.2478	36.0225	HSPA8	Heat shock cognate 71 kDa protein	P11142;E9PKE3;E9PNE6;A8K7Q2;P11142-2;E9PN89;E9PS65;E9PM13;E9PLF4;E9PQQ4;E9PQK7;E9PPY6;E9PN25;E9PI65	P11142;E9PKE3;E9PNE6;A8K7Q2;P11142-2	323.31	1320000000000	1559
26.7389	26.8385	26.6595	25.965	26.8974	26.3877	26.7517	26.0233	24.9699	SLC2A1	Solute carrier family 2, facilitated glucose transporter member 1	P11166;C9JIM8	P11166;C9JIM8	5.2811	1430600000	27
30.8004	31.4134	30.5754	31.4629	30.8309	31.0414	32.0414	31.8309	31.8682	SLC2A3;SLC2A14	Solute carrier family 2, facilitated glucose transporter member 3;Solute carrier family 2, facilitated glucose transporter member 14	P11169;Q8TDB8-4;Q8TDB8-2;Q8TDB8;Q8TDB8-5;Q8TDB8-3;F5GYR5	P11169;Q8TDB8-4;Q8TDB8-2;Q8TDB8;Q8TDB8-5	102.88	35942000000	133
32.362	31.7088	31.9848	31.4629	31.341	31.2814	31.7927	31.7771	32.0544	EPB41	Protein 4.1	P11171-2;P11171;P11171-7;Q4VB86;P11171-4;P11171-3;Q4VXN1;J3KT37	P11171-2;P11171;P11171-7;Q4VB86;P11171-4;P11171-3	255.99	42437000000	384
30.4823	30.3828	30.5933	30.9814	30.5389	30.7849	31.3463	30.7927	30.9117	UMPS	Uridine 5-monophosphate synthase;Orotate phosphoribosyltransferase;Orotidine 5-phosphate decarboxylase	P11172;P11172-3;P11172-2;E9PFD2;P11172-4;F2Z3P2;F2Z303;F8WDG4	P11172;P11172-3;P11172-2;E9PFD2;P11172-4	95.476	25472000000	164
32.7068	32.4058	32.7433	31.9365	31.6242	31.8645	32.2814	31.9983	32.3006	PDHB	Pyruvate dehydrogenase E1 component subunit beta, mitochondrial	P11177-2;P11177;P11177-3;C9J634;F8WF02	P11177-2;P11177;P11177-3;C9J634	116.45	67942000000	320
29.4688	28.965	29.3217	28.7517	29.341	29.2399	29.6612	29.3473	29.2714	DBT	Lipoamide acyltransferase component of branched-chain alpha-keto acid dehydrogenase complex, mitochondrial	P11182;Q5VVL7	P11182;Q5VVL7	61.765	8639800000	173
31.5296	31.7494	30.6022	26.0177	24.8703	25.4998	26.8741	29.846	29.5573	ITGAM	Integrin alpha-M	P11215;P11215-2;H3BMV4;H3BN02;P20702	P11215;P11215-2	141.31	11444000000	170
32.2193	32.3142	32.1901	32.1392	32.0927	32.0544	32.08	32.0447	32.1694	PYGB	Glycogen phosphorylase, brain form	P11216;H0Y4Z6	P11216	210.96	58721000000	538
29.2869	29.4234	29.189	30.8081	30.6198	30.6372	29.7676	29.8112	30.2422	RALA	Ras-related protein Ral-A	P11233;H7C3P7;C9JPE8	P11233;H7C3P7	10.608	14669000000	75
30.2759	29.94	29.3239	31.2193	30.7373	30.7613	30.0217	29.94	30.0217	RALB	Ras-related protein Ral-B	P11234-3;P11234;P11234-2;C9J6B1;C9JQB3;C9JYR1;F8WEQ6	P11234-3;P11234;P11234-2;C9J6B1;C9JQB3	60.082	17745000000	98
32.7026	33.5296	33.1115	31.2814	31.9814	31.978	32.4032	32.225	32.6923	LAMP1	Lysosome-associated membrane glycoprotein 1	P11279;P11279-2	P11279;P11279-2	33.515	71696000000	128
32.3061	32.7047	32.6756	31.8347	31.8571	32.1084	32.1146	32.0349	32.1783	ACADM	Medium-chain specific acyl-CoA dehydrogenase, mitochondrial	Q5T4U5;P11310;P11310-2;B7Z9I1;E9PJM9;E9PRX4;H0YDT5	Q5T4U5;P11310;P11310-2;B7Z9I1	233.38	66753000000	362
31.9081	31.6501	31.9259	31.8534	31.8645	31.6629	31.9814	32.0705	31.9643	TOP1	DNA topoisomerase 1	P11387;E5RJ95;E5RFS0;E5RJ33;H0YBR3;H0YAR3;H0YC03;E5RGE7;E5RGR4;E5RFE3;E5RGR2	P11387	181.14	56708000000	419
25.936	25.6492	27.4314	29.8974	29.6781	30.9045	26.7129	29.21	25.019	TOP2A	DNA topoisomerase 2-alpha	P11388;P11388-2;P11388-3;P11388-4;J3KTB7	P11388;P11388-2;P11388-3;P11388-4	203.79	16036000000	193
32.9626	33.1916	32.7868	32.5686	32.8847	32.6713	32.8176	32.9224	32.8347	G6PD	Glucose-6-phosphate 1-dehydrogenase	P11413;P11413-2;P11413-3;E9PD92	P11413;P11413-2;P11413-3;E9PD92	176.1	97309000000	500
28.1459	27.9977	26.4234	28.2625	28.4707	28.3869	27.8203	28.1065	28.141	UBL4A	Ubiquitin-like protein 4A	P11441;Q5HY81;F8WB70	P11441;Q5HY81	15.849	3797900000	59
26.48	26.8741	27.1604	26.3562	25.0024	26.8741	26.6181	24.6984	25.2856	PC	Pyruvate carboxylase, mitochondrial	P11498;E9PRE7;P11498-2;E9PS68	P11498;E9PRE7;P11498-2	30.942	882960000	40
33.3169	33.3698	33.6629	33.3956	33.5641	33.6629	33.4823	33.4943	33.5867	MTHFD1	C-1-tetrahydrofolate synthase, cytoplasmic;Methylenetetrahydrofolate dehydrogenase;Methenyltetrahydrofolate cyclohydrolase;Formyltetrahydrofolate synthetase;C-1-tetrahydrofolate synthase, cytoplasmic, N-terminally processed	P11586;F5H2F4;V9GYY3	P11586;F5H2F4	323.31	169000000000	782
29.5536	29.7341	28.6389	28.995	29.0634	28.5573	29.3683	29.7227	28.673	IGF2R	Cation-independent mannose-6-phosphate receptor	P11717;S4R328	P11717	168.48	8403100000	160
33.0283	32.555	33.0576	32.648	32.325	32.6985	32.6154	32.6544	32.9417	ADH5	Alcohol dehydrogenase class-3	P11766;H0YAG8;D6RFE4;D6R9G2;D6RAY0	P11766	198.13	82678000000	255
28.7453	28.3494	28.1747	28.5646	29.6268	29.3367	28.3536	28.7096	29.4746	PRPS2	Ribose-phosphate pyrophosphokinase 2	P11908;P11908-2;H7C540;D3YTJ7;A6NMS2	P11908;P11908-2	27.388	7573900000	51
33.2897	33.4083	33.3169	33.2478	33.5296	33.5754	33.1361	33.2193	33.3033	PABPC1	Polyadenylate-binding protein 1	P11940;E7EQV3;E7ERJ7;P11940-2;A0A087WTT1;Q9H361;H0YBN4;H0YAP2;H0YB75;H0YB86;H0YAS6;E5RGH3;E5RJB9;E5RH24;H0YAS7;Q4VXU2;E5RHG7;H0YAW6;H0YC10;Q4VXU2-2;E5RGC4;E5RFD8;E5RJM8;Q96DU9-2;Q96DU9	P11940;E7EQV3;E7ERJ7;P11940-2;A0A087WTT1	271.81	180000000000	733
31.2479	31.5754	31.525	33.6839	33.6415	33.9677	32.3463	32.6839	32.1604	PCNA	Proliferating cell nuclear antigen	P12004	P12004	234.12	138000000000	348
29.066	26.281	25.0174	29.9117	29.8519	26.2889	29.747	30.2193	29.1115	COX6A1	Cytochrome c oxidase subunit 6A1, mitochondrial	P12074	P12074	13.952	10972000000	39
32.1269	32.0641	32.2535	32.005	31.9365	32.0381	31.7965	31.6415	32.0641	HARS	Histidine--tRNA ligase, cytoplasmic	P12081-4;P12081;B4DDD8;B3KWE1;P12081-3;P12081-2;B4E1C5;E7ETE2;D6RF05	P12081-4;P12081;B4DDD8;B3KWE1;P12081-3;P12081-2;B4E1C5;E7ETE2	186.56	55729000000	342
26.7129	27.6998	27.976	25.7149	26.7645	26.8741	24.3947	25.6148	25.0503	SLC25A4	ADP/ATP translocase 1	P12235;V9GYG0	P12235;V9GYG0	3.7112	1067500000	17
34.7353	35.1068	35.5267	34.1223	34.2619	34.3169	34.7504	34.4943	34.8792	SLC25A6	ADP/ATP translocase 3;ADP/ATP translocase 3, N-terminally processed	P12236;I7HJJ0;Q9H0C2	P12236;I7HJJ0	88.327	380000000000	632
32.3724	32.2135	32.1422	32.4234	32.4433	32.5343	32.5596	32.4847	32.8385	IMPDH2	Inosine-5-monophosphate dehydrogenase 2	P12268;H0Y4R1;E7ETK5	P12268;H0Y4R1	323.31	96748000000	472
33.2759	33.1857	33.0895	33.3568	33.0864	33.1052	33.3033	33.1161	33.2897	TPR	Nucleoprotein TPR	P12270;P12270-2;Q5SWX9	P12270	323.31	140000000000	1298
24.9254	25.2463	27.3745	23.9847	25.0758	25.0076	34.1604	35.3828	33.7653	GZMA	Granzyme A	P12544-2;P12544	P12544-2;P12544	113.11	120000000000	177
34.4519	34.2759	34.2759	34.0266	33.87	33.9848	32.8901	32.2106	32.5754	ACTN1	Alpha-actinin-1	P12814;P12814-3;P12814-2;P12814-4;H9KV75;G3V2N5;H7C5W8;H0YJW3;P35609-2;P35609;G3V2W4;H0YJ11;F6THM6;G3V5M4;G3V2X9;G3V380;G3V2E8	P12814;P12814-3;P12814-2;P12814-4;H9KV75	323.31	176000000000	921
32.1901	32.5085	32.3542	31.3303	31.362	31.2591	31.7888	32.0958	32.1177	PEPD	Xaa-Pro dipeptidase	P12955;P12955-2;P12955-3;K7ES25;V9GYL0;V9GYE4;V9GY89	P12955;P12955-2;P12955-3	282.26	46892000000	303
35.0753	35.099	35.402	34.7252	34.7047	34.8792	34.8883	34.8654	34.9763	XRCC6	X-ray repair cross-complementing protein 6	P12956;B1AHC9;P12956-2	P12956;B1AHC9;P12956-2	323.31	458000000000	1158
34.9197	34.7603	34.8186	34.6735	34.6892	34.7047	34.715	34.5062	34.6787	XRCC5	X-ray repair cross-complementing protein 5	P13010;C9JZ81;H7C0H9	P13010	323.31	394000000000	1128
32.7353	32.5179	32.1146	32.5686	31.9643	32.2647	32.6777	31.94	32.5366	COX4I1	Cytochrome c oxidase subunit 4 isoform 1, mitochondrial	P13073;H3BPG0;H3BN72;H3BNV9;Q86WV2;H3BNI5	P13073;H3BPG0;H3BN72;H3BNV9	36.501	76535000000	179
29.0889	29.2467	29.7405	29.5898	28.4274	28.6285	30.8081	30.8157	28.8264	IFI30	Gamma-interferon-inducible lysosomal thiol reductase	P13284	P13284	98.277	8574000000	77
31.0864	31.781	32.9899	30.2308	31.0609	30.8608	30.9045	31.7006	31.9746	LAMP2	Lysosome-associated membrane glycoprotein 2	P13473-2;P13473;P13473-3;H0YCG2	P13473-2;P13473;P13473-3;H0YCG2	11.338	41330000000	127
33.2336	33.2478	33.3303	33.4083	33.4083	33.4209	33.2478	33.2478	33.3568	RNH1	Ribonuclease inhibitor	P13489;H0YCR7;E9PIM9;E9PMJ3;E9PLZ3;E9PIK5;E9PMN0;E9PMA9;E9PR82;E9PMI1	P13489	323.31	141000000000	534
35.9374	36.041	36.1975	35.9063	35.8769	35.8138	35.9526	35.9019	35.9656	EEF2	Elongation factor 2	P13639	P13639	323.31	1030000000000	1860
32.0927	31.9848	31.8534	31.8571	32.0117	32.0017	32.8645	32.9916	33.2048	PDIA4	Protein disulfide-isomerase A4	P13667;C9JMN9	P13667	323.31	82639000000	518
29.9814	31.3879	30.7129	29.3971	30.2308	30.6285	29.7014	28.4073	30.9814	ZNF35	Zinc finger protein 35	P13682	P13682	1.5812	15571000000	30
29.8173	29.8004	29.6747	28.8142	28.2935	28.0505	27.9977	27.4473	26.3712	CEACAM1	Carcinoembryonic antigen-related cell adhesion molecule 1	P13688-2;P13688-8;P13688-10;P13688;P13688-3;P13688-4;P13688-11;P13688-9;P13688-6;P13688-5;M0R2K4;M0R109;P13688-7;A0A087X013;A0A087X2E2;A0A087WYX0;A0A024R0K5;P31997;P06731-2;P06731	P13688-2;P13688-8;P13688-10;P13688;P13688-3;P13688-4;P13688-11;P13688-9;P13688-6;P13688-5	100.83	5157900000	51
32.5844	32.0117	31.5618	33.3033	33.8042	33.2336	32.5867	33.1146	32.6713	TPT1	Translationally-controlled tumor protein	P13693;J3KPG2;Q5W0H4;P13693-2;E9PJF7;H0YCX0;Q56UQ5;Q9HAU6	P13693;J3KPG2;Q5W0H4;P13693-2;E9PJF7	68.885	117000000000	224
30.1604	30.3303	30.5389	30.2535	29.7818	30.3196	30.2077	29.846	30.0864	ALAD	Delta-aminolevulinic acid dehydratase	P13716;B7ZBK6	P13716	33.107	15633000000	146
27.9146	28.4154	26.9088	28.524	27.673	27.2714	27.9372	29.0084	28.1263	HLA-E	HLA class I histocompatibility antigen, alpha chain E	Q6DU44;Q2L6I5;P13747;Q31611	Q6DU44;Q2L6I5;P13747	41.383	6144800000	93
25.2388	24.7384	26.1561	31.4184	30.8829	30.3515	27.7581	25.945	25.5222	HLA-DRB1	HLA class II histocompatibility antigen, DRB1-4 beta chain	P13760;Q30167	P13760	85.601	10353000000	54
37.2372	37.3486	37.7302	37.5047	37.4973	37.4823	37.4672	37.6787	37.5121	LCP1	Plastin-2	P13796;Q5TBN3;P13796-2;Q5TBN5;U3KQI3;H7C4N2;C9JAM8	P13796	323.31	2400000000000	2149
33.2619	33.3956	33.933	33.1842	32.9916	33.1361	33.4823	33.2478	33.4334	ETFA	Electron transfer flavoprotein subunit alpha, mitochondrial	P13804;H0YLU7;P13804-2;H0YK49;H0YNX6;H0YKF0;H0YL12;H0YL83;H0YM12;J3KN60	P13804;H0YLU7;P13804-2;H0YK49;H0YNX6;H0YKF0;H0YL12	223.87	134000000000	358
29.6163	29.5898	29.9117	30.5844	30.2535	30.5573	30.1842	30.0217	30.0349	GYS1	Glycogen [starch] synthase, muscle	P13807;P13807-2;M0QYU1;P54840	P13807;P13807-2	92.813	13367000000	188
31.099	30.6964	30.9539	30.611	30.5109	30.7771	30.8385	30.9259	30.9609	PRKAR2A	cAMP-dependent protein kinase type II-alpha regulatory subunit	P13861-2;P13861;H7C1L0;H7C330;H7C4A9;C9J830;P31323	P13861-2;P13861	141.56	22821000000	261
29.3683	28.8916	28.7581	28.391	28.7486	28.3452	28.8445	28.509	29.0583	GTF2F2	General transcription factor IIF subunit 2	P13984	P13984	25.67	6394200000	67
28.9869	28.3367	28.8799	28.6181	28.805	28.9117	28.8112	28.5718	28.0453	MTHFD2	Bifunctional methylenetetrahydrofolate dehydrogenase/cyclohydrolase, mitochondrial;NAD-dependent methylenetetrahydrofolate dehydrogenase;Methenyltetrahydrofolate cyclohydrolase	P13995;P13995-2;B9A062;B8ZZU9	P13995;P13995-2;B9A062;B8ZZU9	157.44	9072100000	93
30.099	30.196	30.1604	29.2535	29.8653	30.4727	28.7096	29.4995	29.4374	SELL	L-selectin	P14151;P14151-2	P14151;P14151-2	73.611	10086000000	97
31.6242	33.099	31.7006	32.1813	31.94	32.3356	31.3463	31.4629	32.2308	MIF	Macrophage migration inhibitory factor	P14174	P14174	4.543	48383000000	45
27.9031	27.391	27.0401	27.8682	27.3992	29.3869	28.5128	27.8385	28.5315	CD99	CD99 antigen	P14209-3;P14209	P14209-3;P14209	61.383	3440900000	65
33.9591	33.8138	33.5062	34.4209	34.0832	33.9505	33.8608	34.0101	33.6629	HCLS1	Hematopoietic lineage cell-specific protein	P14317;E7EVW7;P14317-2;F8WDD5;F8WEZ6	P14317;E7EVW7	306.5	197000000000	730
30.7047	30.8004	29.9539	30.94	31.0737	30.8755	30.6629	31.099	30.8682	FDPS	Farnesyl pyrophosphate synthase	P14324-2;P14324;A0A087WVN4;A0A087X1D8;A0A087X090;A0A087WTP2	P14324-2;P14324;A0A087WVN4;A0A087X1D8	71.745	24886000000	115
32.6756	32.6522	33.0512	32.9505	32.9522	33.1392	33.0167	32.8883	33.2336	AKR1A1	Alcohol dehydrogenase [NADP(+)]	P14550;Q5T621;V9GYG2;V9GYP9	P14550;Q5T621	266.85	109000000000	372
36.2776	36.2999	36.6787	36.8399	36.7677	36.7922	36.3336	36.0633	36.3633	PKM	Pyruvate kinase PKM;Pyruvate kinase	P14618;P14618-3;B4DNK4;H3BQ34;H3BUW1;H3BTJ2;H3BT25;H3BU13;H3BN34;H3BQZ3;P30613-2;P30613	P14618;P14618-3;B4DNK4;H3BQ34	323.31	1400000000000	1889
28.8203	29.0296	29.7421	29.668	29.9259	29.6458	28.9174	25.4353	28.4976	PKM	Pyruvate kinase PKM;Pyruvate kinase	P14618-2;H3BTN5;H3BR70	P14618-2;H3BTN5;H3BR70	7.3054	9433600000	43
33.6088	33.4209	33.5754	33.5867	33.7849	33.6415	34.3169	34.4146	34.5867	HSP90B1	Endoplasmin	P14625;Q96GW1;H0YIV0;Q58FF3;F8W026;F8VPC7	P14625	323.31	243000000000	865
30.0349	30.362	30.2869	30.3303	29.7129	29.6948	30.362	30.3196	29.7549	IDE	Insulin-degrading enzyme	P14735;P14735-2;Q5T5N3	P14735	61.497	16272000000	189
31.7453	31.2979	31.8645	31.2422	30.7211	31.1483	32.0217	31.4384	31.13	COX6B1	Cytochrome c oxidase subunit 6B1	P14854;K7EQD3	P14854	70.921	36669000000	165
27.5315	26.965	27.0296	25.5046	27.5826	26.8019	25.7614	27.4785	27.3239	POU2F1;POU2F3;POU2F2	POU domain, class 2, transcription factor 1;POU domain, class 2, transcription factor 3;POU domain, class 2, transcription factor 2	P14859-4;P14859-5;P14859-3;P14859;P14859-2;P14859-6;Q9UKI9-3;Q9UKI9;Q9UKI9-2;H0YLC5;U3KQN1;U3KQ96;H0YNW1;H0YLL6;B5ME60;A0A0A0MT46;H0YKT2;P09086-4;P09086-3;P09086-2;P09086;P09086-5	P14859-4;P14859-5;P14859-3;P14859;P14859-2;P14859-6;Q9UKI9-3;Q9UKI9;Q9UKI9-2;H0YLC5;U3KQN1;U3KQ96;H0YNW1;H0YLL6;B5ME60;A0A0A0MT46;H0YKT2;P09086-4;P09086-3;P09086-2;P09086;P09086-5	13.031	1938700000	30
34.1901	34.2828	34.4763	34.2478	34.2336	34.2048	34.3568	34.3303	34.4083	HNRNPL	Heterogeneous nuclear ribonucleoprotein L	P14866;M0QXS5;P14866-2;M0R1W6;B4DVF8;M0QYL7;M0R076	P14866;M0QXS5;P14866-2	323.31	296000000000	776
33.2478	33.3436	33.5179	32.5889	32.7006	32.9695	32.6415	32.7829	33.2091	DARS	Aspartate--tRNA ligase, cytoplasmic	P14868;P14868-2;H7BZ35;C9J7S3;C9JLC1;H7C278;C9JQM9	P14868;P14868-2	216.42	115000000000	554
30.5481	30.2647	30.0084	30.1604	30.4532	30.3196	30.2422	29.5898	29.7325	ETS1	Protein C-ets-1	P14921;P14921-2;P14921-3;P14921-5;P14921-4;V9GYD6;P15036	P14921;P14921-2;P14921-3;P14921-5	139.81	15272000000	194
30.5573	31.1422	31.1783	30.1239	30.0084	29.94	30.2647	29.7437	30.7211	UQCRB	Cytochrome b-c1 complex subunit 7	P14927;B7Z2R2;P14927-2;E5RHG9	P14927;B7Z2R2;P14927-2;E5RHG9	53.84	17875000000	79
32.7109	32.2924	32.5844	32.0414	32.3115	32.245	32.7252	32.686	33.0609	AKR1B1	Aldose reductase	P15121;E9PCX2;E9PEF9;C9JRZ8-2;C9JRZ8	P15121;E9PCX2	181.9	79947000000	335
25.8706	25.2699	25.5431	29.196	28.5052	28.459	27.6527	26.0935	26.1283	ANPEP	Aminopeptidase N	P15144;H0YLZ8;H0YKT6;H0YMC1	P15144	27.624	2492900000	38
35.0753	35.1185	34.8042	35.212	34.8422	35.1938	34.7751	34.9548	35.0673	RAC2	Ras-related C3 botulinum toxin substrate 2	P15153;B1AH78	P15153;B1AH78	81.63	392000000000	267
31.2308	31.3463	31.5527	31.7252	31.8004	31.6372	31.4284	31.4032	31.4678	GSPT1	Eukaryotic peptide chain release factor GTP-binding subunit ERF3A	P15170-2;P15170-3;P15170;H3BR35;H3BSV8	P15170-2;P15170-3;P15170;H3BR35	155.76	47058000000	313
30.1724	30.2647	30.4823	29.066	28.2445	28.877	30.6544	29.9259	29.8579	ARSA	Arylsulfatase A;Arylsulfatase A component B;Arylsulfatase A component C	P15289-2;P15289	P15289-2;P15289	63.8	11247000000	158
30.196	30.4334	30.3828	30.2759	29.995	29.7389	29.7292	29.7502	30.362	UCHL3	Ubiquitin carboxyl-terminal hydrolase isozyme L3	P15374;A0A087WTB8;Q5TBK7	P15374;A0A087WTB8;Q5TBK7	106.45	14406000000	144
30.8682	30.7533	30.8534	31.4581	31.5978	31.6629	31.3724	31.4678	31.3568	VAV1	Proto-oncogene vav	P15498;A0A0A0MR07;P15498-2;F5H5P4;Q96D37;H0YDG2;Q9UKW4-2;Q9UKW4;Q9UKW4-4	P15498;A0A0A0MR07;P15498-2;F5H5P4;Q96D37	225.86	33654000000	311
27.141	28.0965	26.1801	27.2979	26.7771	27.7895	27.0401	27.1984	28.0609	CD46	Membrane cofactor protein	P15529-7;P15529-4;P15529-6;P15529-3;P15529-5;P15529-2;P15529-16;P15529-15;P15529-9;P15529-12;P15529-14;P15529-8;P15529-11;P15529-13;P15529-10;P15529;R4GN18	P15529-7;P15529-4;P15529-6;P15529-3;P15529-5;P15529-2;P15529-16;P15529-15;P15529-9;P15529-12;P15529-14;P15529-8;P15529-11;P15529-13;P15529-10;P15529	11.249	2155200000	23
29.6764	29.8711	29.3153	29.4274	30.8901	30.611	30.8234	30.4532	29.995	NME1	Nucleoside diphosphate kinase A	P15531;P15531-2	P15531;P15531-2	24.859	18101000000	40
31.08	31.4234	31.3982	29.9259	29.94	29.7129	30.947	30.9117	31.2135	GNS	N-acetylglucosamine-6-sulfatase	P15586;H7C3P4;F6S8M0;P15586-2;F5H4C6;H0YFA9	P15586;H7C3P4;F6S8M0;P15586-2;F5H4C6;H0YFA9	72.165	21503000000	158
33.7553	33.5412	34.0184	33.6629	34.0512	33.7353	33.6522	33.9153	34.099	RPS2	40S ribosomal protein S2	P15880;E9PQD7;H0YEN5;E9PMM9;E9PPT0;I3L404;E9PM36;H3BNG3;H0YE27	P15880;E9PQD7;H0YEN5;E9PMM9;E9PPT0	98.134	215000000000	343
28.1312	27.4629	28.2216	26.9203	28.1312	26.6998	31.2077	28.4512	25.2571	DSP	Desmoplakin	P15924;P15924-3;P15924-2	P15924;P15924-3;P15924-2	149.7	6033600000	109
31.4629	31.3463	31.1544	31.4823	31.6586	31.2479	31.9117	31.2479	30.8157	RPA2	Replication protein A 32 kDa subunit	P15927;P15927-2;P15927-3;Q5TEJ7;Q5TEJ0	P15927;P15927-2;P15927-3;Q5TEJ7	205.44	39437000000	241
26.8019	27.5165	26.4378	26.4541	26.6998	24.5981	26.5767	26.4266	26.6097	NQO2	Ribosyldihydronicotinamide dehydrogenase [quinone]	P16083;Q5TD07;Q5TD05	P16083;Q5TD07	12.966	968170000	26
25.6281	29.0505	25.1548	28.7031	26.7269	28.4314	25.5783	28.249	28.17	H2AFX	Histone H2AX	P16104	P16104	113.54	2322200000	58
28.8623	29.3131	27.9923	29.4957	29.4649	29.9539	28.7645	29.0889	29.0531	SPN	Leukosialin	P16150;C9JUK7	P16150;C9JUK7	4.5912	8518500000	43
33.1377	32.859	32.94	33.2336	32.4919	32.0479	33.2897	33.0544	32.8441	CBR1	Carbonyl reductase [NADPH] 1	P16152;E9PQ63;A8MTM1;P16152-2	P16152;E9PQ63;A8MTM1;P16152-2	171.41	104000000000	349
30.6964	31.1544	30.6022	30.995	30.9539	30.4919	31.5709	31.4384	30.9045	ACADS	Short-chain specific acyl-CoA dehydrogenase, mitochondrial	P16219;E9PE82	P16219;E9PE82	199.55	28276000000	202
29.7162	29.0401	29.5664	29.158	29.2759	29.4073	29.6424	28.9174	29.5444	CREB1	Cyclic AMP-responsive element-binding protein 1	P16220-2;P16220;P16220-3;C9JBT4;C9J896;C9J4L5;H7C3I0;E7EWP8;H7C1R5	P16220-2;P16220;P16220-3;C9JBT4;C9J896	15.244	9052000000	68
31.3568	31.3142	31.2422	30.5573	30.7533	30.8755	31.3724	30.6881	30.9677	GLB1	Beta-galactosidase	P16278-3;P16278;E7EQ29;P16278-2;C9J539;C9JF15;C9J4G9;F8WF40;C9JWX1;Q6UWU2-2;Q6UWU2	P16278-3;P16278;E7EQ29;P16278-2	76.469	25108000000	194
27.7645	24.8572	27.0813	27.6389	28.0243	28.3196	27.0813	25.637	26.8289	PPP3CB	Serine/threonine-protein phosphatase 2B catalytic subunit beta isoform;Serine/threonine-protein phosphatase	P16298;P16298-4;P16298-3;Q5F2F8;P16298-2;Q5F2G0	P16298;P16298-4;P16298-3;Q5F2F8;P16298-2	33.77	2298200000	43
28.5646	28.5898	28.3324	28.6865	28.7549	28.7708	29.0762	29.2714	28.8858	NCK1	Cytoplasmic protein NCK1	P16333;P16333-2;C9JAB9;H7C5C7;C9JVV5;C9J869;C9K098;C9J0K5	P16333;P16333-2;C9JAB9	71.722	6075100000	89
35.2724	35.9806	35.4115	35.6116	35.2654	35.3763	35.1415	35.2048	35.7201	HIST1H1B	Histone H1.5	P16401	P16401	105.59	584000000000	333
29.4842	31.099	31.611	32.8865	29.4314	32.3088	30.7771	32.0414	32.0576	HIST1H1D	Histone H1.3	P16402	P16402	10.216	36326000000	54
35.7702	35.9869	35.697	36.2336	35.6006	36.0101	35.0059	35.7653	36.0872	HIST1H1C	Histone H1.2	P16403	P16403	67.617	746000000000	431
30.0217	28.6798	29.1239	28.2308	29.6075	28.9512	29.0296	29.1435	29.0322	POR	NADPH--cytochrome P450 reductase	P16435;H0Y4R2;E7EMD0;E7EWU0	P16435;H0Y4R2;E7EMD0	90.706	7525200000	112
30.4823	30.099	29.391	30.2979	29.7597	29.2331	30.1842	30.2535	29.4274	MGMT	Methylated-DNA--protein-cysteine methyltransferase	P16455	P16455	55.755	13032000000	137
30.5203	30.3828	30.7047	30.8534	30.9677	30.6458	30.8608	30.7927	30.995	ATP2A2	Sarcoplasmic/endoplasmic reticulum calcium ATPase 2	P16615;P16615-5;P16615-2;P16615-3;P16615-4;H7C5W9;H3BVB2;J3QSY6	P16615;P16615-5;P16615-2;P16615-3;P16615-4;H7C5W9	145.33	28189000000	317
29.5014	29.3239	29.6058	30.7047	30.8534	30.4823	30.6629	30.2979	29.5844	FAH	Fumarylacetoacetase	P16930;P16930-2;H0YLC7;H3BNP8	P16930;P16930-2	73.519	17146000000	167
31.6544	31.0737	30.341	33.7252	33.5641	33.4458	32.4943	32.3115	31.7965	STMN1	Stathmin	P16949;P16949-2;A2A2D0;Q9H169-3;Q9H169;Q9H169-4;Q9H169-2;REV__B5MD58;REV__P36956-3;REV__P36956-2;REV__P36956;REV__P36956-4;Q9NZ72-2;Q9NZ72	P16949;P16949-2;A2A2D0	62.682	80926000000	241
27.9869	27.7708	27.3499	28.3745	27.7833	27.8081	28.524	28.3578	28.6355	ZNF22	Zinc finger protein 22	P17026	P17026	15.205	3634200000	47
26.8142	24.8452	26.0846	26.965	26.2643	26.2353	26.6998	26.4754	25.5271	ZNF24	Zinc finger protein 24	P17028;F8VS19;K7EPV5;A0A087WZ95;M0QXU9;A0A087X1K3;P35789-2;K7ENM7;M0QZI7;P17028-2;Q8N8E2-3;Q8N3J9;B4DX44;Q96NJ3-2;Q9UK12;Q8N8E2-2;Q9UK11;Q9UK12-2;Q14593-2;Q8N8E2;P17022-2;P17022;Q14593;Q9P2F9;P52740-2;P0C7X5;Q9H7R5;Q8N8Z8-2;Q08AG5;A6NK53;Q02386;P17020;Q8N8Z8;Q14588;Q9UK10;P52740;Q14590-2;Q14590;Q9NYT6;Q6ZN19;Q9HCG1;Q9Y2L8;Q9UJU3-2;Q9UJU3	P17028	6.4709	1144100000	30
30.0737	30.0609	29.788	29.7096	29.8974	29.84	30.5389	29.94	29.846	NAGA	Alpha-N-acetylgalactosaminidase	P17050	P17050	63.368	13866000000	151
32.9224	32.7514	31.4433	32.0349	32.7353	32.1931	32.4605	31.978	32.1361	HSPA6;HSPA7	Heat shock 70 kDa protein 6;Putative heat shock 70 kDa protein 7	P17066;P48741	P17066;P48741	2.1389	90339000000	60
28.4551	28.3992	28.2216	29.5165	28.8887	29.4453	29.4314	28.9316	28.6075	HMGA1	High mobility group protein HMG-I/HMG-Y	P17096;P17096-3	P17096;P17096-3	40.637	9410100000	114
27.2891	28.3066	27.8324	27.5315	27.4234	27.9146	27.8564	27.9705	27.8264	TMEM11	Transmembrane protein 11, mitochondrial	P17152	P17152	10.375	3042300000	41
31.6415	31.525	31.6923	31.8196	31.5799	31.7453	31.4384	31.7129	31.5573	GOT1	Aspartate aminotransferase, cytoplasmic	P17174;P17174-2	P17174;P17174-2	207.39	40384000000	345
29.7581	29.8653	29.995	29.9259	29.8638	29.7325	30.3088	29.8065	30.0609	PRKCA	Protein kinase C alpha type	P17252;J3KRN5;J3KN97;P05129-2;P05129;M0R0I9	P17252;J3KRN5	68.36	13382000000	145
26.547	26.1623	24.7742	26.2021	26.1795	26.4723	26.3943	27.0401	25.8717	SMPD1	Sphingomyelin phosphodiesterase	P17405-3;P17405-2;P17405-4;P17405;H0YEP5;G3V1E1;E9PQT3;E9PPK6	P17405-3;P17405-2;P17405-4;P17405;H0YEP5;G3V1E1;E9PQT3	5.2434	904810000	17
32.2393	32.2591	31.9643	32.2563	32.6022	32.1753	32.4108	32.3802	32.4678	UBTF	Nucleolar transcription factor 1	P17480;E9PKP7;P17480-2;E9PLT2;E9PMM2;H0YDH7	P17480;E9PKP7;P17480-2	127.08	74496000000	420
25.3861	25.4218	25.1237	27.0813	27.0084	27.0609	25.6222	26.6998	26.1192	JUND	Transcription factor jun-D	P17535;U3KPR5	P17535	13.275	1761500000	23
28.579	27.726	28.6764	28.3745	27.2803	27.9146	27.632	27.2625	27.7581	NDUFB7	NADH dehydrogenase [ubiquinone] 1 beta subcomplex subunit 7	P17568	P17568	8.478	3054500000	38
29.2216	29.3869	28.8887	29.8593	29.7309	29.4113	29.393	28.8799	29.5481	PRKACA	cAMP-dependent protein kinase catalytic subunit alpha	P17612;P17612-2;Q15136;K7ERP6;K7ENJ5	P17612;P17612-2	22.514	8861000000	78
33.0398	33.2004	33.2048	32.635	32.7927	32.7888	32.7088	33.2033	32.9899	CAPN2	Calpain-2 catalytic subunit	P17655;P17655-2;C9JWY7	P17655;P17655-2	323.31	106000000000	567
27.2262	27.5609	27.0216	26.391	25.4772	27.7895	26.9428	26.9088	27.5682	PTPN2	Tyrosine-protein phosphatase non-receptor type 2;Tyrosine-protein phosphatase non-receptor type	P17706-2;P17706;P17706-3;P17706-4;K7EQG9;K7EIE9;K7ER87;K7ERU1;K7EIY0;K7ENP9	P17706-2;P17706;P17706-3;P17706-4;K7EQG9	42.572	1811800000	30
30.947	30.5844	30.5754	30.7129	31.0864	30.8608	30.9117	30.5109	30.7533	CTPS1	CTP synthase 1	P17812;P17812-2	P17812;P17812-2	137.16	29045000000	257
32.9539	32.8829	32.901	33.0067	33.0832	33.0592	32.8883	32.8441	32.717	DDX5	Probable ATP-dependent RNA helicase DDX5	P17844;J3KTA4;P17844-2;J3QRQ7;J3QSF1;J3KRZ1;J3KRX8;J3QR02;X6RLV5;J3QRN5;J3QS79;J3QKN9;J3QLG9;J3QR62	P17844;J3KTA4;P17844-2	273.14	138000000000	520
32.901	33.1574	33.1208	32.6692	32.6629	32.6154	32.5777	32.7494	32.6923	PFKL	ATP-dependent 6-phosphofructokinase, liver type	P17858;P17858-2;F8WEU2	P17858;P17858-2	303.04	93897000000	486
31.0349	30.5573	31.099	29.7549	29.668	29.5407	30.8901	30.1842	30.0737	GM2A	Ganglioside GM2 activator;Ganglioside GM2 activator isoform short	P17900;H0YBY3;E5RJD0	P17900;H0YBY3	23.769	16559000000	76
33.0017	34.212	32.4727	33.4334	34.3033	32.5481	30.2535	31.717	29.027	LGALS3	Galectin-3;Galectin	P17931;G3V3R6	P17931;G3V3R6	54.085	98255000000	194
33.715	33.5754	33.9848	33.87	33.7653	33.8883	33.9417	33.8138	34.0512	TCP1	T-complex protein 1 subunit alpha	P17987;E7ERF2;E7EQR6;F5H282;F5GZ03;F5H136;F5H676;F5H726;F5GZI8;F5H7Y1;F5GYL4	P17987;E7ERF2;E7EQR6;F5H282	299.77	216000000000	666
31.6629	31.3196	31.6629	31.393	31.393	31.2422	31.7771	31.717	31.9574	PTPN1	Tyrosine-protein phosphatase non-receptor type 1;Tyrosine-protein phosphatase non-receptor type	P18031;B4DSN5	P18031;B4DSN5	308.73	45105000000	337
31.4629	31.4483	30.099	31.4184	31.393	31.0737	31.2479	31.4334	31.1115	RPL35A	60S ribosomal protein L35a	P18077;C9K025;F8WBS5;F8WB72	P18077;C9K025;F8WBS5;F8WB72	11.495	36181000000	117
29.8081	29.1214	29.3494	29.766	29.9677	29.8415	30.1115	30.2308	29.7064	ARF4	ADP-ribosylation factor 4	P18085;C9JPM4;C9JAK5;U3KQF2	P18085;C9JPM4;C9JAK5	17.501	13898000000	64
33.8328	33.9505	34.1529	33.5527	33.5062	33.4334	33.5867	33.7353	33.87	RPL7	60S ribosomal protein L7	P18124;A8MUD9;C9JIJ5;C9JZ88	P18124;A8MUD9	64.281	211000000000	364
31.4678	31.2077	31.3672	30.4727	29.6181	30.4334	31.4967	32.5799	32.6756	VCL	Vinculin	P18206-2;P18206;Q5JQ13;P18206-3;A0A096LPE1	P18206-2;P18206;Q5JQ13	300.57	39167000000	409
27.7771	28.141	27.5014	27.8264	27.9923	27.6865	28.6492	28.4234	27.726	PTPRA	Receptor-type tyrosine-protein phosphatase alpha	P18433-4;P18433-2;P18433-3;P18433;Q5JWG0	P18433-4;P18433-2;P18433-3;P18433	34.359	3189000000	67
27.4154	26.8019	27.0401	27.5165	27.189	27.7708	27.4785	27.4938	27.0813	NAT1	Arylamine N-acetyltransferase 1	P18440;F5H5R8	P18440;F5H5R8	109.73	2504700000	47
30.9746	30.611	30.5203	31.2135	30.8234	30.8682	31.1052	31.1724	31.0414	SON	Protein SON	P18583-5;P18583-2;P18583-7;P18583;P18583-9;P18583-10;P18583-4;P18583-3;P18583-6;H7C1M2;J3QSZ5;P18583-8;H7C2G8;H7C1S4;H7C257	P18583-5;P18583-2;P18583-7;P18583;P18583-9;P18583-10;P18583-4;P18583-3;P18583-6;H7C1M2	219.49	29477000000	366
28.0864	28.1263	27.6663	28.6798	28.1115	27.9259	28.1556	28.3869	28.2535	NELFE	Negative elongation factor E	P18615;P18615-3;A0A0A0MT02;A0A0A0MSN9;P18615-4;E9PD43;A2ABK4;E7ENC7;E7EWR7	P18615;P18615-3;A0A0A0MT02;A0A0A0MSN9;P18615-4;E9PD43	50.853	3949300000	91
34.8516	34.5754	34.8138	35.1415	34.8883	35.0911	34.9634	34.7603	34.8654	PGAM1	Phosphoglycerate mutase 1	P18669;P15259;Q8N0Y7	P18669	323.31	431000000000	755
31.4678	31.1239	31.3982	31.1177	30.6198	30.9117	31.1115	30.8755	30.947	RCC1	Regulator of chromosome condensation	P18754;P18754-2;C9JW69;C9JRH2;C9JMJ4;C9J3R0;C9JQZ4	P18754;P18754-2;C9JW69;C9JRH2;C9JMJ4;C9J3R0;C9JQZ4	311.72	31026000000	281
25.771	26.7645	26.0701	28.6458	29.2054	29.94	27.0914	29.0057	25.2926	LIG1	DNA ligase 1;DNA ligase	P18858-3;P18858;M0R0Q7;P18858-2;B4E135;M0QY71	P18858-3;P18858;M0R0Q7;P18858-2	73.688	7269700000	82
31.9814	31.5296	31.7129	30.9746	30.8608	30.5933	31.6458	31.0414	31.7573	ATP5J	ATP synthase-coupling factor 6, mitochondrial	P18859;P18859-2;A8MUH2	P18859;P18859-2;A8MUH2	142.12	34985000000	134
29.1288	28.7357	28.0711	28.9002	28.066	28.5718	28.7613	28.7096	29.1483	XRCC1	DNA repair protein XRCC1	P18887;M0R0D2	P18887	54.461	5354600000	81
31.4032	31.4384	31.3463	31.1239	31.2979	31.1783	31.1115	31.4234	31.1422	PLCG1	1-phosphatidylinositol 4,5-bisphosphate phosphodiesterase gamma-1	P19174-2;P19174;V9GY63;V9GY71;V9GYH5;M0QX77	P19174-2;P19174	201.09	32017000000	348
34.9806	35.1029	34.8608	34.4396	34.337	34.4642	34.7047	34.7201	34.9417	NCL	Nucleolin	P19338;H7BY16;C9JYW2;C9JLB1;C9J1H7;C9JWL1	P19338;H7BY16	323.31	397000000000	791
34.6944	34.7504	34.9548	34.0512	33.9242	34.0184	34.5179	34.4334	34.5867	HK1	Hexokinase-1	P19367;P19367-4;P19367-2;P19367-3;B1AR63;B1AR62;B1AR61;Q2TB90;P52790;Q2TB90-3;Q2TB90-2	P19367;P19367-4;P19367-2;P19367-3	323.31	307000000000	1042
28.55	29.5536	28.9146	29.1337	29.0243	29.2869	29.0762	29.1337	29.5646	POLR2C	DNA-directed RNA polymerase II subunit RPB3	P19387;H3BRR2	P19387	57.991	7767300000	97
26.9428	26.976	25.3135	28.9896	28.4707	27.9539	28.203	28.3023	26.5135	CD53	Leukocyte surface antigen CD53	P19397	P19397	1.7414	2854100000	24
26.4251	24.939	25.1268	27.9259	29.1361	28.6285	28.0453	27.0711	27.8019	GGT1;GGT3P	Gamma-glutamyltranspeptidase 1;Gamma-glutamyltranspeptidase 1 heavy chain;Gamma-glutamyltranspeptidase 1 light chain;Putative gamma-glutamyltranspeptidase 3;Putative gamma-glutamyltranspeptidase 3 heavy chain;Putative gamma-glutamyltranspeptidase 3 light chain	P19440;E7ET76;P19440-2;A6NGU5;B5MC34;B5MCK8;P19440-3;B5MC36;P36268-2;P36268;P36268-3;Q14390;B5MD39;E7ETR7;Q9BX51	P19440;E7ET76;P19440-2;A6NGU5	10.353	2756600000	30
26.3321	26.9088	24.9428	26.604	25.5152	25.2442	27.1015	27.0296	27.6389	ERCC3	TFIIH basal transcription factor complex helicase XPB subunit	P19447;H7C309	P19447	22.25	1194100000	41
29.8682	29.7549	30.2077	30.5933	30.8974	30.5014	30.3196	30.393	30.0349	TRIM21	E3 ubiquitin-protein ligase TRIM21	P19474;P19474-2;H0YDP8	P19474;P19474-2	88.88	18494000000	190
27.7129	28.0137	28.3662	28.2759	29.4113	28.7864	28.4234	27.976	27.5969	EIF2AK2	Interferon-induced, double-stranded RNA-activated protein kinase	P19525;P19525-2;F8WBH4;C9JZT2	P19525;P19525-2	19.882	5397900000	96
30.7771	31.08	31.2019	30.8157	31.1115	31.3982	31.2591	30.7211	30.7047	SRM	Spermidine synthase	P19623;K7ESL0;K7EQ47;K7EL89;K7EKM4	P19623	170.37	33809000000	230
29.837	29.7988	29.995	29.9677	30.0479	30.1604	30.1115	30.1842	29.7486	CSNK2A2	Casein kinase II subunit alpha	P19784;H3BSA1;H3BV19;H3BNI9	P19784;H3BSA1;H3BV19	71.004	15045000000	171
31.9435	31.6586	31.9916	32.2308	32.5435	32.5664	32.3142	31.9609	32.4483	NFKB1	Nuclear factor NF-kappa-B p105 subunit;Nuclear factor NF-kappa-B p50 subunit	P19838;P19838-2;P19838-3;D6RF93;D6RH30;D6RC45	P19838;P19838-2;P19838-3	311.91	69013000000	478
27.1984	28.5426	27.6458	30.4032	30.1483	29.2331	28.5754	28.0864	25.7819	TYMP	Thymidine phosphorylase	P19971;C9JGI3;P19971-2	P19971;C9JGI3;P19971-2	70.942	8473300000	96
31.5573	31.3724	31.6629	31.5709	31.1239	31.5389	31.5889	31.325	31.8157	EIF2S2	Eukaryotic translation initiation factor 2 subunit 2	P20042	P20042	269.51	40979000000	270
33.056	33.2336	33.043	32.9206	33.0084	33.1694	33.1664	32.6819	32.9557	ANXA7	Annexin A7	P20073-2;P20073	P20073-2;P20073	323.31	111000000000	415
26.2033	26.5195	26.7505	26.7389	26.7389	26.3959	26.976	27.0505	26.8142	TBP	TATA-box-binding protein	Q32MN6;P20226-2;P20226;H0Y6D8;Q6SJ96	Q32MN6;P20226-2;P20226;H0Y6D8	11.484	1342200000	22
30.1483	30.099	30.1239	30.2535	30.4823	30.5014	29.4688	30.8157	30.8234	BTF3	Transcription factor BTF3	P20290;H0Y9Y1;Q96K17-3	P20290	227.49	26967000000	195
28.5754	27.965	27.4234	27.8385	29.5109	28.0762	27.5536	28.7517	25.9664	BTF3	Transcription factor BTF3	P20290-2;D6RDG3	P20290-2	11.007	6200300000	25
31.4234	31.8157	30.6629	31.362	31.341	31.1783	31.5203	31.6198	31.4234	RAB5A	Ras-related protein Rab-5A	P20339-2;P20339;F8VVZ0;F8WCY6;F8WD79;F8VPW9;F8VWZ7	P20339-2;P20339	26.91	35704000000	143
31.846	32.225	32.4007	31.7413	31.9916	31.7453	32.1208	32.1052	32.0832	RAB6A	Ras-related protein Rab-6A	P20340-2;P20340;H0YGL6;P20340-4;H7BYW1;P20340-3;F5H3K7;Q9NRW1;F5GX61;J3KR73;Q9NRW1-2;C9JU14;C9JB90;C9J0I2;Q14964	P20340-2;P20340;H0YGL6;P20340-4;H7BYW1;P20340-3	17.284	59011000000	137
28.4194	28.267	27.9372	28.2891	28.3828	28.5014	28.1556	27.9031	28.2445	MSH3	DNA mismatch repair protein Msh3	P20585	P20585	27.557	4828500000	46
28.217	29.1435	29.4571	32.5062	32.7333	31.8385	31.13	27.8019	24.976	MX1	Interferon-induced GTP-binding protein Mx1;Interferon-induced GTP-binding protein Mx1, N-terminally processed	P20591;F8W8T1;P20591-2;H9KVC7;H9KVC9;H9KVD0;H9KVC4;H9KVD3;H9KVC3	P20591;F8W8T1;P20591-2	301.51	34899000000	278
27.0223	27.0084	27.3745	25.0138	26.7895	24.9223	26.6595	26.533	26.019	MX2	Interferon-induced GTP-binding protein Mx2	P20592;P20592-2;C9JEL4;C9JS04;C9JZQ9	P20592	20.049	815280000	24
33.2619	33.4083	33.0609	33.3956	33.0609	33.3169	33.4943	33.0349	33.2759	PSMB1	Proteasome subunit beta type-1	P20618	P20618	157.47	134000000000	262
29.9539	29.2714	29.3951	30.0479	29.4274	29.1866	30.1483	30.6881	30.2759	M6PR	Cation-dependent mannose-6-phosphate receptor	P20645;F5GX30;F5GXE0;H0YGE9;F5GXU0;F5H883;H0YGT2;H0YF90;F5H4U1	P20645;F5GX30	48.456	14039000000	100
32.0479	31.7652	32.2563	31.5062	31.525	31.8004	31.9224	31.5296	31.8081	COX5A	Cytochrome c oxidase subunit 5A, mitochondrial	P20674;H3BNX8;H3BRM5;H3BV69;H3BRI0	P20674;H3BNX8;H3BRM5;H3BV69	31.503	43459000000	120
35.5179	35.2408	35.0753	35.5091	35.2408	35.4489	35.3988	35.4943	35.6088	LMNB1	Lamin-B1	P20700;E9PBF6	P20700;E9PBF6	323.31	572000000000	1363
32.6777	32.3088	32.8719	33.005	32.8422	32.9557	33.5978	33.0544	33.0463	ITGAL	Integrin alpha-L	P20701;P20701-2;P20701-3;H3BSV1;B4E021;B4DQ77;I3L468	P20701;P20701-2;P20701-3	323.31	105000000000	538
31.5435	31.5664	31.4532	31.8534	31.5389	31.4678	31.2365	31.5343	31.2814	CAST	Calpastatin	P20810-5;E9PCH5;P20810-2;P20810-3;H0Y7F0;F8W7E0;H0Y9H6;E7EQ12;E7EQA0;A0A0A0MR45;H0YD33;E9PSG1;H0Y944;D6RBR1;E7EN75;D6RGF7;D6RAA8;D6RC54;E7EQK6;D6RBZ8	P20810-5;E9PCH5;P20810-2;P20810-3;H0Y7F0;F8W7E0;H0Y9H6;E7EQ12	323.31	38289000000	431
28.6964	28.1263	27.9705	28.4938	28.9456	28.5315	28.2759	28.0296	28.55	IMPDH1	Inosine-5-monophosphate dehydrogenase 1;Inosine-5-monophosphate dehydrogenase	P20839-3;P20839-7;P20839-5;P20839-6;P20839;C9J381;P20839-2;P20839-4;C9K0R9;C9J029;H7C5T1;H7C511;F8WDE9	P20839-3;P20839-7;P20839-5;P20839-6;P20839;C9J381;P20839-2;P20839-4;C9K0R9	74.395	5668400000	81
30.1842	30.1361	29.3641	28.8887	29.3174	29.0686	29.8974	29.8697	29.9259	AGA	N(4)-(beta-N-acetylglucosaminyl)-L-asparaginase;Glycosylasparaginase alpha chain;Glycosylasparaginase beta chain	P20933;H0Y9C7;H0Y8L9	P20933;H0Y9C7	165.15	9815300000	118
26.3502	25.1655	25.5238	27.6663	28.1015	25.9134	23.7995	24.7286	22.8854	PTMS	Parathymosin	P20962;F5H7R9;F5GXR3	P20962;F5H7R9;F5GXR3	5.008	756990000	33
31.7129	31.7771	32.0414	31.4532	30.94	30.8682	31.3142	31.2365	30.8309	CD247	T-cell surface glycoprotein CD3 zeta chain	P20963	P20963	115.03	31908000000	184
28.5682	25.3136	25.9567	28.5898	28.0296	26.2648	28.5278	28.7129	28.1015	ENDOU	Poly(U)-specific endoribonuclease	P21128-3;P21128-2;P21128	P21128-3;P21128-2;P21128	1.7093	3884800000	11
27.1507	27.8385	25.102	28.1312	28.3662	27.2625	27.7958	27.2891	26.1813	GSTM3	Glutathione S-transferase Mu 3	P21266;A0A0A0MTN3	P21266;A0A0A0MTN3	17.393	2907100000	33
32.0084	32.0705	32.1931	31.9916	31.8004	31.9045	32.3828	32.0017	31.7849	ATP6V1B2	V-type proton ATPase subunit B, brain isoform	P21281;H0YC04;C9JL73;P15313;E5RGH6;H0YAT8;C9J5E3;C9JNS9;H0YC45;C9JZ02	P21281	154.07	57702000000	374
30.5296	30.3303	30.2979	30.0864	30.0217	30.0737	30.2535	30.2647	30.4134	ATP6V1C1	V-type proton ATPase subunit C 1	P21283;E7EV59;Q8NEY4-2;Q8NEY4	P21283;E7EV59	74.264	17669000000	219
30.7533	31.0414	30.611	31.0737	31.1422	31.3033	30.7373	30.8682	30.5481	CSRP1	Cysteine and glycine-rich protein 1	P21291;E9PND2;E9PS42;E9PP21	P21291;E9PND2;E9PS42;E9PP21	241.05	24931000000	224
36.0812	36.1146	36.2707	36.455	36.5698	36.7553	34.8281	35.6442	35.9308	FLNA	Filamin-A	P21333-2;P21333;Q5HY54;F8WE98	P21333-2;P21333;Q5HY54	323.31	1000000000000	3261
25.5826	27.1795	27.4154	27.9705	28.0914	28.3745	27.0609	27.8264	27.3578	ACO1	Cytoplasmic aconitate hydratase	P21399;Q5VZA6	P21399	42.793	2916100000	71
34.3169	34.6944	35.0832	34.402	34.337	34.6576	34.5922	34.402	34.9019	VDAC1	Voltage-dependent anion-selective channel protein 1	P21796	P21796	323.31	393000000000	831
32.4384	32.0283	32.3169	31.7692	31.1115	31.4871	32.0673	31.781	32.1084	SDHB	Succinate dehydrogenase [ubiquinone] iron-sulfur subunit, mitochondrial	P21912;A0A087WWT1;A0A087WXX8	P21912;A0A087WWT1;A0A087WXX8	150.87	50297000000	285
29.5573	29.158	29.9259	29.4073	29.3599	29.3066	29.7276	29.0609	28.7771	BCKDHB	2-oxoisovalerate dehydrogenase subunit beta, mitochondrial	P21953;P21953-2	P21953	46.023	8927600000	99
29.5844	29.995	30.6964	30.0084	30.1724	30.3515	30.3828	30.362	29.9677	COMT	Catechol O-methyltransferase	P21964-2;P21964;E7EMS6;E7EUU8;F8WBW9;H7BZ45	P21964-2;P21964;E7EMS6;E7EUU8	94.487	17962000000	161
29.4804	30.0349	30.0084	29.3683	29.3153	29.5536	29.6181	28.9787	29.7802	MUT	Methylmalonyl-CoA mutase, mitochondrial	P22033	P22033	65.164	10249000000	111
29.9814	29.9677	30.1115	30.3088	30.3088	30.2422	30.5296	30.3088	30.5844	OSBP	Oxysterol-binding protein 1	P22059;H0YCV6;Q969R2-5	P22059	149.8	16675000000	208
33.0381	32.7453	32.94	32.3356	32.4108	32.5867	32.9171	32.2478	32.4847	FBL	rRNA 2-O-methyltransferase fibrillarin	P22087;M0QXL5;M0R299;M0R2Q4;M0R0P1;M0R2U2;M0R1H0;M0R2B0;M0QXC9	P22087;M0QXL5;M0R299;M0R2Q4;M0R0P1;M0R2U2;M0R1H0;M0R2B0	112.3	93050000000	331
32.8328	32.4209	32.665	32.8157	32.9224	32.8441	32.5527	32.5203	32.5109	GART	Trifunctional purine biosynthetic protein adenosine-3;Phosphoribosylamine--glycine ligase;Phosphoribosylformylglycinamidine cyclo-ligase;Phosphoribosylglycinamide formyltransferase	P22102;P22102-2;F8WD69;C9JBJ1;C9JTV6;C9JZG2;C9JKQ7;H7C366	P22102;P22102-2	323.31	106000000000	754
32.8719	32.5179	32.9557	32.7453	33.1649	33.0332	32.8004	32.7191	33.0349	PAICS	Multifunctional protein ADE2;Phosphoribosylaminoimidazole-succinocarboxamide synthase;Phosphoribosylaminoimidazole carboxylase	P22234;E9PBS1;P22234-2;D6RF62	P22234;E9PBS1;P22234-2;D6RF62	295.08	119000000000	522
26.1661	27.141	27.632	24.6543	26.6458	26.8142	27.4551	27.019	26.9539	IDS	Iduronate 2-sulfatase;Iduronate 2-sulfatase 42 kDa chain;Iduronate 2-sulfatase 14 kDa chain	P22304;B3KWA1;P22304-3;P22304-2;H0YB91;O60597	P22304;B3KWA1;P22304-3;P22304-2	26.952	1203500000	30
30.4433	29.6865	30.196	30.4032	30.4334	30.4727	30.3515	30.5573	30.3515	SCP2	Non-specific lipid-transfer protein	P22307-4;P22307-7;P22307-8;P22307;P22307-6;P22307-2;H0YF61;H0YCB0;E9PLD1;P22307-3	P22307-4;P22307-7;P22307-8;P22307;P22307-6;P22307-2;H0YF61	75.486	20587000000	166
34.5002	34.6839	35.0872	34.5121	34.5527	34.5238	34.6033	34.547	34.5698	UBA1	Ubiquitin-like modifier-activating enzyme 1	P22314-2;P22314;Q5JRR6;Q5JRR9;Q5JRS0;Q5JRS2;Q5JRS1;Q5JRS3	P22314-2;P22314	323.31	326000000000	1144
34.0753	33.8608	34.5922	33.8234	34.2336	34.1828	33.9242	33.8608	34.2897	NME1-NME2;NME2;NME1	Nucleoside diphosphate kinase;Nucleoside diphosphate kinase B	Q32Q12;P22392-2;J3KPD9;P22392;E7ERL0;E5RHP0;F6XY72;C9K028	Q32Q12;P22392-2;J3KPD9;P22392;E7ERL0	171.63	260000000000	515
30.5573	31.4032	30.9677	30.6713	30.7533	30.7129	31.4919	31.1901	30.6022	FDXR	NADPH:adrenodoxin oxidoreductase, mitochondrial	P22570-7;P22570;A0A0A0MSZ4;P22570-5;P22570-2;P22570-3;P22570-4;A0A0A0MTR6;A0A0A0MT64;A0A0A0MTN9;P22570-6;J3QQX3;J3QKZ8;J3QQW7;J3KS64	P22570-7;P22570;A0A0A0MSZ4;P22570-5;P22570-2;P22570-3;P22570-4;A0A0A0MTR6;A0A0A0MT64;A0A0A0MTN9;P22570-6;J3QQX3	137.3	25786000000	273
35.4672	35.5441	35.7653	35.424	35.8746	35.8018	35.7453	35.886	35.6708	HNRNPA2B1	Heterogeneous nuclear ribonucleoproteins A2/B1	P22626;P22626-2;A0A087WUI2	P22626;P22626-2;A0A087WUI2	323.31	709000000000	1071
26.4041	27.2714	26.3795	26.1738	26.8385	25.6198	26.6386	26.9539	26.976	RFX1	MHC class II regulatory factor RFX1	P22670;H0Y7W5;K7EQA0	P22670	44.136	1185500000	44
29.3174	29.0217	29.4314	30.3724	30.2422	30.2535	29.94	29.8564	29.8004	CBL	E3 ubiquitin-protein ligase CBL	P22681	P22681	98.207	13136000000	163
30.9814	30.9814	30.8004	31.1544	31.0609	31.0084	31.1842	31.2308	30.8901	PRKACB	cAMP-dependent protein kinase catalytic subunit beta	P22694-2;A0A0A0MS54;P22694-4;P22694-3;P22694;P22694-5;P22694-7;P22694-6;P22694-9;A0A087WVC4;P22694-10;B1APG2;B1APF8;B1APF9;B1APG3;P22694-8;B1APG1;B1APG0;B1APF6;B1APF7	P22694-2;A0A0A0MS54;P22694-4;P22694-3;P22694;P22694-5;P22694-7;P22694-6;P22694-9;A0A087WVC4;P22694-10;B1APG2;B1APF8;B1APF9;B1APG3;P22694-8;B1APG1;B1APG0	128.06	28276000000	220
33.3698	33.3956	33.5527	32.7985	32.4799	32.6964	33.3033	33.3303	33.0299	UQCRC2	Cytochrome b-c1 complex subunit 2, mitochondrial	P22695;H3BRG4;H3BSJ9;H3BP04;H3BUE4;H3BUI9;A0A087WVZ4	P22695;H3BRG4;H3BSJ9	236.28	115000000000	403
28.7162	28.8173	28.6285	28.0505	28.3745	28.2308	28.8741	28.604	28.4862	FECH	Ferrochelatase, mitochondrial	P22830;P22830-2;K7ELX4;K7EJX5;K7EPN2;K7EKP7;K7EJM8	P22830;P22830-2;K7ELX4	78.354	4792300000	127
31.2365	31.1901	31.0544	31.2535	30.4823	30.7692	31.0017	31.2193	31.1901	TCEA1	Transcription elongation factor A protein 1	P23193;P23193-2;E5RIS7;E5RJ93;B7Z4S1;A0A0A0MT58;Q15560-2;Q15560;E5RK46;E5RFI1;Q5JRI7	P23193;P23193-2	141.09	29271000000	232
34.3236	34.2759	33.7047	34.3033	34.2193	34.13	34.2193	34.3101	34.3828	SFPQ	Splicing factor, proline- and glutamine-rich	P23246;P23246-2;H0Y9K7;H0Y9U2	P23246;P23246-2	323.31	279000000000	841
29.8474	29.8218	30.362	29.4551	29.8127	29.9677	30.099	29.9539	30.0084	TUBG1;TUBG2	Tubulin gamma-1 chain;Tubulin gamma-2 chain;Tubulin gamma chain	P23258;Q9NRH3;K7EIS0;K7EKE5	P23258;Q9NRH3;K7EIS0	225.92	13803000000	191
34.1146	34.0266	34.0832	33.9591	33.9677	33.8328	34.8516	34.6253	35.0266	PPIB	Peptidyl-prolyl cis-trans isomerase B	P23284	P23284	82.06	293000000000	369
33.0167	33.212	33.3828	32.9746	32.7514	32.9882	33.3303	32.9848	33.1634	ME2	NAD-dependent malic enzyme, mitochondrial	P23368;P23368-2;Q6TCH8;Q16798-2	P23368;P23368-2	323.31	120000000000	587
33.0576	33.0512	33.3828	33.0233	33.2478	32.9899	33.3698	32.7393	33.0414	WARS	Tryptophan--tRNA ligase, cytoplasmic;T1-TrpRS;T2-TrpRS	P23381;P23381-2;G3V3H8;G3V3Y5;G3V277;G3V423;G3V5U1;G3V456;G3V3P2;G3V227;H0YJP3;G3V3X0;G3V2Y7;G3V5W1;G3V3S7;G3V4C7;G3V4N8;G3V2F2;G3V3R3;G3V4S4;G3V313;G3V339;G3V2C0;G3V5H5;P78534;G3V4A3;G3V4Q0;G3V4N0	P23381;P23381-2	254.97	132000000000	545
34.1377	34.2336	34.6198	34.0184	34.2828	34.2048	34.4334	34.4763	34.5296	RPS3	40S ribosomal protein S3	P23396;P23396-2;E9PL09;E9PPU1;H0YEU2;F2Z2S8;H0YCJ7;H0YF32;E9PQ96;E9PJH4;E9PK82;E9PSF4;E9PQX2;H0YES8	P23396;P23396-2;E9PL09;E9PPU1;H0YEU2;F2Z2S8;H0YCJ7	129.42	313000000000	574
27.976	27.7064	27.189	27.7453	27.7389	28.0137	27.5754	28.258	28.2445	JAK1	Tyrosine-protein kinase JAK1	P23458	P23458	30.131	3229300000	53
26.7517	26.9428	26.2856	27.1312	27.5389	27.3745	27.3662	27.17	26.8504	PTPRE	Receptor-type tyrosine-protein phosphatase epsilon	P23469-3;P23469-2;P23469;S4R2Y5;S4R448;Q5VWH6;Q5VWH5	P23469-3;P23469-2;P23469;S4R2Y5	17.103	1680200000	34
30.1724	30.2077	29.8112	30.3724	30.5014	30.099	29.9259	30.1724	30.0349			P23497-4;H0Y4R8	P23497-4	105.48	15667000000	186
27.3662	26.5898	26.3992	27.7708	26.4846	26.6458	27.0296	26.4769	26.9869	NFYA	Nuclear transcription factor Y subunit alpha	P23511-2;P23511	P23511-2;P23511	26.704	1503400000	34
32.6044	32.2478	32.4895	32.0769	32.3303	32.6565	32.341	32.3088	32.4751	AHCY	Adenosylhomocysteinase	P23526;P23526-2	P23526;P23526-2	171.67	81921000000	391
35.7702	35.8018	36.5062	35.3956	36.008	35.8114	35.8492	35.3828	35.809	CFL1	Cofilin-1	P23528;G3V1A4;E9PP50;E9PK25;E9PQB7;E9PS23;E9PLJ3	P23528;G3V1A4;E9PP50;E9PK25;E9PQB7;E9PS23;E9PLJ3	323.31	820000000000	908
30.3828	30.2535	30.1361	31.8385	31.6198	31.6329	30.7453	30.6798	30.2308	ATP2B4	Plasma membrane calcium-transporting ATPase 4	P23634-7;P23634-6;P23634-8;P23634;P23634-5;P23634-4;P23634-3;P23634-2;Q16720-8;Q16720-7;Q16720-6;Q16720-3;Q16720-5;Q16720-2;Q16720-4;Q16720;Q01814-4;Q01814-3;Q01814-2;H7BZS8;H7BY13;H0YDG5	P23634-7;P23634-6;P23634-8;P23634;P23634-5;P23634-4;P23634-3;P23634-2	323.31	28610000000	313
33.5867	33.6307	33.5641	33.6307	33.5641	33.6415	33.3698	32.8901	33.2478	DGKA	Diacylglycerol kinase alpha;Diacylglycerol kinase	P23743;G3V4E1;P23743-3;F8W1H7;F8W1M3;C9JM35;H0YJH4;P23743-2;G3V327;F8VNZ9;G3V4I3;H0YJE7;F8VWX8;G3V312	P23743;G3V4E1	323.31	150000000000	694
31.3568	31.3142	31.6154	30.6798	30.4134	30.7692	31.362	30.5844	31.0927	CPT2	Carnitine O-palmitoyltransferase 2, mitochondrial	P23786	P23786	136.89	26729000000	325
29.5808	29.8711	29.632	30.2422	30.5573	30.4234	30.3515	30.1239	29.7597	DTYMK	Thymidylate kinase	P23919;P23919-2;H7C312;H7BZ20;G5E9E9;H7C3A4	P23919;P23919-2;H7C312;H7BZ20	24.865	17838000000	127
29.1795	29.027	27.726	30.9609	31.7088	31.6544	29.3282	30.0084	28.7549	RRM1	Ribonucleoside-diphosphate reductase large subunit	P23921;E9PL69;E9PP77;H0YCY7	P23921;E9PL69	294.22	28181000000	270
24.0478	25.9943	25.5925	26.9539	26.533	27.7517	26.1308	26.8504	28.3023	KDELR1	ER lumen protein-retaining receptor 1;ER lumen protein-retaining receptor	P24390;M0R1Y2;P24390-2	P24390;M0R1Y2;P24390-2	11.314	1516800000	19
32.1453	32.6394	32.4967	32.4991	32.7313	32.525	32.0414	32.2507	32.4919	EEF1B2	Elongation factor 1-beta	P24534;C9JZW3;F2Z2G2;F8WF65	P24534	323.31	83250000000	236
33.4943	33.5754	33.6522	32.6264	32.4284	32.4799	32.9347	32.6586	32.8422	ATP5F1	ATP synthase F(0) complex subunit B1, mitochondrial	P24539;Q5QNZ2	P24539;Q5QNZ2	323.31	116000000000	364
31.0017	31.0283	31.2703	29.94	30.0864	30.099	30.4727	30.3303	30.611	ACP1	Low molecular weight phosphotyrosine protein phosphatase	P24666;G5E9R5;P24666-4;P24666-3;P24666-2;F2Z2Q9;D3YTI2	P24666;G5E9R5;P24666-4;P24666-3;P24666-2	68.363	20844000000	147
29.2331	29.3196	29.1652	29.588	29.4374	29.5718	29.4154	29.1771	29.1937	PRKCH	Protein kinase C eta type	P24723;P24723-2;G3V4Q6;G3V4X4;G3V5U5;G3V4L3;G3V5F8;G3V3E7;G3V304;G3V4Q9;G3V5Y6;G3V520;H0YJX3;G3V4G6;G3V4H0	P24723;P24723-2	34.842	8701600000	77
33.4334	33.5062	33.8792	32.7211	32.6198	32.9117	33.1887	32.7393	33.1498	ACAT1	Acetyl-CoA acetyltransferase, mitochondrial	P24752;H0YEL7;P24752-2;E9PRQ6	P24752	323.31	127000000000	557
31.3303	31.3568	31.0084	31.3568	31.3303	31.1604	31.2703	31.2535	31.3463	POLR2A	DNA-directed RNA polymerase II subunit RPB1	P24928;A0A087WWE2;P24928-2	P24928;A0A087WWE2	323.31	35758000000	529
30.5296	30.4334	30.6458	31.2703	31.5844	31.3568	30.8829	31.1724	30.5296	ADRBK1	Beta-adrenergic receptor kinase 1	P25098;E9PRV7;Q8N433	P25098;E9PRV7	134.58	29298000000	310
31.6756	31.5933	31.6501	32.9295	33.3828	33.0641	32.1361	32.2106	31.8974	MCM3	DNA replication licensing factor MCM3	P25205;P25205-2;J3KQ69;Q7Z6P5	P25205;P25205-2;J3KQ69	323.31	98908000000	602
29.4804	30.196	30.3515	29.9677	29.7565	30.0217	29.995	30.2193	29.9814	MPST	3-mercaptopyruvate sulfurtransferase;Sulfurtransferase	P25325;P25325-2;B1AH49	P25325;P25325-2;B1AH49	65.611	14523000000	135
33.2759	33.3033	33.7047	33.6307	33.3698	32.9865	33.0463	32.8974	33.3956	RPS12	40S ribosomal protein S12	P25398	P25398	210.23	137000000000	338
28.9896	28.3109	28.3787	29.1795	28.7676	28.8829	28.8682	29.094	28.8355	BRD2	Bromodomain-containing protein 2	P25440;P25440-2;H0Y6K2;P25440-4;U3KQA6;E9PIQ3;H0Y799;E9PKQ9;H0YDJ7;U3KPW0	P25440;P25440-2;H0Y6K2;P25440-4;U3KQA6	90.386	7007700000	121
28.509	29.4727	28.1747	28.203	28.141	28.1937	28.203	28.6285	27.8203	FAS	Tumor necrosis factor receptor superfamily member 6	P25445-6;P25445;A0A087X1Z7;E6Y7C4;H7C5Z8;P25445-7;P25445-5;P25445-4	P25445-6;P25445	176.07	4614700000	103
29.3515	28.8445	28.9316	28.8264	28.8203	29.1288	29.8127	29.7421	29.6646	YY1	Transcriptional repressor protein YY1	P25490;H0YJV7;H0YJU4;O15391;Q96MM3	P25490;H0YJV7	73.133	9616800000	126
30.6713	30.4433	30.6798	30.7453	30.2759	30.5754	30.3724	30.2193	30.3303	DNAJB1	DnaJ homolog subfamily B member 1	P25685;P25685-2;M0R080;M0QYT3;M0QXK0;M0R1D6;M0QZD0;M0R128;A0A0A6YYS1	P25685;P25685-2;M0R080	42.416	19355000000	180
25.7262	25.8904	26.3288	26.1795	25.2915	25.8409	25.7645	25.8288	26.3083	DNAJB2	DnaJ homolog subfamily B member 2	P25686;C9JRD2;C9JXB9;P25686-2;C9J1G2;E7ETU0;C9JX00	P25686;C9JRD2;C9JXB9;P25686-2	10.982	607300000	21
36.099	36.2531	36.6787	35.5062	35.4051	35.6388	36.0512	35.8422	35.9242	ATP5A1	ATP synthase subunit alpha, mitochondrial	P25705;P25705-3;K7ENJ4;K7ERX7;K7ESA0	P25705;P25705-3	323.31	858000000000	1245
32.1634	32.3956	32.2979	30.0609	30.099	29.9117	32.3196	32.0479	31.7129	CTSS	Cathepsin S	P25774-2;P25774;U3KPS4;U3KQE7	P25774-2;P25774;U3KPS4;U3KQE7	58.531	37763000000	180
33.3436	33.0447	32.9729	33.2004	33.0084	32.9609	33.088	33.1239	33.3436	PSMA1	Proteasome subunit alpha type-1	P25786;P25786-2;F5GX11;B4DEV8;F5H112	P25786;P25786-2;F5GX11	257.61	122000000000	407
32.555	32.4751	32.6285	31.8309	32.5618	32.4234	32.393	32.6066	32.5156	PSMA2	Proteasome subunit alpha type-2	P25787;C9JCK5;H3BT36;H7C402	P25787;C9JCK5	226.06	76314000000	331
32.1694	32.6285	32.4284	32.1989	32.1783	32.0641	32.3515	32.3854	32.325	PSMA3	Proteasome subunit alpha type-3	P25788-2;P25788;G3V4X5;G3V3W4;G3V5N4;H0YJ03	P25788-2;P25788	63.833	67179000000	250
33.0832	33.1753	33.5062	33.3568	33.0365	33.0769	33.099	33.0848	33.1223	PSMA4	Proteasome subunit alpha type-4;Proteasome subunit alpha type;Proteasome subunit beta type	P25789;H0YN18;H0YMZ1;H0YL69;P25789-2;H0YMA1;H0YKT8;H0YMI6;H0YLC2;H0YKS0;H0YMV3;H0YLS6	P25789;H0YN18;H0YMZ1;H0YL69;P25789-2;H0YMA1;H0YKT8;H0YMI6	174.12	123000000000	334
25.3272	25.4885	26.0168	26.524	26.4089	26.7771	26.0553	25.5725	26.4892	NFKBIA	NF-kappa-B inhibitor alpha	P25963;G3V286;G3V3I4;G3V2A2	P25963;G3V286;G3V3I4	8.0236	665960000	20
30.1483	29.9814	27.726	30.8682	30.5844	30.2647	30.611	30.6964	30.4629	ITGB7	Integrin beta-7;Integrin beta	P26010;P26010-2;F5H6T4;F8VNX4;H3BRM2;F8W186;H3BRX4	P26010;P26010-2;F5H6T4	189.9	16743000000	208
35.4083	35.0059	34.9197	36.6918	36.2549	36.2862	36.1956	36.2759	35.7453	MSN	Moesin	P26038;E9PNP4	P26038	323.31	898000000000	1683
31.7047	31.8608	31.9712	32.0479	31.933	31.9435	31.5933	31.7006	31.8901	DDX6	Probable ATP-dependent RNA helicase DDX6	P26196;Q8IV96	P26196	323.31	48375000000	396
29.3109	29.326	29.109	30.0737	30.9045	30.5109	29.524	30.0084	29.5426	DNMT1	DNA (cytosine-5)-methyltransferase 1	P26358;P26358-2;P26358-3;K7ENW7;K7EJL0;K7EMU8;K7ENQ6;K7EIZ6;K7ERQ1;K7ELB1	P26358;P26358-2;P26358-3	167.9	20643000000	281
32.8215	32.0927	32.4967	32.5435	32.3436	32.4702	32.8042	32.8608	32.3698	U2AF2	Splicing factor U2AF 65 kDa subunit	P26368-2;P26368;K7ENG2;K7ELP8	P26368-2;P26368;K7ENG2	195.77	89877000000	454
33.2619	32.7751	32.1813	33.3303	32.9848	32.9242	32.7433	32.7633	32.7433	RPL13	60S ribosomal protein L13	P26373;P26373-2;J3QSB4;J3KS98;H3BTH3;H3BUK8	P26373;P26373-2	63.014	103000000000	261
34.4519	35.0592	34.9591	33.0495	33.5527	32.901	33.2897	34.0349	34.5641	S100A4	Protein S100-A4	P26447	P26447	8.1745	217000000000	167
26.9316	24.9938	27.1447	26.8142	27.0914	27.2979	27.7064	27.6595	27.6663	MGAT1	Alpha-1,3-mannosyl-glycoprotein 2-beta-N-acetylglucosaminyltransferase	P26572;D6RF69;D6RA48;D6RBS3;D6RAK2;D6R9U2;D6RD15;D6RB69;D6RHZ8	P26572	13.353	1835700000	36
34.6576	34.8469	34.6682	34.8746	34.8375	34.6307	34.4642	34.5354	34.5867	HMGB2	High mobility group protein B2	P26583;D6R9A6	P26583;D6R9A6	220.3	359000000000	513
34.7849	33.9848	34.6143	34.7201	34.1146	34.3763	34.4334	34.6253	34.6787	PTBP1	Polypyrimidine tract-binding protein 1	P26599;P26599-2;P26599-3;K7EKJ7;K7EK45;A0A087WU68;K7ELW5;A0A087WUW5;K7EKX4	P26599;P26599-2;P26599-3	323.31	328000000000	875
31.5296	31.7333	31.846	32.1574	32.2106	32.2979	31.9153	31.8309	31.8534	TARS	Threonine--tRNA ligase, cytoplasmic	P26639;P26639-2;D6R9F8;D6RCA5;D6RDJ6;D6RBR8;D6RJ97;D6RHV7;D6RCS6	P26639;P26639-2	180.12	59002000000	447
32.2979	32.2164	32.2924	32.0283	32.0349	31.947	32.3489	32.1783	32.2535	VARS	Valine--tRNA ligase	P26640;P26640-2;A2ABF4;H0Y426	P26640	286.43	64071000000	541
33.2033	33.5867	33.9063	33.2619	33.4702	33.4581	33.3568	33.3828	33.3033	EEF1G	Elongation factor 1-gamma	P26641;P26641-2	P26641;P26641-2	261.42	181000000000	663
30.2422	30.3196	29.6595	29.2647	28.7895	28.7833	28.5014	28.9002	28.4707	CD27	CD27 antigen	P26842	P26842	25.213	8206000000	69
28.7581	28.391	29.5754	29.3787	29.0164	28.9287	29.8974	30.0479	30.2308	FKBP2	Peptidyl-prolyl cis-trans isomerase FKBP2;Peptidyl-prolyl cis-trans isomerase	P26885;F5H0N4	P26885;F5H0N4	64.105	10609000000	65
26.3118	26.1391	26.2445	26.9428	27.6931	27.5536	27.6663	25.4923	26.9869	AK4	Adenylate kinase 4, mitochondrial	P27144;D3DQ64	P27144;D3DQ64	15.7	2637200000	37
32.1901	32.6713	32.6586	32.8534	32.8919	33.0398	32.6756	32.9797	32.966	YWHAQ	14-3-3 protein theta	P27348;E9PG15	P27348;E9PG15	323.31	104000000000	356
29.5933	29.0217	29.4512	29.9117	29.94	29.7357	29.2422	29.4274	29.0137	MAPK3	Mitogen-activated protein kinase 3;Mitogen-activated protein kinase	P27361;E9PQW4;P27361-3;P27361-2;E9PBK7;E9PJF0;B3KR49;E9PRH7;H0YEX6;H0YDH9;K7ELV1;K7EN18;Q16659	P27361;E9PQW4;P27361-3;P27361-2;E9PBK7;E9PJF0;B3KR49	104.22	10053000000	78
33.1649	33.0705	33.1254	32.9382	32.3646	32.648	33.6307	33.3698	33.3169	DPP4	Dipeptidyl peptidase 4;Dipeptidyl peptidase 4 membrane form;Dipeptidyl peptidase 4 soluble form	P27487;F8WE17;F8WBB6;H7C1N5	P27487	181.61	113000000000	542
26.17	24.9655	25.673	26.3239	26.065	26.515	25.8142	25.8943	26.0443	ARNT	Aryl hydrocarbon receptor nuclear translocator	P27540-2;P27540-3;P27540-4;P27540;A6NGV6	P27540-2;P27540-3;P27540-4;P27540;A6NGV6	17.086	735410000	23
32.9063	32.0958	32.5822	33.0233	33.0864	33.1724	32.9814	33.1694	33.0927	RPL10	60S ribosomal protein L10	X1WI28;P27635;B8A6G2;A6QRI9	X1WI28;P27635	167.04	120000000000	342
33.2478	32.9899	32.9312	33.1269	32.8901	32.6756	33.2336	32.8157	32.9746	RPA1	Replication protein A 70 kDa DNA-binding subunit;Replication protein A 70 kDa DNA-binding subunit, N-terminally processed	P27694;I3L4R8;I3L2M5;I3L524	P27694	323.31	111000000000	640
33.2759	32.7252	33.6415	32.3698	32.4532	32.94	32.9295	32.9347	33.1361	APEX1	DNA-(apurinic or apyrimidinic site) lyase;DNA-(apurinic or apyrimidinic site) lyase, mitochondrial	P27695;G3V3M6;G3V5Q1;G3V3C7;G3V5M0;G3V359;G3V5D9;H7C4A8;G3V3Y6;G3V2D9	P27695;G3V3M6;G3V5Q1;G3V3C7;G3V5M0;G3V359;G3V5D9;H7C4A8	323.31	106000000000	470
25.851	26.0833	26.476	29.8142	30.3088	30.393	30.196	29.9677	29.4823	CD82	CD82 antigen	P27701;P27701-2;E9PJC7;H0YD57	P27701;P27701-2;E9PJC7	31.777	11593000000	85
30.995	31.2422	31.6066	31.0927	31.1664	31.0349	30.8608	31.0349	31.4234	DCK	Deoxycytidine kinase	P27707;D6RFG8;D6RCP9;D6RG38	P27707;D6RFG8;D6RCP9	104.7	30823000000	185
33.2135	33.5062	33.6629	33.8138	34.0266	33.7553	33.6839	33.5527	33.8422	CALR	Calreticulin	P27797;K7EJB9;K7EL50	P27797	312.9	211000000000	767
33.0381	33.1739	33.2478	32.8937	33.0084	32.9259	33.5978	33.87	34.1453	CANX	Calnexin	P27824;P27824-2;P27824-3;H0Y9Q7;D6RGY2;D6RDP7;D6RB85;D6RAU8;D6RFL1;H0Y9H1;D6RAQ8;D6RHJ3;D6RD16	P27824;P27824-2;P27824-3	323.31	166000000000	647
30.4532	30.5573	30.6964	30.9117	31.1664	30.6458	31.1544	31.1783	30.9117	PIK3R1	Phosphatidylinositol 3-kinase regulatory subunit alpha	P27986;P27986-4;P27986-3;P27986-2;P27986-5;H0YBC2;E5RJY0;E5RGI8;F6TDL0;Q92569;E5RHI0;Q92569-2;H0YB27;Q5T4P3	P27986;P27986-4;P27986-3;P27986-2;P27986-5	141.14	25548000000	227
32.8157	32.8737	32.8719	33.2193	32.9983	32.9865	33.1931	33.3303	32.7313	PSMB8	Proteasome subunit beta type-8	P28062;P28062-2;Q5JNW7	P28062;P28062-2;Q5JNW7	301.03	111000000000	381
32.6198	33.1453	33.2897	32.9626	32.9487	32.5732	32.4556	32.829	32.7965	PSMA5	Proteasome subunit alpha type-5	P28066;P28066-2	P28066;P28066-2	264.16	95678000000	241
31.9045	31.9224	32.2731	32.4334	31.9188	32.0641	32.4083	32.2675	32.245	PSMB4	Proteasome subunit beta type-4	P28070	P28070	148.5	67566000000	244
29.0453	28.141	27.6527	26.9428	26.2517	26.5225	28.3536	27.4234	27.611	PSMB6	Proteasome subunit beta type-6	P28072;A0A087X2I4;I3L3X7	P28072;A0A087X2I4	25.08	3905600000	40
26.8385	26.0407	26.4425	25.0662	26.6181	26.726	26.6865	26.0422	26.965	PSMB5	Proteasome subunit beta type-5	P28074;P28074-3;H0YJM8;P28074-2	P28074;P28074-3	11.192	1440200000	22
26.9316	27.189	27.9923	27.0505	28.1937	27.9814	27.3828	28.3704	27.6663	ABCD3	ATP-binding cassette sub-family D member 3	P28288;P28288-2;P28288-3	P28288;P28288-2	21.166	3157100000	51
32.362	32.0217	32.2675	31.5889	31.1842	31.611	31.8608	31.4184	31.7006	NDUFS1	NADH-ubiquinone oxidoreductase 75 kDa subunit, mitochondrial	P28331-4;P28331;P28331-2;P28331-5;B4DJ81;P28331-3;C9JPQ5;F8WDL5	P28331-4;P28331;P28331-2;P28331-5;B4DJ81;P28331-3	253.89	45951000000	412
31.2193	31.3672	31.5799	32.0017	32.2106	32.0895	32.0512	31.9081	32.0117	MAPK1	Mitogen-activated protein kinase 1	P28482;P28482-2	P28482;P28482-2	259.67	55214000000	413
27.8385	27.8741	27.3578	27.3153	27.4473	27.141	28.8294	27.3578	27.4234	GRN	Granulins;Acrogranin;Paragranulin;Granulin-1;Granulin-2;Granulin-3;Granulin-4;Granulin-5;Granulin-6;Granulin-7	P28799;P28799-3;P28799-2;K7EKL3;K7EQ05;K7EQI0;K7EMR1;K7EPL0	P28799;P28799-3;P28799-2;K7EKL3;K7EQ05	43.398	2863200000	46
32.3698	32.6608	32.5618	33.0625	33.2193	33.1146	33.0332	32.717	32.3646	LAP3	Cytosol aminopeptidase	P28838-2;P28838;H0Y9Q1;H0Y983	P28838-2;P28838	290.58	106000000000	557
26.4683	28.2847	26.5565	30.4334	30.0349	29.4919	30.4919	30.1115	29.362	CD38	ADP-ribosyl cyclase/cyclic ADP-ribose hydrolase 1	P28907;H0Y950;P28907-2	P28907	43.921	11307000000	104
27.9923	28.0401	27.4314	28.0401	27.5754	28.0965	28.0813	27.8623	27.7708	GTF2E1	General transcription factor IIE subunit 1	P29083;E9PER7;C9IYL4;C9J329	P29083	101.51	3143400000	45
28.0965	27.8916	27.9923	27.9814	27.5389	27.3745	27.3578	27.7581	27.17	GTF2E2	Transcription initiation factor IIE subunit beta	P29084;E5RH41;E5RIW4	P29084;E5RH41	39.62	3018700000	65
33.4334	33.02	33.1989	32.3542	32.1544	32.2869	32.8627	33.2193	33.6839	TPP2	Tripeptidyl-peptidase 2	P29144;Q5VZU9	P29144;Q5VZU9	323.31	102000000000	824
31.6458	31.8271	31.3724	31.4823	31.2814	31.4134	31.3033	31.1724	31.0084	IMPA1	Inositol monophosphatase 1	P29218;P29218-3;H0YBL1;E5RG94;E5RHE9;E5RG13;E5RI82;E5RIP7;P29218-2;E5RIF4;E5RGY4	P29218;P29218-3;H0YBL1;E5RG94;E5RHE9;E5RG13;E5RI82;E5RIP7;P29218-2;E5RIF4;E5RGY4	112.14	35027000000	244
33.4209	33.0673	33.1021	32.6944	32.6565	32.8157	33.1099	32.9814	33.5179	PTPN6	Tyrosine-protein phosphatase non-receptor type 6	P29350;P29350-3;P29350-4;P29350-2;F5H0N8;F5H5H9;F5H1Z8;F5GY79;F5H1V7;F5H4Z1;F5GXD4;U3KQS1	P29350;P29350-3;P29350-4;P29350-2	323.31	129000000000	669
27.0609	26.9428	27.6931	27.1604	27.604	27.5609	28.1604	28.0401	28.2216	SHC1	SHC-transforming protein 1	P29353-2;P29353-7;P29353;P29353-6;P29353-3;X6R6D0;P29353-5;Q5T182;Q5T181;H0Y539;Q5T188;Q5T187;P98077;Q6S5L8	P29353-2;P29353-7;P29353;P29353-6;P29353-3;X6R6D0;P29353-5;Q5T182	21.159	2568600000	42
28.003	27.5463	28.141	27.6865	27.509	27.1507	27.9977	27.9428	27.3066	MPG	DNA-3-methyladenine glycosylase	P29372-5;P29372-4;P29372-2;P29372;A2IDA3	P29372-5;P29372-4;P29372-2;P29372;A2IDA3	21.588	2884900000	37
35.13	35.0951	35.2408	34.8234	34.6892	34.9286	34.5584	34.7504	35.0142	TKT	Transketolase	P29401;P29401-2;E9PFF2;F8W888;F8WAX4	P29401;P29401-2	323.31	416000000000	965
30.846	30.5109	30.947	30.5573	30.341	30.0864	30.4919	30.5754	30.3724	CASP1	Caspase-1;Caspase-1 subunit p20;Caspase-1 subunit p10;Caspase	P29466-2;P29466;G3V169;P29466-3;B4DVD8;P29466-4;H0YEC7;Q5FBZ0;P29466-5	P29466-2;P29466;G3V169;P29466-3;B4DVD8;P29466-4;H0YEC7	89.497	17331000000	168
31.1361	31.0609	31.0283	31.5664	31.0609	31.1361	31.1604	30.8385	31.015	PML	Protein PML	P29590;P29590-11;P29590-5;P29590-2;P29590-9;P29590-3;P29590-8;P29590-4;P29590-12;P29590-13;H3BT57;P29590-14;P29590-10;H3BT29;H3BUJ5;H3BVD2;H3BRN3	P29590;P29590-11;P29590-5;P29590-2;P29590-9;P29590-3;P29590-8;P29590-4;P29590-12;P29590-13;H3BT57;P29590-14;P29590-10	228.04	31183000000	332
26.3239	27.509	27.8799	27.17	26.7389	27.189	27.391	27.0914	27.3239	ALDH4A1	Delta-1-pyrroline-5-carboxylate dehydrogenase, mitochondrial	P30038;P30038-2;P30038-3;Q5TF55	P30038;P30038-2;P30038-3	17.191	1652600000	44
31.4234	31.3879	31.1664	31.7453	31.4483	31.7771	31.4032	31.94	31.8385	ERP29	Endoplasmic reticulum resident protein 29	P30040;F8VY02;F8W1G0;P30040-2	P30040;F8VY02	116.63	44263000000	229
33.3033	33.3956	33.8422	32.9171	33.0689	33.043	32.9099	32.9099	32.9242	PRDX6	Peroxiredoxin-6	P30041	P30041	167.29	118000000000	387
28.0296	28.7292	28.9146	28.0965	29.3066	29.3807	28.6181	29.1015	28.6005	BLVRB	Flavin reductase (NADPH)	P30043;M0R192;M0QZL1	P30043;M0R192;M0QZL1	90.755	6105900000	100
32.9677	33.1021	33.4083	33.0943	32.9539	32.9505	33.1453	33.099	33.1052	PRDX5	Peroxiredoxin-5, mitochondrial	P30044-2;P30044;P30044-3;P30044-4	P30044-2;P30044;P30044-3	107.71	118000000000	319
30.9746	31.1422	31.1483	31.5343	31.015	31.3515	31.4919	31.5435	31.0673	DDT;DDTL	D-dopachrome decarboxylase;D-dopachrome decarboxylase-like protein	P30046;J3KQ18;B5MC82;P30046-2;A6NHG4;H7C342	P30046;J3KQ18;B5MC82;P30046-2;A6NHG4	40.551	31750000000	132
27.141	28.8385	27.9977	28.7802	28.9539	29.1189	28.1115	28.49	27.4314	GCHFR	GTP cyclohydrolase 1 feedback regulatory protein	P30047;H0YNX7;P30047-2;H0YNM1	P30047;H0YNX7;P30047-2	59.833	4404600000	41
33.6735	33.9417	34.2193	33.3303	33.1604	33.3956	34.0101	33.4581	33.6944	PRDX3	Thioredoxin-dependent peroxide reductase, mitochondrial	P30048-2;P30048	P30048-2;P30048	295.96	166000000000	276
30.9045	31.341	31.5978	30.2979	30.2308	30.1239	31.099	30.2422	30.341	ATP5D	ATP synthase subunit delta, mitochondrial	P30049;A0A087WTL3	P30049	46.579	24018000000	57
33.0233	33.2336	33.5641	32.6132	32.5641	32.5709	32.9171	32.5596	33.1483	RPL12	60S ribosomal protein L12	P30050;P30050-2	P30050;P30050-2	101	113000000000	288
32.5038	32.8682	33.3436	32.6692	32.4058	32.4408	32.8608	32.362	31.9916	ECHS1	Enoyl-CoA hydratase, mitochondrial	P30084	P30084	159.32	91934000000	317
31.3776	31.933	31.9609	32.0017	32.1989	32.0958	31.9539	31.9188	32.1604	CMPK1	UMP-CMP kinase	P30085;P30085-2;Q5T0D2	P30085;P30085-2;Q5T0D2	77.74	55570000000	258
33.5978	33.7553	33.9848	33.4943	33.4209	33.5296	33.0721	33.043	33.3568	PEBP1	Phosphatidylethanolamine-binding protein 1;Hippocampal cholinergic neurostimulating peptide	P30086	P30086	213.74	142000000000	327
33.9677	33.8883	33.9933	34.2759	34.1377	34.0349	34.5811	34.7047	34.7946	PDIA3	Protein disulfide-isomerase A3	P30101	P30101	323.31	294000000000	859
33.5296	33.4334	33.6839	33.5978	33.5978	33.715	33.5867	33.6629	33.3436	PPP2R1A	Serine/threonine-protein phosphatase 2A 65 kDa regulatory subunit A alpha isoform	P30153;B3KQV6;C9J9C1;E9PH38;E9PPI5;E9PNM7;E9PHZ6;M0QXG4;M0R0K6	P30153;B3KQV6;C9J9C1	319.86	170000000000	744
27.2535	26.7895	25.685	28.1795	28.17	28.0914	27.5165	27.5389	27.3153	PPP2R1B	Serine/threonine-protein phosphatase 2A 65 kDa regulatory subunit A beta isoform	P30154;P30154-2;P30154-3;P30154-5;H0YDG7	P30154;P30154-2;P30154-3;P30154-5	33.224	3725300000	45
29.6285	29.4334	29.1386	30.362	30.4919	30.7211	29.9117	29.6865	29.3951	CD6	T-cell differentiation antigen CD6	P30203-5;P30203;P30203-3;P30203-4;P30203-2;G5E973;P30203-6;F6UFK6	P30203-5;P30203;P30203-3;P30203-4;P30203-2;G5E973;P30203-6	94.113	12672000000	132
26.9316	26.0476	26.3663	28.1312	27.9259	27.3662	27.141	27.0296	27.189	CDC27	Cell division cycle protein 27 homolog	P30260;P30260-2;G5EA36;I3L394;I3L328;I3L3H6;F6QPS0;K7EMA6;I3L2Z8;E9PRZ6	P30260;P30260-2;G5EA36	49.23	2452000000	59
30.0349	30.2979	30.5481	30.5573	30.1239	30.1842	31.341	30.7533	30.8534	PPIF	Peptidyl-prolyl cis-trans isomerase F, mitochondrial	P30405;R4GN99;H0Y548;P30405-2	P30405	160.21	20410000000	122
30.2759	29.9539	30.4234	30.6964	30.7927	31.1052	30.8004	30.9609	30.4032	NMT1	Glycylpeptide N-tetradecanoyltransferase 1	P30419;P30419-2;B7Z8J4;K7EN82;K7EN42	P30419;P30419-2	150.06	22799000000	226
30.393	27.611	30.5296	30.5933	24.2925	31.6066	31.0414	25.5367	31.6242	HLA-A	HLA class I histocompatibility antigen, A-34 alpha chain;HLA class I histocompatibility antigen, A-66 alpha chain;HLA class I histocompatibility antigen, A-26 alpha chain;HLA class I histocompatibility antigen, A-25 alpha chain;HLA class I histocompatibility antigen, A-43 alpha chain;HLA class I histocompatibility antigen, A-33 alpha chain	P30453;P30457;P30450;P18462;P30456;P16190	P30453;P30457;P30450;P18462;P30456;P16190	177.03	27126000000	98
31.0673	30.6544	30.5664	31.9045	31.5062	30.9609	31.099	30.4823	30.8309	HLA-B	HLA class I histocompatibility antigen, B-44 alpha chain	P30481	P30481	165.49	42157000000	178
30.3303	31.0349	30.2759	31.4919	32.0017	30.8974	30.8385	32.2422	31.1842	HLA-C	HLA class I histocompatibility antigen, Cw-12 alpha chain;HLA class I histocompatibility antigen, Cw-16 alpha chain	P30508;Q29960-2;Q29960	P30508;Q29960-2;Q29960	323.31	46052000000	237
25.6617	28.673	26.2041	28.4551	29.2467	27.2979	28.9117	29.8096	27.9146	HLA-F	HLA class I histocompatibility antigen, alpha chain F	P30511;P30511-3;H0Y842;P30511-2;F6T2Q8	P30511;P30511-3;H0Y842;P30511-2	72.816	7602300000	79
30.8004	30.933	31.2647	30.7692	30.933	30.8682	31.1361	31.6285	31.393	HMOX2	Heme oxygenase 2	P30519;A0A087WT44;P30519-2;I3L159;I3L1F5;I3L4P8;A0A0A6YYS0;I3L463;I3L276;I3L1Y2	P30519;A0A087WT44;P30519-2;I3L159;I3L1F5	208.98	29863000000	238
30.9045	30.6881	31.0414	31.0017	31.1422	31.1724	30.7849	30.8309	30.6544	ADSS	Adenylosuccinate synthetase isozyme 2	P30520;G3V5D8;G3V232;Q8N142;Q8N142-2	P30520	69.142	28471000000	246
31.6713	31.4581	31.8719	31.6544	31.2135	31.2924	31.7211	31.6198	31.5799	ADSL	Adenylosuccinate lyase	P30566;A0A0A6YY92;P30566-2;A0A096LNY6;A0A096LNY5;A0A096LNY4;B4DEP1;A0A096LPA2;A0A096LP72;A0A096LNT4;A0A096LP92;A0A096LP76;V9GY96;A0A096LNT0	P30566;A0A0A6YY92;P30566-2;A0A096LNY6	213.54	42945000000	351
29.6865	29.7988	29.2054	30.2869	30.0609	30.0349	30.0349	30.3724	29.7958	CLIP1	CAP-Gly domain-containing linker protein 1	P30622-2;P30622-1;P30622;J3KP58;F5H0N7;F5H6A0;F6VGP8;F5H1T5;F5H270;F5H367	P30622-2;P30622-1;P30622;J3KP58;F5H0N7	109.39	14699000000	198
32.8062	32.8792	33.6839	32.6394	32.7731	32.9677	33.2897	33.4334	33.4083	SERPINB1	Leukocyte elastase inhibitor	P30740;P30740-2;C9J7N5;O75830	P30740;P30740-2	202.33	110000000000	363
29.217	29.3388	30.1239	29.2193	28.7927	29.104	29.6865	29.6881	29.5333	ALDH1B1	Aldehyde dehydrogenase X, mitochondrial	P30837;P47895;H0YKF9;H0Y2X5;P05091-2;P00352;P05091	P30837	77.406	8865300000	121
32.8328	32.9242	33.2619	32.2336	32.1331	32.2507	32.4359	32.5412	32.6798	SDHA	Succinate dehydrogenase [ubiquinone] flavoprotein subunit, mitochondrial	P31040;D6RFM5;P31040-2;A0A087X1I3;P31040-3;H0Y8X1	P31040;D6RFM5;P31040-2;A0A087X1I3;P31040-3	323.31	88284000000	572
36.0512	36.2443	36.1068	36.3519	36.2175	36.2157	36.2672	36.2619	36.1126	CORO1A	Coronin-1A;Coronin	P31146;H3BRY3;H3BRJ0;H3BNA2;H3BU76;H3BSL1	P31146;H3BRY3	304.57	1010000000000	955
32.1177	32.1239	32.196	31.5109	31.4284	31.3463	31.4032	31.0283	31.13	GDI1	Rab GDP dissociation inhibitor alpha	P31150;G5E9U5	P31150	283.99	40603000000	306
31.2193	31.2591	31.3196	31.4629	31.8234	31.4581	31.2924	31.3776	31.3672	MAT2A	S-adenosylmethionine synthase isoform type-2	P31153;P31153-2;Q00266	P31153;P31153-2	147.49	50343000000	237
27.229	25.0401	25.8433	29.459	31.2869	30.4433	25.425	28.4473	28.8858	RRM2	Ribonucleoside-diphosphate reductase subunit M2	P31350-2;P31350;C9JXC1	P31350-2;P31350;C9JXC1	102.2	32101000000	155
29.8579	29.2262	29.2825	30.6629	30.5014	29.7676	30.1361	30.0609	29.8279	DNAJA1	DnaJ homolog subfamily A member 1	P31689;P31689-2	P31689;P31689-2	193.79	23329000000	265
28.5536	28.7292	28.258	29.2422	29.3766	29.1239	29.0711	28.9567	28.6146	AKT1	RAC-alpha serine/threonine-protein kinase	P31749;P31749-2;G3V3K5;G3V2I6;A0A087WY56;G3V4I6;G3V3X1;J3KTC6	P31749;P31749-2	40.768	6948300000	107
26.7895	26.8858	26.7771	27.3578	28.0349	27.5609	27.4862	27.4707	27.6798	AKT2	RAC-beta serine/threonine-protein kinase	P31751;M0R0P9;P31751-2;J3QKW1;J3QLS6;C9JHS6;M0QZW8;C9JIF6;C9J258;J3KSY8;J3QL45;C9JC83;C9JIJ1;J3KRI8;A0A0A6YYS2;A8MX96;E7EVP8;M0QZK3;M0R283;A0A0A0MRF1;M0R275	P31751;M0R0P9;P31751-2;J3QKW1	23.356	2906400000	61
25.6929	26.5748	25.1516	26.3135	26.9539	24.7594	26.8142	27.0813	27.1984	IL2RG	Cytokine receptor common subunit gamma	P31785;Q5FC10;P31785-2;D6RDW9;D6RBW5	P31785;Q5FC10;P31785-2	33.844	1541200000	25
33.3698	33.5867	33.7252	32.525	32.5504	32.5641	33.1709	32.8138	32.9505	UQCRC1	Cytochrome b-c1 complex subunit 1, mitochondrial	P31930	P31930	323.31	108000000000	547
30.5844	30.8309	30.8309	30.6198	29.94	30.341	30.933	30.6964	30.5573	HIBADH	3-hydroxyisobutyrate dehydrogenase, mitochondrial	P31937;H7BZL2	P31937	134.55	20182000000	211
34.3101	33.9505	34.2048	33.7849	33.6629	33.7047	33.9591	33.6198	34.0184	ATIC	Bifunctional purine biosynthesis protein PURH;Phosphoribosylaminoimidazolecarboxamide formyltransferase;IMP cyclohydrolase	P31939;P31939-2;H7C1S2;H7C084;C9JLK0;H7BZU3;F8WEF0	P31939;P31939-2	323.31	212000000000	788
32.4702	32.0769	31.933	31.9712	31.7453	31.8157	32.2106	31.9117	31.94	HNRNPH3	Heterogeneous nuclear ribonucleoprotein H3	P31942;P31942-2;P31942-3;P31942-4;P31942-5;P31942-6	P31942;P31942-2;P31942-3;P31942-4	167.09	56284000000	275
34.4823	34.2408	35.0633	34.2619	34.4083	34.4209	34.1223	34.1679	34.3169	YWHAB	14-3-3 protein beta/alpha;14-3-3 protein beta/alpha, N-terminally processed	P31946;Q4VY20;Q4VY19	P31946	323.31	284000000000	329
34.0266	34.0832	33.8042	34.6198	34.2478	34.5641	34.2759	34.13	33.87	STIP1	Stress-induced-phosphoprotein 1	P31948;P31948-2;P31948-3;F5H783;F5GXD8;H0YGI8	P31948;P31948-2;P31948-3	323.31	267000000000	861
34.212	34.4334	34.8838	34.3033	34.3956	34.099	34.3033	33.8042	33.7946	S100A11	Protein S100-A11;Protein S100-A11, N-terminally processed	P31949	P31949	259.5	270000000000	285
33.2759	33.0895	33.3568	32.622	32.5179	33.0266	33.3436	33.1649	33.4458	PRDX2	Peroxiredoxin-2	P32119;A6NIW5;P32119-2	P32119;A6NIW5	40.092	110000000000	201
30.1361	29.3807	30.0479	29.5916	29.4688	29.8339	29.8188	29.9117	30.3196	ARRB2	Beta-arrestin-2	P32121;P32121-3;P32121-4;P32121-5;P32121-2;I3L412;K7ENA6;Q68DZ5;K7EL17;I3L0V6	P32121;P32121-3;P32121-4;P32121-5;P32121-2;I3L412;K7ENA6	225.51	12520000000	166
31.1422	31.3142	31.5573	31.0544	30.7211	30.846	30.7771	29.6747	29.4492	GK;GK3P	Glycerol kinase;Putative glycerol kinase 3	P32189-1;P32189-4;P32189-2;P32189;Q14409;A6NP46;F8WC39;F8WDA9;F8WBI8;H7C2A0;F8WF44;H7BYD2	P32189-1;P32189-4;P32189-2;P32189;Q14409	250.17	25665000000	238
28.2077	27.524	27.5463	28.1984	28.341	27.9814	27.976	27.8142	28.0401	DCTD	Deoxycytidylate deaminase	P32321;P32321-2;D6RBJ9;D6R9S0;D6RBN2;D6RC36;D6RAR9;D6RAD7	P32321;P32321-2;D6RBJ9	23.421	3157300000	54
31.3463	31.4678	31.4032	31.8004	31.8682	31.0414	31.13	31.9677	31.4234	GBP1	Interferon-induced guanylate-binding protein 1	P32455;F6X827;F6SPX6	P32455	323.31	45434000000	360
32.2924	32.0641	32.0737	31.6329	31.7494	31.1901	31.9882	32.1842	31.846	GBP2	Interferon-induced guanylate-binding protein 2	P32456	P32456	280.03	76746000000	485
29.109	28.2979	28.5389	29.2692	28.9344	29.3515	29.109	29.158	29.341	ELF1;DKFZp686H0575	ETS-related transcription factor Elf-1	P32519-2;P32519;Q6MZZ4;D6RHI1;D6R9B1;Q15723-4	P32519-2;P32519;Q6MZZ4	163.81	7037600000	133
27.3828	26.7129	26.8623	27.4938	26.8264	26.9869	27.6389	26.8858	27.1115	GTF2H1	General transcription factor IIH subunit 1	P32780;P32780-2;E9PM51;F5H0Y9;E9PI26;E9PL58	P32780;P32780-2	82.538	1910500000	70
30.1724	29.94	29.1819	30.2308	30.196	29.7146	30.1604	30.3828	29.5333	ICAM3	Intercellular adhesion molecule 3	P32942;K7ERN2;K7ERF0;K7EP52;K7EQC7	P32942;K7ERN2	19.43	13293000000	130
32.5709	33.0721	33.4943	32.6608	33.2478	32.9983	33.1052	33.1392	33.1422	RPL9	60S ribosomal protein L9	P32969;H0Y9V9;D6RAN4;E7ESE0;H0Y9R4	P32969;H0Y9V9;D6RAN4;E7ESE0;H0Y9R4	168.36	130000000000	312
31.3356	31.4134	31.3776	31.6964	31.5109	31.6544	31.3303	31.5014	31.4334	KIF5B	Kinesin-1 heavy chain	P33176;C9JWB9	P33176	323.31	40455000000	551
30.0349	29.3217	29.5987	29.5844	29.5165	29.6578	29.3578	29.6713	29.632	CSTF2	Cleavage stimulation factor subunit 2	P33240-2;P33240;E7EWR4;E9PID8;A0A0A0MT56	P33240-2;P33240;E7EWR4;E9PID8	76.049	12550000000	155
33.2478	33.2619	33.2759	33.6522	32.4209	33.1177	33.5867	33.1468	33.0266	LSP1	Lymphocyte-specific protein 1	P33241;P33241-3;E7EMG9;C9JU59;C9JDV1	P33241;P33241-3;E7EMG9	323.31	121000000000	508
29.5407	29.632	29.5933	31.196	31.5109	31.4629	30.2979	30.5844	30.1239	DUT	Deoxyuridine 5-triphosphate nucleotidohydrolase, mitochondrial	P33316;H0YNW5;P33316-2;H0YKC5;H0YKI0;H0YMM5;H0YNJ9;H0YMP1	P33316;H0YNW5;P33316-2;H0YKC5;H0YKI0;H0YMM5;H0YNJ9	68.973	29992000000	179
26.6458	26.9428	27.1115	29.6646	28.003	28.258	28.2216	27.391	26.1449	ABCC1	Multidrug resistance-associated protein 1	P33527-4;P33527;P33527-9;I3L4X2;P33527-7;P33527-3;P33527-6;P33527-2;A0A0A0MS99;P33527-8;P33527-5	P33527-4;P33527;P33527-9;I3L4X2;P33527-7;P33527-3;P33527-6;P33527-2;A0A0A0MS99;P33527-8;P33527-5	65.676	4400400000	83
31.225	31.0217	30.7692	32.859	33.4083	33	31.7849	32.0769	31.6839	MCM4	DNA replication licensing factor MCM4	P33991;E5RG31;E5RFJ8;E5RFR3;E5RG53;Q9UJA3-2;Q9UJA3-3;Q9UJA3;Q9UJA3-4	P33991	323.31	90812000000	503
31.5109	31.2703	30.8901	32.648	33.1574	32.7109	31.5933	31.901	31.4284	MCM5	DNA replication licensing factor MCM5	P33992;B1AHA9	P33992	187.67	78171000000	447
31.525	31.2422	31.2703	32.6629	33.212	32.9435	31.8157	31.8682	31.4284	MCM7	DNA replication licensing factor MCM7	P33993;P33993-3;P33993-2;C9J8M6	P33993;P33993-3;P33993-2	291.68	81567000000	489
26.3926	25.5255	26.9316	25.5796	24.54	25.886	25.4862	24.929	27.7958	GALNS	N-acetylgalactosamine-6-sulfatase	P34059;H3BP66	P34059	11.485	640660000	24
29.1937	29.0609	28.7802	29.57	30.2647	29.94	29.5862	29.9814	29.2736	SHMT1	Serine hydroxymethyltransferase, cytosolic	P34896-2;P34896;P34896-3;J3KRZ5;P34896-4;J3KRK5;A0A087WTD8	P34896-2;P34896;P34896-3;J3KRZ5;P34896-4	94	11112000000	156
34.6576	34.5698	34.3828	32.9677	33.1589	33.3698	34.1753	33.6088	33.9505	SHMT2	Serine hydroxymethyltransferase, mitochondrial;Serine hydroxymethyltransferase	P34897-3;P34897;P34897-2;H0YIZ0;G3V2Y4;G3V5L0;G3V4W5;G3V540;G3V2W0;G3V241;G3V3Y8;G3V4T0;G3V4X0;G3V2E4;G3V2D2;G3V2Y1;G3V3C6	P34897-3;P34897;P34897-2;H0YIZ0	323.31	223000000000	696
26.734	27.4073	26.965	27.7958	26.2399	27.2535	27.524	28.2353	27.4785	EVI2B	Protein EVI2B	P34910;P34910-2	P34910;P34910-2	101.62	1858700000	44
27.8916	26.7046	27.6865	27.0401	26.8264	28.0084	28.7739	26.0711	27.2262	EPHX2	Bifunctional epoxide hydrolase 2;Cytosolic epoxide hydrolase 2;Lipid-phosphate phosphatase	P34913;E5RFU2;P34913-2;P34913-3;E5RFH6;H0YAW7;E5RI53	P34913;E5RFU2;P34913-2;P34913-3;E5RFH6	94.755	2405100000	70
33.5527	33.2336	33.088	33.5296	33.1945	33.2759	33.6415	33.2336	33.3033	HSPA4	Heat shock 70 kDa protein 4	P34932;A0A087WYC1;A0A087WTS8;P34932-2	P34932;A0A087WYC1	323.31	150000000000	855
32.2336	31.7088	32.362	30.9539	30.5573	30.9609	31.8682	31.6671	31.94	MPI	Mannose-6-phosphate isomerase	P34949;H3BPB8;F5GX71;H3BMZ9;H3BPP3;H3BP57;H3BUZ9;P34949-2;H3BT48;H3BPM5;H3BNY8;H3BQX0;H3BPU7;H3BN01;H3BT46;H3BU66;B4DYB8;H3BUG1	P34949;H3BPB8;F5GX71;H3BMZ9;H3BPP3;H3BP57;H3BUZ9;P34949-2;H3BT48;H3BPM5;H3BNY8	208.33	41137000000	346
34.1453	34.0512	34.3892	33.5062	33.0943	33.2336	33.6944	33.4083	33.7252	PHB	Prohibitin	P35232;C9JW96;C9JZ20;E7ESE2;E9PCW0;P35232-2;D6RBK0	P35232;C9JW96;C9JZ20;E7ESE2;E9PCW0	156.2	194000000000	517
25.1552	26.5624	27.4029	26.4769	26.5898	26.6181	26.9869	26.6181	26.3844	NF2	Merlin	P35240-5;P35240-8;P35240-3;P35240;P35240-2;P35240-4;P35240-6;P35240-10;P35240-7;P35240-9	P35240-5;P35240-8;P35240-3;P35240;P35240-2;P35240-4;P35240-6	13.145	907570000	24
25.6458	25.1719	25.9293	31.5296	30.9882	30.341	28.5352	27.9869	26.9088	RDX	Radixin	P35241;P35241-5;P35241-4;P35241-2;H0YE16;P35241-3;E9PKN5	P35241;P35241-5;P35241-4	144.85	13640000000	128
31.7573	31.362	31.8004	31.2759	31.5664	31.4823	31.8865	31.7849	31.4032	RPA3	Replication protein A 14 kDa subunit	P35244;B5MC59	P35244;B5MC59	222.71	43850000000	168
29.4881	28.8711	29.0057	29.7597	29.7096	29.6389	29.0813	29.3787	29.1842	RFC4	Replication factor C subunit 4	P35249;C9JZI1;P35249-2;C9J8M3;C9JTT7;C9JXZ7;C9JGY5;F8WE44;C9JW34;H7C1P0	P35249;C9JZI1;P35249-2;C9J8M3;C9JTT7	128.84	12583000000	183
28.4629	28.1065	28.5682	29.8385	30.362	30.2308	29.5951	29.604	29.7771	RFC2	Replication factor C subunit 2	P35250;P35250-2;A0A087WVY3;H7C5P4;H7C5P1;H7C5Q7;F8WC37;H7C5A0;H7C5G4;H7C596;H7C5S7	P35250;P35250-2;A0A087WVY3;H7C5P4	100.46	13693000000	125
28.7096	28.5128	28.362	28.9259	29.2647	29.1189	28.8741	29.4053	28.7708	RFC1	Replication factor C subunit 1	P35251-2;P35251;H0Y8U4;H0Y9P8;D6RAD2	P35251-2;P35251	96.725	7891800000	127
32.2393	32.8004	32.8385	31.525	32.1634	32.4823	32.1872	32.3594	32.1634	RPL22	60S ribosomal protein L22	P35268;K7ERI7;K7EP65;K7EKS7;K7ELC4;K7EMH1;K7EJT5	P35268;K7ERI7;K7EP65;K7EKS7;K7ELC4;K7EMH1;K7EJT5	55.553	91320000000	187
28.7486	28.8945	28.8324	28.6146	28.4862	28.3324	28.9484	28.9088	28.6898	GTF2F1	General transcription factor IIF subunit 1	P35269;M0R0R9;M0QXD6;M0R0Z3	P35269;M0R0R9;M0QXD6	164.28	5955500000	120
26.5507	27.9372	28.1015	25.4659	26.118	24.5328	25.2225	26.8858	24.8832	IDUA	Alpha-L-iduronidase	P35475;D6REB5;H0Y9B3	P35475;D6REB5	19.536	823770000	25
29.8309	29.9259	30.2535	29.3724	29.6407	29.5646	29.4995	29.8081	29.4512	AGL	Glycogen debranching enzyme;4-alpha-glucanotransferase;Amylo-alpha-1,6-glucosidase	P35573;P35573-2;P35573-3	P35573;P35573-2;P35573-3	107.89	10358000000	175
37.5484	37.6589	37.6655	38.0059	37.9688	37.8516	37.4596	37.6253	37.6388	MYH9	Myosin-9	P35579;P35579-2;Q5BKV1;B1AH99;REV__S4R3H4;REV__E7EQT4;REV__Q9UKV3-5;REV__Q9UKV3	P35579;P35579-2	323.31	2980000000000	5360
26.673	26.2679	24.7347	31.1115	31.015	30.393	29.8667	28.0914	26.2589	MYH10	Myosin-10	P35580;P35580-5;P35580-2;P35580-3;P35580-4;Q9Y623;P12882;P11055;Q9UKX2	P35580;P35580-5;P35580-2;P35580-3;P35580-4	163.24	12678000000	137
32.3879	32.4058	32.4727	32.4259	32.4823	32.5366	32.8847	32.4678	32.7553	COPB2	Coatomer subunit beta	P35606;P35606-2;D6RBT6;D6R997;D6RBZ7;D6RCL6;D6RBG7;H0YAC7;H0Y938	P35606;P35606-2	323.31	83739000000	561
27.8445	27.8264	28.3536	28.1263	28.3992	28.5573	27.9977	28.6146	27.726	SOAT1	Sterol O-acyltransferase 1	P35610;B1APM4;P35610-3;P35610-2	P35610;B1APM4;P35610-3;P35610-2	63.333	4481100000	90
26.6431	25.6647	26.0477	27.189	27.6527	28.4073	25.4565	25.4454	24.3199	ADD2	Beta-adducin	P35612;P35612-4;P35612-3;P35612-2;P35612-8;P35612-9;C9J080;C9JTM0;P35612-5;P35612-6;C9J299;P35612-7	P35612;P35612-4;P35612-3;P35612-2;P35612-8;P35612-9	15.406	1231700000	20
29.5165	29.8741	28.2123	30.4433	30.2647	30.4334	29.5333	29.7581	29.5259	BSG	Basigin	P35613-2;P35613;A0A087X2B5;P35613-4;A0A087WUV8;P35613-3;I3L192;R4GMX5;R4GN83	P35613-2;P35613;A0A087X2B5;P35613-4;A0A087WUV8;P35613-3;I3L192	83.272	14256000000	118
32.0544	31.9081	31.8196	32.2193	31.846	31.7652	31.6881	31.2479	31.7533	FUS	RNA-binding protein FUS	P35637-2;P35637;H3BPE7;H3BNZ4	P35637-2;P35637;H3BPE7	133.49	56399000000	283
30.846	30.7927	30.393	30.8081	30.7533	30.6285	30.8755	30.6285	30.611	NUP214	Nuclear pore complex protein Nup214	P35658-2;P35658-4;P35658;P35658-3;P35658-5;A0A0A0MSW3;H0Y837;B7ZAV2;H0YF36;E9PKD2;H0YDS4	P35658-2;P35658-4;P35658;P35658-3;P35658-5;A0A0A0MSW3	312.62	25626000000	419
32.2675	32.333	32.3383	32.5435	32.3854	32.7373	32.1483	32.3033	32.5686	DEK	Protein DEK	P35659;B4DFG0;P35659-2;D6RDA2;D6R9L5;H0Y993;H0Y8X0	P35659;B4DFG0;P35659-2;D6RDA2	77.09	69277000000	239
31.6586	31.9117	31.5156	30.0217	29.7895	30.6285	30.6372	30.1361	30.8385	GLRX	Glutaredoxin-1	P35754	P35754	86.735	21432000000	103
29.6527	30.362	29.7549	30.0084	30.1239	29.9259	29.9259	29.8264	29.9539	PPM1A	Protein phosphatase 1A	P35813;P35813-3;P35813-2;E9PKB5;E9PJN3;E9PL75	P35813;P35813-3;P35813-2	116.32	13912000000	160
25.2552	24.4577	26.1927	27.8858	27.0813	27.0609	26.0197	25.682	25.114	AHR	Aryl hydrocarbon receptor	P35869	P35869	39.824	1049500000	18
34.099	34.4396	35.6892	31.6798	31.4967	33.5412	34.1068	34.5121	33.4083	KRT2	Keratin, type II cytoskeletal 2 epidermal	P35908	P35908	323.31	181000000000	663
31.13	31.2193	31.0544	30.2422	30.1483	30.5481	31.1544	30.5844	30.6198	HMGCL	Hydroxymethylglutaryl-CoA lyase, mitochondrial	P35914;P35914-3;P35914-2;H0Y2L7	P35914;P35914-3;P35914-2	52.45	22197000000	144
32.4458	31.9983	32.2393	32.6902	32.622	32.4751	32.7047	32.5709	32.5132	PSMC2	26S protease regulatory subunit 7	P35998;P35998-2;C9JLS9	P35998;P35998-2	226.33	85655000000	532
27.4234	28.3494	27.7895	27.1115	28.3452	27.5315	27.8385	27.2077	27.2714	ARL2;ARL2-SNX15	ADP-ribosylation factor-like protein 2	P36404;V9GYD0;P36404-2	P36404;V9GYD0;P36404-2	12.989	2591500000	39
26.1092	25.6387	25.7	27.4473	27.7453	27.4073	27.4394	27.4234	27.4473	ARL3	ADP-ribosylation factor-like protein 3	P36405	P36405	47.814	2216400000	22
30.8755	30.7927	30.4334	30.8682	31.2869	31.2365	30.8974	31.0349	31.08	MAP2K2	Dual specificity mitogen-activated protein kinase kinase 2	P36507;G5E9C7;M0R1B6	P36507;G5E9C7	264.14	27582000000	250
33.0911	32.8347	33.4209	32.4654	32.2814	32.4359	33.0641	33.2478	33.113	ATP5C1	ATP synthase subunit gamma, mitochondrial	P36542;P36542-2	P36542;P36542-2	119.91	105000000000	311
31.3568	30.8157	31.3196	30.9045	30.6798	30.9677	31.0673	31.015	31.0737	ATP6V1E1	V-type proton ATPase subunit E 1	P36543;P36543-2;P36543-3;C9J8H1;Q96A05	P36543;P36543-2;P36543-3;C9J8H1	132.95	26962000000	140
32.5319	32.9522	32.7672	32.8138	32.4032	32.622	33.1783	32.3489	32.3303	CPOX	Oxygen-dependent coproporphyrinogen-III oxidase, mitochondrial	P36551;P36551-2;H0YA22;D6RER6	P36551	305.96	91847000000	482
34.0017	34.5412	34.4146	33.9242	33.9763	34.0832	33.715	34.13	34.3502	RPL4	60S ribosomal protein L4	P36578;H3BM89;H3BTP7;H3BU31	P36578;H3BM89	157.45	255000000000	475
27.9484	27.8264	26.7771	28.9117	29.0864	29.3109	29.0111	28.55	28.5203	NUDT1	7,8-dihydro-8-oxoguanine triphosphatase	P36639-4;P36639-3;P36639-2;P36639;C9J361	P36639-4;P36639-3;P36639-2;P36639	15.563	5894900000	58
31.5109	31.4483	31.7333	32.0283	31.9814	31.9224	32.3436	32.3594	32.2759	PGM1	Phosphoglucomutase-1	P36871;P36871-2;P36871-3	P36871;P36871-2;P36871-3	254.45	55832000000	418
28.9896	28.55	28.6355	28.1937	28.2123	28.1015	28.258	28.5682	28.7517	GNL1	Guanine nucleotide-binding protein-like 1	P36915;P36915-2;A2AB27	P36915;P36915-2	48.431	5858200000	92
27.0914	25.92	25.355	27.5389	28.524	27.9705	24.6528	27.3324	27.7581	POLR2I	DNA-directed RNA polymerase II subunit RPB9	P36954;K7EKS1;K7EK49	P36954;K7EKS1	45.307	1809500000	28
32.8478	33.005	33.02	32.2675	32.1513	32.0895	32.6522	32.4507	32.2507	DLST	Dihydrolipoyllysine-residue succinyltransferase component of 2-oxoglutarate dehydrogenase complex, mitochondrial	P36957;P36957-2;Q86SW4;H0YJF9;G3V5M3;G3V3F0	P36957;P36957-2;Q86SW4	96.47	80501000000	209
32.0609	32.2952	32.901	32.2591	32.2869	32.2393	32.3489	31.9746	31.9983	SRP14	Signal recognition particle 14 kDa protein	P37108;H0YLA2	P37108;H0YLA2	67.989	61279000000	139
30.393	30.1115	30.8309	30.2759	30.933	30.7129	30.6629	30.5389	30.5296	NUP62	Nuclear pore glycoprotein p62	P37198;M0QXN5;M0QX10;M0QYY0;M0QX13;M0QZL5;M0R1S1;M0QX64;M0R302;A0A0A0MSH2	P37198;M0QXN5	188.77	22457000000	177
31.5014	31.225	31.9117	31.099	31.3776	31.2193	31.4483	31.1422	31.717	HPCAL1;HPCA	Hippocalcin-like protein 1;Neuron-specific calcium-binding protein hippocalcin	P37235;E9PC71;P84074;C9JW46	P37235;E9PC71;P84074	138.95	34239000000	224
27.1214	25.9379	26.4836	28.1263	28.8593	28.3662	27.611	27.5609	28.3023	FDFT1	Squalene synthase	P37268;E9PNM1;P37268-5;P37268-3;P37268-2;P37268-4;E9PJG4;E9PS69;E9PQ90;E9PNJ2;E9PSH1	P37268;E9PNM1;P37268-5;P37268-3;P37268-2;P37268-4;E9PJG4	22.655	3623800000	59
34.6995	34.5641	34.8654	35.0142	34.8746	34.7302	34.6253	34.7201	34.6522	TAGLN2	Transgelin-2	P37802;P37802-2;X6RJP6;C9J5W6	P37802;P37802-2;X6RJP6	323.31	401000000000	553
34.3436	34.4334	34.0832	34.1068	33.715	33.8792	33.9242	34.0512	33.9505	TALDO1	Transaldolase	P37837;F2Z393;E9PM01;E9PKI8	P37837;F2Z393	60.617	219000000000	405
33.0381	33.1989	33.2759	32.4334	32.3033	32.4309	32.8347	32.4384	32.6586	ETFB	Electron transfer flavoprotein subunit beta	P38117;P38117-2;M0QY67	P38117;P38117-2;M0QY67	88.544	93050000000	327
33.4581	33.0974	32.846	33.1254	33.1006	33.1068	33.3436	33.2033	32.9966	RBMX	RNA-binding motif protein, X chromosome;RNA-binding motif protein, X chromosome, N-terminally processed	P38159;P38159-2;H3BT71;H0Y6E7;H3BUY5;H3BR27;P38159-3;H3BNC1;O75526;Q8N7X1	P38159;P38159-2;H3BT71;H0Y6E7;H3BUY5	84.043	123000000000	386
26.9539	27.0813	26.3135	26.5682	26.4614	26.5404	27.4314	26.5754	26.8741	COIL	Coilin	P38432	P38432	14.486	1531400000	46
32.5596	32.5889	32.6923	32.8042	32.5911	32.4943	32.7829	32.7292	32.3436	ATP6V1A	V-type proton ATPase catalytic subunit A	P38606;P38606-2;C9JVW8;C9JA17	P38606;P38606-2	303.9	84480000000	521
34.715	34.715	34.7897	34.1604	34.1223	34.1901	34.5698	34.4146	34.6576	HSPA9	Stress-70 protein, mitochondrial	P38646;D6RJI2;H0YBG6;H0Y8S0;D6RA73	P38646	323.31	327000000000	1130
33.6088	33.4943	33.5754	33.4943	33.5296	33.7849	33.5978	33.2478	33.5527	EIF4A3	Eukaryotic initiation factor 4A-III;Eukaryotic initiation factor 4A-III, N-terminally processed	P38919;I3L3H2	P38919	276.47	180000000000	570
33.2619	33.0381	32.6176	33.2478	33.2478	32.9206	33.0974	33.02	33.0576	RPS19	40S ribosomal protein S19	P39019;A0A075B6E2;M0R2L9;M0QXK4;M0QYF7;M0R140	P39019;A0A075B6E2	25.286	124000000000	223
33.7453	33.5062	33.7653	33.4458	33.7453	33.3436	33.5062	33.4334	33.6839	RPL3	60S ribosomal protein L3	P39023;G5E9G0;H7C422;H7C3M2;B5MCW2;F8WCR1;Q92901	P39023;G5E9G0;H7C422;H7C3M2;B5MCW2	278	186000000000	556
31.4823	31.4629	32.1422	30.7373	31.5978	31.5527	31.7292	32.0641	32.2591	DDOST	Dolichyl-diphosphooligosaccharide--protein glycosyltransferase 48 kDa subunit	P39656;P39656-3;P39656-2;U3KQ84	P39656;P39656-3;P39656-2	104.09	52219000000	227
34.1604	34.0184	34.1901	33.6735	33.5527	33.5978	34.3502	33.8234	34.0266	ANP32A	Acidic leucine-rich nuclear phosphoprotein 32 family member A	P39687;H0YN26;H7BZ09;O95626;O43423	P39687;H0YN26	275.55	208000000000	362
32.2979	32.0769	31.6501	32.7888	32.9242	32.5844	32.2675	32.7393	32.525	FEN1	Flap endonuclease 1	P39748;P39748-2;I3L3E9;F5H1Y3	P39748;P39748-2;I3L3E9	288.59	88183000000	387
32.9365	31.8004	32.3905	35.7378	35.4973	35.4943	35.3169	34.5584	34.0753	CAPG	Macrophage-capping protein	P40121;P40121-2;E7ENU9;B8ZZL6;H7C0X8	P40121;P40121-2;E7ENU9	299.2	361000000000	605
28.1115	28.1842	27.4314	28.0813	28.8945	28.6389	28.2891	28.3662	28.4194	TXLNA	Alpha-taxilin	P40222	P40222	117.51	6648900000	109
33.9677	33.6415	33.8792	33.7353	33.6839	33.8328	33.7946	33.6307	34.0266	CCT6A	T-complex protein 1 subunit zeta	P40227;P40227-2;Q92526;Q92526-2;Q92526-3;J3KRI6	P40227;P40227-2	292.44	210000000000	630
31.2019	30.8157	31.4629	31.7888	31.8271	31.2365	31.4871	31.2422	31.5573	PSMB10	Proteasome subunit beta type-10	P40306;J3QQN1;J3QL48	P40306	142.72	37305000000	257
32.4134	32.1392	32.0832	31.8534	31.9848	32.015	31.7252	32.1931	32.2193	RPL13A;RPL13a	60S ribosomal protein L13a	P40429;M0QYS1;Q8J015;Q6NVV1;M0QZU1;A0A096LPE0	P40429;M0QYS1;Q8J015	13.365	67984000000	180
28.9203	28.6285	29.1676	27.8445	29.2759	28.7421	29.5184	28.8264	29.104	ARL1	ADP-ribosylation factor-like protein 1	P40616-2;P40616;F8VYN9;B4DZG7;F8VP99;F8W1Z8;F8VP63	P40616-2;P40616;F8VYN9;B4DZG7	51.697	7783700000	91
27.3662	26.1618	25.8254	27.2535	27.0813	26.9539	26.5433	26.7895	26.4202	MLH1	DNA mismatch repair protein Mlh1	P40692;H0Y818;P40692-3;P40692-2;A0A087WX20;H0Y806;F2Z298;E9PF25;H0Y4N0;E7EUC9	P40692;H0Y818;P40692-3;P40692-2	56.938	1955200000	64
31.0414	31.1724	31.2814	31.9609	32.1021	31.8792	31.8534	32.1052	31.6458	STAT3	Signal transducer and activator of transcription 3;Signal transducer and activator of transcription	P40763;P40763-3;G8JLH9	P40763;P40763-3;G8JLH9	323.31	56471000000	480
25.0158	25.9184	26.317	26.5898	26.9428	26.673	26.2385	27.3066	26.8974	USP8	Ubiquitin carboxyl-terminal hydrolase 8	P40818-2;P40818;A0A075B720;H0YNL5	P40818-2;P40818;A0A075B720	42.71	1513300000	59
27.611	27.4707	27.9428	27.9428	27.6663	27.2077	27.2077	27.8445	26.5754	PEX19;DCAF8	Peroxisomal biogenesis factor 19	Q5QNY5;P40855;P40855-5;H0YJ60;H0YDY4	Q5QNY5;P40855;P40855-5;H0YJ60;H0YDY4	105.77	2260900000	43
34.2689	34.4083	34.2265	33.8608	33.9153	33.8883	34.1377	34.1901	34.0017	MDH1	Malate dehydrogenase, cytoplasmic;Malate dehydrogenase	P40925-3;P40925;P40925-2;B9A041;B8ZZ51;C9JF79;C9JLV6;C9IZI0;F8WFC2	P40925-3;P40925;P40925-2;B9A041;B8ZZ51;C9JF79	171.75	216000000000	406
35.6549	35.7504	35.9417	34.8375	34.3828	34.6576	35.1975	35.1828	35.1865	MDH2	Malate dehydrogenase, mitochondrial;Malate dehydrogenase	P40926;P40926-2;G3XAL0	P40926;P40926-2;G3XAL0	274	520000000000	653
29.0609	29.0296	29.109	30.0217	30.0864	30.0349	29.7437	29.8065	29.5033	RFC5	Replication factor C subunit 5	P40937;P40937-2;F5H5S0;E9PEP3;C9JH72;F5H304;F5H0U6	P40937;P40937-2	143.24	13976000000	152
29.0762	28.8445	28.8829	29.7146	30.0349	29.6747	29.4707	29.5033	29.5014	RFC3	Replication factor C subunit 3	P40938;P40938-2;A0A087X270	P40938;P40938-2	61.69	11551000000	161
34.7897	34.9063	35.1491	34.4581	34.2897	34.2828	34.8469	34.2759	34.2828	HADHA	Trifunctional enzyme subunit alpha, mitochondrial;Long-chain enoyl-CoA hydratase;Long chain 3-hydroxyacyl-CoA dehydrogenase	P40939;H0YFD6;P40939-2	P40939	323.31	325000000000	1046
32.5504	32.635	32.6629	32.341	32.4727	32.3698	32.5109	32.4919	32.7252	EIF2S3;EIF2S3L	Eukaryotic translation initiation factor 2 subunit 3;Putative eukaryotic translation initiation factor 2 subunit 3-like protein	P41091;Q2VIR3;F8W810;Q2VIR3-2;H7BZU1	P41091;Q2VIR3;F8W810;Q2VIR3-2	227.75	85747000000	428
26.5754	26.3645	27.4862	27.2535	27.5682	27.6595	27.5315	28.3951	28.2847	CETN2	Centrin-2	P41208;Q12798	P41208	31.647	3078200000	63
26.0034	25.2508	26.0545	26.346	26.2571	26.3342	26.0041	26.4024	25.8167	ETV6	Transcription factor ETV6	P41212;H0YG25	P41212;H0YG25	8.8187	966470000	10
27.3578	27.2979	27.4234	27.2445	28.1459	27.8142	27.5754	28.2759	28.0296	EIF2D	Eukaryotic translation initiation factor 2D	P41214;P41214-2;Q5SY38;A0A087X1L6	P41214;P41214-2	73.776	3209600000	72
30.0864	29.5609	29.6285	29.8112	29.94	30.099	29.9677	29.8945	29.7739	BUD31	Protein BUD31 homolog	P41223;P41223-2;C9JNV2;C9JCD9;F8WCN7	P41223;P41223-2;C9JNV2;C9JCD9	32.176	14019000000	167
29.0711	25.5805	28.7895	30.5109	30.4334	29.8608	30.2308	29.8593	29.258	UBA7	Ubiquitin-like modifier-activating enzyme 7	P41226	P41226	132.22	13227000000	153
30.3828	29.9814	30.0084	30.0349	29.9539	30.2077	29.7864	30.0609	30.2422	NAA10	N-alpha-acetyltransferase 10	P41227;P41227-2;F8W808;A8MWP7;C9JN83;C9JW55;Q9BSU3;H0Y8T0	P41227;P41227-2;F8W808;A8MWP7	98.32	16817000000	150
27.7389	27.8142	27.3239	29.2512	28.9539	28.258	28.4785	28.6389	28.0296	PPP1R2;PPP1R2P3	Protein phosphatase inhibitor 2;Protein phosphatase inhibitor 2-like protein 3	P41236;E7EMN6;Q6NXS1;E7EUI7	P41236;E7EMN6;Q6NXS1;E7EUI7	25.007	5181400000	67
32.6756	32.8215	32.9224	32.5978	32.4799	32.3956	32.7593	32.5978	32.4895	CSK	Tyrosine-protein kinase CSK	P41240;H3BUM9;H3BN15;H3BU69;K7ENL8;K7ES68;K7EQY5;A0A087WUR1;P42679-3;P42679;P42679-2	P41240	183.15	86612000000	471
32.341	32.0381	32.3879	31.8157	32.2563	32.4259	32.099	32.1115	32.2647	GARS	Glycine--tRNA ligase	P41250;H7C443;F8WCK4	P41250	284.53	69950000000	497
32.6066	32.4032	32.6522	32.4159	32.2897	32.4259	32.4654	32.5504	32.8441	IARS	Isoleucine--tRNA ligase, cytoplasmic	P41252;A0A0A0MSX9;J3KR24;Q5TCC4;Q5TCD1;Q5TCC5;Q5TCD2;Q5TCC6;Q5TCC9	P41252;A0A0A0MSX9;J3KR24	323.31	84204000000	696
30.9259	30.7292	31.1483	31.4919	31.225	31.4727	31.1842	30.7692	31.2422	ACTR1B	Beta-centractin	P42025	P42025	194.92	31104000000	253
31.0217	31.4532	31.3776	30.6372	30.341	30.5933	30.7292	30.1842	30.6798	ECI1;DCI	Enoyl-CoA delta isomerase 1, mitochondrial	P42126;Q96DC0;P42126-2;H3BS70	P42126;Q96DC0;P42126-2;H3BS70	47.848	23851000000	125
32.393	32.5156	32.715	32.9882	33.1068	33.1872	32.7433	33.0067	32.9171	TMPO	Lamina-associated polypeptide 2, isoform alpha;Thymopoietin;Thymopentin	P42166	P42166	301.35	102000000000	451
32.7313	32.7433	32.6544	32.8309	32.4108	32.7593	32.7353	32.8719	33.0233	TMPO	Lamina-associated polypeptide 2, isoforms beta/gamma;Thymopoietin;Thymopentin	P42167;G5E972;P42167-3	P42167;G5E972;P42167-3	173.64	91070000000	252
33.2193	33.4581	33.8234	35.715	35.8654	35.0872	35.5002	35.4178	34.6682	STAT1	Signal transducer and activator of transcription 1-alpha/beta	P42224;H7BZ88	P42224	323.31	590000000000	1208
29.7864	29.8945	30.0864	29.3641	29.3282	29.5222	29.4727	29.4194	29.5826	STAT6	Signal transducer and activator of transcription 6	P42226;P42226-2;P42226-3;H0YJH6;G3V2X7;G3V5I8;G3V568;G3V370;G3V5K5;Q5FBW6;G3V2L2;G3V2M3;G3V3E9;G3V2H4;H0YIY2	P42226;P42226-2;P42226-3;H0YJH6	118.5	10882000000	178
31.0927	30.8682	31.0737	30.8385	30.4823	30.7453	30.9188	30.94	30.7453	SKIV2L2	Superkiller viralicidic activity 2-like 2	P42285;H0YAC4;H0Y8U3	P42285	146.15	28553000000	310
32.7672	32.8534	33	32.3142	31.8937	31.94	32.7573	32.9966	32.9797	ARHGAP25	Rho GTPase-activating protein 25	P42331-4;P42331-6;P42331-2;B7Z8K7	P42331-4;P42331-6;P42331-2	229.62	78050000000	552
29.2308	29.4976	29.3515	29.2625	29.3001	28.7802	29.4746	28.9203	29.3787	MTOR	Serine/threonine-protein kinase mTOR	P42345;B1AKP8;B1AKQ2	P42345	128.56	8673100000	169
29.766	29.5987	29.8489	30.1842	30.0479	29.9259	29.8872	29.8843	29.8249	EPS15	Epidermal growth factor receptor substrate 15	P42566;B1AUU8;P42566-2;S4R3U1	P42566;B1AUU8;P42566-2	129.62	13470000000	210
26.0793	26.1068	25.6342	25.9539	25.792	25.8764	25.4953	26.8273	25.3428	MLLT3	Protein AF-9	P42568-2;P42568;B1APT5;B1APT6	P42568-2;P42568;B1APT5	5.1227	503500000	22
30.9609	31.1901	30.933	31.2422	31.3033	31.5296	30.7849	30.5573	30.5754	CASP3	Caspase-3;Caspase-3 subunit p17;Caspase-3 subunit p12	P42574;C9JXR7;A8MVM1;A0A087WU32	P42574;C9JXR7;A8MVM1	119.79	30778000000	212
26.6998	25.3848	25.8707	27.0505	27.7771	28.066	26.4298	26.8974	26.8858	CASP2	Caspase-2;Caspase-2 subunit p18;Caspase-2 subunit p13;Caspase-2 subunit p12	P42575;P42575-2;C9JRR9;A0A087WYM1;P42575-3	P42575;P42575-2	61.062	1885900000	41
29.6865	29.3745	29.7178	31.1052	29.6492	30.0084	29.8264	29.8309	29.341	RPS27	40S ribosomal protein S27	P42677;Q5T4L4;C9J1C5	P42677;Q5T4L4	7.554	15792000000	75
26.3256	27.0506	26.0217	27.726	27.6998	27.341	26.0427	27.2535	25.204	NCAPD3	Condensin-2 complex subunit D3	P42695;G3V1A9;E9PKK4;E9PQA3;E9PLE0	P42695;G3V1A9	33.453	1482500000	31
28.7517	28.6998	28.7708	28.2803	28.4976	28.3109	28.9344	28.7988	28.8623	RBM34	RNA-binding protein 34	P42696;A2A2V2;P42696-2;Q5TCT4;H7C5M1	P42696;A2A2V2;P42696-2	30.91	6428500000	116
33.5641	33.4083	33.5867	33.025	33.1084	33.1828	33.1177	33.005	33.2619	LRPPRC	Leucine-rich PPR motif-containing protein, mitochondrial	P42704;B8ZZ38;C9JCA9;H7C3W8	P42704	323.31	160000000000	1302
33.8042	33.6735	33.8138	33.8138	33.5641	33.4943	33.8234	33.4458	33.1842	ACAA2	3-ketoacyl-CoA thiolase, mitochondrial	P42765;K7EME0;K7EJ68;K7EJB1;K7ER88	P42765;K7EME0	323.31	172000000000	811
31.8309	31.5978	31.1842	32.4032	31.7292	31.4334	32.1422	31.6671	31.4678	RPL35	60S ribosomal protein L35	P42766;F2Z388	P42766;F2Z388	57.604	49703000000	79
31.6839	31.3463	31.325	32.2786	31.8347	31.6923	31.8534	31.8974	31.7771	WAS	Wiskott-Aldrich syndrome protein	P42768;C9J3B7	P42768	198.68	46994000000	337
28.8385	29.104	28.7292	29.0609	28.019	28.5933	29.0914	29.1724	29.2781	PRCP	Lysosomal Pro-X carboxypeptidase	P42785;P42785-2;E9PIG4;E9PQB5;E9PL85;E9PQN3;E9PKN6;E9PNF7;E9PLY4;E9PNJ1;E9PL49	P42785;P42785-2;E9PIG4;E9PQB5;E9PL85;E9PQN3;E9PKN6	55.37	6209400000	88
28.9117	29.217	28.6964	30.0217	29.4413	29.4668	29.4032	29.2331	29.114	HTT	Huntingtin	P42858;H0YA07	P42858	185.8	8194000000	162
26.247	25.6571	25.4076	30.1483	30.5014	30.8081	29.3599	27.5682	25.4198	SLC1A4	Neutral amino acid transporter A	P43007;P43007-2	P43007;P43007-2	99.044	9282600000	72
31.2869	31.196	31.2365	31.3033	31.5618	31.6544	30.9188	30.8081	31.3463	PAFAH1B1	Platelet-activating factor acetylhydrolase IB subunit alpha	P43034;I3L3N5;P43034-2;I3L495	P43034	257.91	33915000000	249
28.5426	28.6424	28.7988	28.9287	28.6075	28.9002	28.9512	28.632	28.4668	CRAT	Carnitine O-acetyltransferase	P43155-2;P43155;P43155-3;H0Y4Z7;B7ZBP5;A6PVN3	P43155-2;P43155;P43155-3	31.347	5851400000	76
29.9814	29.3992	30.1604	30.6713	30.7373	30.6285	30.2759	30.2979	30.4532	MSH2	DNA mismatch repair protein Msh2	P43246;P43246-2;E9PHA6;V9H019;A0A087X078;A0A087X1E7;V9H0B2;V9H015;C9J809	P43246;P43246-2;E9PHA6;V9H019;A0A087X078;A0A087X1E7	150.93	22741000000	266
28.2262	28.4234	28.4707	28.5646	27.9484	28.3109	28.7162	29.0711	29.0557	GRK6	G protein-coupled receptor kinase 6	P43250-2;F8W9W2;P43250-3;P43250;D6RHX8;D6RHC7;D6RDA3;D6R9V4;Q5T060;P32298-3;P32298-4;P32298-2;P32298	P43250-2;F8W9W2;P43250-3;P43250;D6RHX8	70.547	4554700000	58
24.6971	23.8764	25.514	23.7182	25.2634	25.9474	24.6649	24.1488	25.5255	BTD	Biotinidase	P43251-4;P43251;P43251-3;P43251-2;C9JSN9	P43251-4;P43251;P43251-3;P43251-2	12.005	374600000	16
29.3536	29.0889	29.651	28.7195	29.1386	29.0864	29.4073	28.1263	27.8799	GPD2	Glycerol-3-phosphate dehydrogenase, mitochondrial	P43304;P43304-2;F5GYK7	P43304;P43304-2	71.287	6436800000	147
28.7486	29.249	30.1239	29.3131	29.6181	29.4668	29.8741	29.9539	30.362	SSR1	Translocon-associated protein subunit alpha	P43307;C9J3L8;C9J5W0;E9PAL7;C9IZQ1;P43307-2;C9JBX5	P43307;C9J3L8;C9J5W0;E9PAL7;C9IZQ1;P43307-2	39.215	12974000000	92
32.9153	32.7088	32.8385	33.1361	33.2619	33.2478	33.1239	33.2897	33.2193	ZAP70	Tyrosine-protein kinase ZAP-70	P43403;P43403-3;P43403-2;P43405-2;P43405	P43403;P43403-3	317.87	116000000000	750
32.1084	31.7252	31.9505	32.6	32.2193	32.2647	32.3223	32.4408	31.6501	RANBP1	Ran-specific GTPase-activating protein	P43487-2;P43487;F6WQW2;C9JXG8;C9JGV6;C9JJ34;C9JDM3;C9JIC6	P43487-2;P43487;F6WQW2;C9JXG8;C9JGV6;C9JJ34	121.87	73529000000	174
31.4284	31.2479	31.7088	31.1724	31.1544	30.9882	31.5978	31.2979	31.3982	NAMPT	Nicotinamide phosphoribosyltransferase	P43490;C9JG65;C9JF35	P43490	312.42	60649000000	350
32.2222	31.9539	31.7613	32.2869	32.1483	32.1115	32.3196	31.9081	31.8571	PSMC4	26S protease regulatory subunit 6B	P43686;P43686-2	P43686;P43686-2	278.41	62853000000	464
30.5109	30.8234	30.8234	30.2193	30.341	30.4823	30.5573	30.1842	30.8385	TSFM	Elongation factor Ts, mitochondrial;Elongation factor Ts	P43897;P43897-2;C9JT21;C9JG32;F8VPA7;F8VS27;P43897-4;P43897-3;F8WCK2	P43897;P43897-2;C9JT21	207.36	20257000000	152
33.7453	34.043	34.1679	33.3169	33.2478	33.3303	33.6088	33.4702	33.8042	VDAC2	Voltage-dependent anion-selective channel protein 2	P45880;A0A0A0MR02;P45880-2;P45880-1	P45880;A0A0A0MR02;P45880-2;P45880-1	308.89	180000000000	422
31.2814	30.846	31.3142	30.5014	30.2308	30.5933	31.2308	30.3303	31.0544	ACADSB	Short/branched chain specific acyl-CoA dehydrogenase, mitochondrial	P45954;P45954-2;H0Y6T4	P45954;P45954-2	127.82	23255000000	225
30.8157	30.5844	30.7453	31.362	31.3828	31.4967	30.7129	31.1239	31.225	CBX5	Chromobox protein homolog 5	P45973;F8VNY3	P45973	73.839	30831000000	202
32.5296	32.3088	32.8023	32.3879	32.3724	32.6154	32.5641	32.4919	32.6394	USP5	Ubiquitin carboxyl-terminal hydrolase 5	P45974-2;P45974;F5H571;H7C5J3;Q92995-2	P45974-2;P45974	284.61	78097000000	523
25.8417	25.0523	26.9088	27.3066	27.3992	27.4314	26.7389	27.2445	27.1795	MAPK9	Mitogen-activated protein kinase 9	P45984-3;P45984-2;P45984-4;P45984;J3KNK1;D7R525;P45984-5;E5RJ57;D6RAU3	P45984-3;P45984-2;P45984-4;P45984;J3KNK1	9.4579	1595100000	31
28.8974	28.9539	29.0003	29.6713	30.1115	29.5664	28.94	29.141	29.362	MAP2K4	Dual specificity mitogen-activated protein kinase kinase 4	P45985;P45985-2;R4GN37	P45985;P45985-2	54.674	9061800000	119
31.5573	31.5389	31.8792	31.7453	31.9188	31.9814	31.8571	31.6964	31.362	RANGAP1	Ran GTPase-activating protein 1	P46060;H0Y4Q3;B0QYT5;B0QYT4;B0QYT6	P46060	316.41	57243000000	397
33.5641	33.6735	33.7849	33.2336	33.2336	33.2759	33.2336	33.3828	33.6839	RECQL	ATP-dependent DNA helicase Q1	P46063;F8WA66;F8WD97;F5H2L2;F5H4P4;F5H3W0;F5GYB7	P46063	323.31	148000000000	706
27.9203	27.1795	27.5389	27.7645	27.4394	26.5754	27.4234	27.2803	27.4551	ATRX	Transcriptional regulator ATRX	P46100;P46100-3;P46100-4;P46100-5;P46100-2;A0A096LNL9;P46100-6;A0A096LNW1;A0A096LNN3;A0A096LNX6;A0A096LNL6;A0A087WWG0;H0Y3T0;A0A096LPG6;A0A096LNL7;A0A096LP59	P46100;P46100-3;P46100-4;P46100-5;P46100-2	93.805	2740200000	101
30.8974	30.846	31.0017	30.8974	30.7129	30.6198	30.8081	30.6544	30.8385	CRKL	Crk-like protein	P46109	P46109	51.703	23878000000	187
28.5536	28.6527	28.1312	27.6527	27.6181	27.3992	26.7084	27.3239	27.5014	MTIF2	Translation initiation factor IF-2, mitochondrial	P46199;H7C213	P46199	61.411	2663200000	40
29.588	29.8564	29.9259	30.1483	30.1604	30.1361	30.2193	30.1239	29.9539	BAG6	Large proline-rich protein BAG6	P46379-2;P46379;P46379-3;P46379-5;P46379-4;F6S6P2;X6REW1;F6UR09;F6U1F2;F6XTU0;F6RG75;A0A0A6YYP0;F6WML8;F6VEM6;F6X9W3;F6U341;F6TC96;H0Y710;H0Y4L1	P46379-2;P46379;P46379-3;P46379-5;P46379-4;F6S6P2;X6REW1	88.989	15246000000	155
28.509	29.1239	28.4154	27.6458	26.7135	26.5921	27.7771	27.9428	28.4785	CDKN1B	Cyclin-dependent kinase inhibitor 1B	P46527;E7ES52;H7C2T1	P46527;E7ES52	92.431	2108700000	50
29.8638	29.9677	29.6798	29.5808	29.1015	29.3001	29.393	29.5109	29.21	MAP2K3	Dual specificity mitogen-activated protein kinase kinase 3	P46734;P46734-3;P46734-2;E9PRZ0;J3QR49;J3KRV4;K7ELM6;X6RB39;J3QL77;E9PMA8	P46734;P46734-3;P46734-2	43.221	11177000000	166
29.8653	29.2422	29.5481	29.3282	29.461	28.9287	28.8564	29.4374	28.8711	BRCC3	Lys-63-specific deubiquitinase BRCC36	P46736-2;P46736-3;P46736;A0A087WZR3;H9KVA9;P46736-4;X6RJS7;P46736-5;A0A0A0MS96	P46736-2;P46736-3;P46736;A0A087WZR3;H9KVA9;P46736-4;X6RJS7;P46736-5	67.615	8716100000	115
32.4847	32.6522	32.6176	32.6923	32.717	32.3646	32.7533	32.9626	32.5156	RPL27A	60S ribosomal protein L27a	P46776;E9PLL6;E9PJD9;E9PLX7;H0YF34;E9PKT2	P46776;E9PLL6;E9PJD9	33.32	89500000000	120
33.9677	33.8138	34.0017	33.7653	33.8516	33.87	33.6088	33.6307	33.9591	RPL5	60S ribosomal protein L5	P46777;Q5T7N0	P46777	81.827	203000000000	459
32.9382	32.5686	32.4108	32.635	31.8571	31.7849	32.8992	32.4556	32.6242	RPL21	60S ribosomal protein L21	P46778;G3V1B3;M0R181	P46778	43.211	83148000000	124
32.0673	32.0217	31.4184	32.2647	31.8937	32.1021	32.0609	31.8196	32.2897	RPL28	60S ribosomal protein L28	P46779;H0YKD8;P46779-2;P46779-3;H0YLP6;H0YMF4;P46779-4;P46779-5	P46779;H0YKD8;P46779-2;P46779-3;H0YLP6;H0YMF4;P46779-4;P46779-5	25.285	65928000000	141
33.87	33.6735	33.9677	34.0753	33.7946	33.6307	33.8792	33.9153	33.7849	RPS9	40S ribosomal protein S9	P46781;B5MCT8;C9JM19;F2Z3C0;A8MXK4	P46781;B5MCT8;C9JM19	27.452	212000000000	255
29.6898	28.1984	30.4727	29.3431	29.3536	29.3724	29.7549	29.4919	29.8339	RPS10	40S ribosomal protein S10	P46783;Q9NQ39	P46783	65.342	15345000000	68
32.5226	32.715	33	32.6285	32.0737	32.3196	32.6713	32.1842	32.5132	GNPDA1	Glucosamine-6-phosphate isomerase 1	P46926;D6R9P4;D6RFF8;D6RAY7;P46926-2;D6RB13;D6R917;V9GYK3;D6RFK5;V9GYW0	P46926;D6R9P4;D6RFF8;D6RAY7;P46926-2	127.74	70261000000	252
25.9562	26.1666	25.472	28.5052	27.0609	28.0813	27.6931	27.8916	26.3477	UTRN	Utrophin	P46939-2;P46939;P46939-4;Q5T097;P46939-3;H0Y337;A0A0A0MSM3	P46939-2;P46939	66.26	1941500000	62
35.0753	35.1753	35.3336	35.4334	35.6496	35.5613	35.2193	35.4083	35.2759	IQGAP1	Ras GTPase-activating-like protein IQGAP1	P46940;H0YLE8;H0YKA5;A0A087X225;A0A087WWP1	P46940;H0YLE8	323.31	563000000000	2142
29.94	29.7178	29.726	30.8157	30.196	29.8974	30.4532	30.5014	30.1842	GYG1	Glycogenin-1	P46976-2;P46976;C9JQ42;G5E9W8;P46976-3;C9J8R8;C9J7C7	P46976-2;P46976;C9JQ42;G5E9W8;P46976-3	55.101	16097000000	111
30.5933	30.2535	30.362	29.7437	30.3303	30.2759	30.6881	31.099	31.3356	STT3A	Dolichyl-diphosphooligosaccharide--protein glycosyltransferase subunit STT3A	P46977;P46977-2;E9PN73;E9PI32;H0YET6	P46977;P46977-2	60.333	22150000000	155
26.4637	26.0454	24.1218	27.4785	27.9088	28.3239	27.4707	27.1214	27.2891	RABIF	Guanine nucleotide exchange factor MSS4	P47224	P47224	18.69	1683000000	24
31.6022	31.6964	32.2279	31.717	31.7927	31.9081	31.717	31.7453	31.978	CAPZA2	F-actin-capping protein subunit alpha-2	P47755;F8W9N7;C9JUG7;P47755-2;F8WED3	P47755;F8W9N7	181.55	49296000000	255
34.5354	34.4519	34.7603	34.8375	34.5754	34.7553	34.6307	34.6995	34.8138	CAPZB	F-actin-capping protein subunit beta	P47756-2;B1AK87;B1AK88;P47756;B1AK85	P47756-2;B1AK87;B1AK88;P47756;B1AK85	323.31	337000000000	693
31.7652	31.362	31.5062	31.9045	31.9365	31.9153	31.6458	31.9609	31.7252	QARS	Glutamine--tRNA ligase	P47897;P47897-2;C9J165;H7C0R3;C9JSG9;F2Z2V6	P47897;P47897-2	315.18	51491000000	429
30.2979	29.9117	29.524	30.1483	30.5933	30.4727	29.8608	30.099	30.2869	RPL29	60S ribosomal protein L29	P47914	P47914	5.2124	16431000000	45
31.4384	31.1901	31.1052	31.0479	29.8474	30.2193	30.9117	30.3196	31.0864	UQCRFS1;UQCRFS1P1	Cytochrome b-c1 complex subunit Rieske, mitochondrial;Cytochrome b-c1 complex subunit 11;Putative cytochrome b-c1 complex subunit Rieske-like protein 1	P47985;P0C7P4	P47985;P0C7P4	86.031	24715000000	145
33.6307	33.6415	33.8234	33.4083	32.8829	32.9831	33.6735	33.1619	33.4943	ATP5O	ATP synthase subunit O, mitochondrial	P48047;H7C0C1;H7C086;H7C068	P48047;H7C0C1	108.79	147000000000	273
28.6798	28.8653	28.5014	29.3473	29.2512	28.9787	29.7942	29.6981	28.965	LIMS1	LIM and senescent cell antigen-like-containing domain protein 1	P48059-2;P48059;P48059-4;P48059-3;C9JF46;P0CW19-2;A0A0A6YYD2	P48059-2;P48059;P48059-4;P48059-3	117.39	8194400000	106
25.5657	26.2631	26.3967	26.6998	26.632	26.3662	26.6458	26.4999	25.5944	GLIPR1	Glioma pathogenesis-related protein 1	P48060;B4E3S5;F6VVE8;P48060-2	P48060	14.104	678120000	20
31.8385	31.7047	31.8119	32.1021	31.9295	31.7888	31.8865	31.7333	31.9712	PREP	Prolyl endopeptidase	P48147	P48147	255.23	50953000000	455
31.2365	30.995	31.6458	31.8081	31.6544	31.5933	31.5109	31.611	31.5889	PIP4K2A	Phosphatidylinositol 5-phosphate 4-kinase type-2 alpha	P48426;P48426-2;Q5JUT3;H7BXS3;Q5JUT2;S4R320	P48426;P48426-2;Q5JUT3	136.18	37885000000	260
31.6372	31.6198	31.3463	32.0895	32.1331	32.1513	32.0381	32.1694	32.0017	ARCN1	Coatomer subunit delta	P48444;B0YIW6;P48444-2;Q6P1Q5;E9PK34	P48444;B0YIW6;P48444-2	110.42	55286000000	405
29.5444	29.0557	28.9456	29.588	29.3131	29.2692	29.4512	29.2193	29.4374	LSS	Lanosterol synthase	P48449;P48449-3;P48449-2;C9J315;H7C3A5	P48449;P48449-3;P48449-2	33.907	9526100000	152
26.9977	26.6865	26.1703	26.965	26.632	26.6998	26.8142	26.8504	27.3992	PPP3CC	Serine/threonine-protein phosphatase 2B catalytic subunit gamma isoform;Serine/threonine-protein phosphatase	P48454-2;P48454;P48454-3;G3V111;H0YB02;H0YB04;H0YC26;E5RJH4	P48454-2;P48454;P48454-3;G3V111	9.3612	1583900000	29
29.604	29.3388	29.509	28.877	28.6389	28.5609	29.4746	29.1115	29.3869	GCLC	Glutamate--cysteine ligase catalytic subunit	P48506;E1CEI4;D6R959;D6RGF8;H0YAB6;D6REX4;H0Y9I7	P48506;E1CEI4	54.185	7824300000	119
29.4354	28.6424	29.4842	29.3951	29.0762	29.003	29.0965	29.027	29.0243	GCLM	Glutamate--cysteine ligase regulatory subunit	P48507;D3DT44;P48507-2	P48507;D3DT44;P48507-2	47.705	7445100000	57
27.7645	28.2123	24.9119	28.0401	28.9259	28.2399	28.203	28.4194	27.5754	TRAPPC10	Trafficking protein particle complex subunit 10	P48553;A0A096LPH7;F8WE24;P48553-2	P48553	74.215	3590800000	38
30.7771	30.8385	31.1483	31.2924	31.2308	31.196	31.196	31.1664	31.4032	PSMD8	26S proteasome non-ATPase regulatory subunit 8	R4GMR5;P48556;K7EJR3;K7EJC1;K7ERW6;K7ENY6	R4GMR5;P48556;K7EJR3;K7EJC1	153.93	35161000000	209
27.6181	27.5536	27.3239	27.9088	27.9977	27.7895	26.9088	28.1795	27.5315	PRRC2A	Protein PRRC2A	P48634;P48634-3;P48634-2;P48634-4	P48634;P48634-3;P48634-2;P48634-4	46.574	2906500000	71
30.7771	30.8901	30.6285	31.2308	31.2135	31.5109	30.995	30.9117	31.0217	GSS	Glutathione synthetase	P48637;P48637-2	P48637;P48637-2	75.308	26759000000	168
33.4702	33.7252	34.0592	33.4581	33.6735	33.5062	33.7946	33.6307	33.7453	CCT5	T-complex protein 1 subunit epsilon	P48643;B7ZAR1;E9PCA1;E7ENZ3;P48643-2;D6RIZ7;H0Y914	P48643;B7ZAR1;E9PCA1;E7ENZ3;P48643-2	323.31	206000000000	898
28.805	28.7195	28.8974	28.3066	28.604	28.5826	28.5165	28.8081	28.9869	PTDSS1	Phosphatidylserine synthase 1	P48651;P48651-3;P48651-2;J3KNR6	P48651;P48651-3;P48651-2	21.367	5306900000	77
27.2891	26.9316	25.1674	24.973	27.3494	27.509	28.0813	28.2803	27.8264	HSPA13	Heat shock 70 kDa protein 13	P48723	P48723	22.41	2559400000	23
29.0479	28.4433	29.0914	29.141	29.1532	28.6964	28.8203	28.726	28.8203	CSNK1A1;CSNK1A1L	Casein kinase I isoform alpha;Casein kinase I isoform alpha-like	P48729;P48729-3;P48729-2;D6REM4;E7ETM0;H0Y9X2;U3KQK7;Q8N752;U3KPX3;U3KQ83;E5RG27;D6RGE5	P48729;P48729-3;P48729-2;D6REM4;E7ETM0;H0Y9X2;U3KQK7;Q8N752	43.359	7178300000	93
34.1753	34.4083	34.4146	34.2048	33.9677	34.3763	34.7504	34.8328	35.0592	IDH2	Isocitrate dehydrogenase [NADP], mitochondrial	P48735;P48735-2;H0YL11	P48735;P48735-2;H0YL11	323.31	295000000000	657
25.7286	25.4135	28.0166	25.236	26.1332	26.1795	27.0296	26.0711	26.2058	PIK3CG	Phosphatidylinositol 4,5-bisphosphate 3-kinase catalytic subunit gamma isoform	P48736;E9PDN7	P48736	11.37	1029000000	28
31.0283	31.0283	31.6458	31.3303	31.4134	31.3672	31.4823	31.4919	31.2077	PITPNB	Phosphatidylinositol transfer protein beta isoform	P48739;P48739-3;A0A0A0MSW4;P48739-2;B3KYB7;B3KYB6	P48739;P48739-3;A0A0A0MSW4;P48739-2;B3KYB7;B3KYB6	170.04	36900000000	280
30.4727	30.1115	29.2913	31.0017	30.8974	31.0084	31.3879	30.9259	30.4134	CD97	CD97 antigen;CD97 antigen subunit alpha;CD97 antigen subunit beta	P48960-2;P48960-3;P48960;B4DWB8;M0R0K5;Q9UHX3-4;Q9UHX3-6;Q9UHX3-3;Q9UHX3-2;Q9UHX3;M0QY55;K7EPE8;Q9UHX3-5;K7ELE5;K7EKV5;K7EPP8	P48960-2;P48960-3;P48960	195.97	25660000000	220
30.0609	30.2193	29.3174	27.976	26.7389	27.1312	29.537	30.4032	30.1361	PXN	Paxillin	P49023-2;P49023;P49023-3;F5GZ78;P49023-4;H0YIE4;F5H836	P49023-2;P49023;P49023-3;F5GZ78;P49023-4	140.68	7870100000	140
27.0914	26.3222	25.1423	26.9203	26.4378	26.6865	26.0218	26.8385	25.9912	NR2C2	Nuclear receptor subfamily 2 group C member 2	P49116;C9JMI6	P49116	13.628	1317900000	34
32.3356	32.7453	32.622	31.901	31.947	31.6198	32.6022	32.2193	32.1453	ALDH9A1	4-trimethylaminobutyraldehyde dehydrogenase	P49189;P49189-2	P49189;P49189-2	164.3	62090000000	330
32.4309	32.0184	30.1361	31.933	32.1544	32.1753	31.995	32.3515	31.995	RPL34	60S ribosomal protein L34	P49207	P49207	7.0411	57464000000	91
30.1724	29.4433	29.7162	30.7692	30.2308	30.2193	30.5844	30.0217	29.7405	RPIA	Ribose-5-phosphate isomerase	P49247	P49247	48.406	16025000000	117
31.0609	31.2647	31.099	31.2759	31.2308	31.0017	31.13	31.5709	31.846	LMAN1	Protein ERGIC-53	P49257	P49257	217.76	43404000000	287
31.3776	31.2077	31.5014	32.6044	32.4556	32.2814	31.6923	32.0737	32.1208	NASP	Nuclear autoantigenic sperm protein	P49321;P49321-3;P49321-2;P49321-4;Q5T624;E9PRH9;H0YF33;H0YDS9;E9PI86;E9PPQ8;E9PPR5;E9PNB5	P49321;P49321-3;P49321-2;P49321-4;Q5T624;E9PRH9;H0YF33	283.04	60173000000	286
32.2336	31.9045	31.995	32.8719	33.1694	32.9153	32.8571	32.8847	32.7888	FASN	Fatty acid synthase;[Acyl-carrier-protein] S-acetyltransferase;[Acyl-carrier-protein] S-malonyltransferase;3-oxoacyl-[acyl-carrier-protein] synthase;3-oxoacyl-[acyl-carrier-protein] reductase;3-hydroxyacyl-[acyl-carrier-protein] dehydratase;Enoyl-[acyl-carrier-protein] reductase;Oleoyl-[acyl-carrier-protein] hydrolase	P49327;J3KTF0	P49327	323.31	132000000000	1054
29.5772	29.8974	29.7389	29.2692	29.7676	29.6865	29.6372	30.2193	29.6713	FNTA	Protein farnesyltransferase/geranylgeranyltransferase type-1 subunit alpha	P49354;E9PQP6;P49354-2;B3KVN2;H0YCW1;E9PPM9;E9PN85	P49354;E9PQP6;P49354-2;B3KVN2	71.598	12641000000	145
34.0184	33.8422	34.13	34.2048	34.099	34.099	34.1828	33.9505	34.1901	CCT3	T-complex protein 1 subunit gamma	P49368;P49368-2;B4DUR8;E9PRC8;Q5SZX6;Q5SZW8;E9PQ35;E9PM09;Q5SZX9	P49368;P49368-2;B4DUR8	263.16	261000000000	879
30.0349	29.5646	29.8814	29.5844	29.2147	29.673	29.9539	29.8623	29.6561	MRPL19	39S ribosomal protein L19, mitochondrial	P49406;S4R3W9;A0A0A0MRF4;H7C2J0;S4R455	P49406;S4R3W9	45.833	11703000000	112
28.3452	29.0889	29.2054	29.3088	29.3153	28.7292	29.8096	29.588	29.0401	ARRB1	Beta-arrestin-1	P49407-2;P49407;E9PM35;H0YET9;E7ESX4;P10523	P49407-2;P49407;E9PM35	89.783	7783100000	91
34.3568	34.1975	34.3763	33.7252	33.5412	33.6839	34.2828	33.6415	33.8792	TUFM	Elongation factor Tu, mitochondrial	P49411;H3BNU3	P49411	323.31	219000000000	731
32.0958	31.9609	31.611	31.9365	31.5573	31.5296	31.6501	31.3142	31.4775	SRP9	Signal recognition particle 9 kDa protein	P49458;E9PE20;P49458-2	P49458	11.06	41918000000	77
32.3088	32.0479	32.2336	32.6307	32.8478	32.6132	32.6394	32.5014	32.6242	AARS	Alanine--tRNA ligase, cytoplasmic	P49588;P49588-2;H3BPK7	P49588;P49588-2	323.31	89850000000	729
30.611	30.5844	31.0864	30.3515	30.2077	30.362	30.1604	30.2759	30.6629	CARS	Cysteine--tRNA ligase, cytoplasmic	P49589;P49589-3;B4DKY1;P49589-2;C9JLN0;E9PRS8;E9PLP0	P49589;P49589-3;B4DKY1;P49589-2	125.66	17197000000	274
29.3174	29.0914	29.5573	28.6355	28.0557	28.6527	28.2759	28.9203	28.995	HARS2	Probable histidine--tRNA ligase, mitochondrial	P49590;P49590-2;B4DQ67;D6RJE6;D6RB22	P49590;P49590-2;B4DQ67	43.981	5790400000	89
32.2759	32.1239	32.393	32.6608	32.2786	32.3776	32.6713	32.1269	32.1331	SARS	Serine--tRNA ligase, cytoplasmic	Q5T5C7;P49591	Q5T5C7;P49591	175.24	70769000000	352
26.1497	27.0718	26.6595	27.6527	27.8682	27.7389	27.6251	27.0813	27.5754	PPM1F	Protein phosphatase 1F	P49593;P49593-2;B5MCT7;A8MX49;C9J2F3;C9JL74	P49593;P49593-2;B5MCT7;A8MX49	33.066	2808100000	28
25.4472	26.251	25.4179	26.7771	27.5536	27.8682	24.6139	26.3083	24.8336	PRIM1	DNA primase small subunit;DNA primase	P49642;F8VNY2;H0YIP2;F8VSB2	P49642;F8VNY2	24.096	1646400000	23
25.5981	24.6704	26.1597	27.1795	27.2891	27.217	25.1891	26.8836	24.2598	PRIM2	DNA primase large subunit	P49643;A0A096LP51;P49643-2	P49643	11.187	1058900000	17
27.7453	26.8858	27.1214	27.2535	27.6998	27.3745	27.3153	27.17	27.5165	CASP4	Caspase-4;Caspase-4 subunit 1;Caspase-4 subunit 2	P49662;E9PMT1	P49662	82.214	2229000000	48
29.1065	29.0296	28.5389	29.5591	28.6216	29.1065	28.6561	29.1604	28.6798	CTCF	Transcriptional repressor CTCF	P49711;P49711-2;V9GY73;Q8NI51-11;Q8NI51-6;Q8NI51-5;Q8NI51-10;Q8NI51-2;Q8NI51;Q8NI51-3;Q8NI51-7;F5H2V8;Q8NI51-8	P49711;P49711-2	147.17	7205100000	138
31.5062	31.8385	32.2393	31.9224	32.1269	31.7292	32.0576	31.7573	31.8196	PSMB3	Proteasome subunit beta type-3	P49720;A0A087WXQ8;A0A087WY10;A0A087WUL2	P49720;A0A087WXQ8;A0A087WY10;A0A087WUL2	75.909	51950000000	225
32.6285	32.8176	32.7453	32.901	32.5366	32.6608	32.8534	32.6902	32.5822	PSMB2	Proteasome subunit beta type-2	P49721;A0A087WVV1	P49721;A0A087WVV1	141.9	97131000000	260
31.3033	31.1664	31.1052	32.6985	33.2106	32.9206	31.947	32.1544	31.3879	MCM2	DNA replication licensing factor MCM2	P49736;H0Y8E6;F8WDM3;C9J013;C9JZ21	P49736;H0Y8E6	323.31	84247000000	518
33.2106	33.5978	33.3956	33.1574	33.0101	33.2759	33.3169	32.7965	32.3383	ACADVL	Very long-chain specific acyl-CoA dehydrogenase, mitochondrial	P49748;P49748-3;P49748-2;G3V1M7;J3QRJ8;K7EQP4;J3KSR4;K7EJW8;J3KS89;J3QKU9;K7EMF8	P49748;P49748-3;P49748-2	323.31	119000000000	651
29.995	29.8697	30.1361	30.1724	29.7227	29.9259	29.9117	29.8974	29.7723	YLPM1	YLP motif-containing protein 1	P49750-4;P49750;H0YIQ2;P49750-3;F8VU51;H0YI23;U3KQT9	P49750-4;P49750;H0YIQ2;P49750-3;F8VU51	125.81	12790000000	214
27.2979	27.1604	27.6865	27.604	27.0401	26.6595	27.6458	28.0914	27.6527	VPS41	Vacuolar protein sorting-associated protein 41 homolog	P49754-2;P49754;P49754-3;C9J3F8;H7BXH3;C9JU58;C9J2U9;C9JZ11	P49754-2;P49754;P49754-3	29.991	2003100000	47
30.4919	30.7453	31.2308	31.4384	31.3033	31.4234	32.0381	32.2222	32.2365	TMED10	Transmembrane emp24 domain-containing protein 10	P49755;G3V2K7	P49755	45.16	42157000000	148
30.9117	30.5014	30.9117	30.7613	30.5481	30.5389	30.8004	30.7211	30.8608	RBM25	RNA-binding protein 25	P49756;P49756-2;P49756-3;E9PQU5;E9PSE8;H0YE46;P49756-4	P49756	197.67	24165000000	311
29.5481	29.461	28.4551	29.4881	29.389	29.0322	29.6216	29.4571	29.5754	EIF2B2	Translation initiation factor eIF-2B subunit beta	P49770;H0YJJ8;G3V5E5;H0YK01	P49770	76.9	9321400000	136
27.4707	26.4058	27.0214	27.4551	27.5389	27.6798	25.2387	25.7032	24.3942	FLT3LG	Fms-related tyrosine kinase 3 ligand	P49771-3;P49771-2;P49771;M0QXI0;M0QYM9;M0R3A6	P49771-3;P49771-2;P49771;M0QXI0;M0QYM9	33.691	1154600000	13
31.5527	32.1664	32.08	32.6923	32.9814	32.8441	32.3568	32.5641	32.6372	HINT1	Histidine triad nucleotide-binding protein 1	P49773;D6REP8;D6RE99;D6RD60;D6RC06	P49773	164.28	79939000000	250
31.1544	30.8829	31.0217	31.0283	31.2019	31.1361	30.8682	31.0414	31.099	NUP153	Nuclear pore complex protein Nup153	P49790;P49790-3;P49790-2	P49790;P49790-3;P49790-2	323.31	31613000000	430
32.4532	32.2979	32.362	32.2422	32.2393	32.2077	32.4581	32.3223	32.463	RANBP2	E3 SUMO-protein ligase RanBP2	P49792;F8W705;Q99666-2;H0YBN8;C9J6W1;Q7Z3J3-2;C9J1W9;C9JF75;H7BZ48;F8WBP7;C9J1P2	P49792	323.31	73377000000	1080
28.5646	28.632	27.8682	29.6981	28.7927	29.1652	28.3951	28.805	28.4785	RGS19	Regulator of G-protein signaling 19	P49795	P49795	26.643	5631900000	68
29.2869	29.6663	29.94	29.94	30.1483	30.0217	29.7502	30.0084	29.94	GSK3A	Glycogen synthase kinase-3 alpha	P49840;A8MT37;M0QYV0	P49840;A8MT37	28.201	14639000000	54
27.965	27.8974	27.3066	28.2891	28.3992	28.258	28.8324	28.0864	27.8504	GSK3B	Glycogen synthase kinase-3 beta	P49841;P49841-2	P49841;P49841-2	85.995	3636700000	72
29.4294	29.0557	28.9977	29.3239	29.6251	29.6441	29.7708	29.7502	29.55	NT5C2	Cytosolic purine 5-nucleotidase	P49902;P49902-2;Q5JUV4;Q5JUV3;Q5JUV6;H0YHR8;REV__M0QX83;S4R3E7;S4R3A6;REV__H0YES7;REV__F5GWJ3;REV__Q17RW3	P49902;P49902-2;Q5JUV4	91.367	9469600000	151
30.5389	30.0217	30.2869	30.5754	30.4919	29.9814	30.5481	30.341	30.0217	SEPHS1	Selenide, water dikinase 1	P49903;P49903-2;P49903-4;P49903-3;Q5T5U6;Q5T5U7	P49903;P49903-2;P49903-4;P49903-3;Q5T5U6	125.77	17265000000	187
25.379	26.2934	25.6398	28.0296	27.4234	27.5536	27.0401	27.2262	24.7308	MTHFS	5-formyltetrahydrofolate cyclo-ligase	P49914;A0A0A6YYL1;P49914-2;H3BMB9	P49914;A0A0A6YYL1;P49914-2	5.209	1757300000	20
31.325	31.099	31.1361	31.6923	31.7965	31.6964	31.7849	31.7771	31.5014	GMPS	GMP synthase [glutamine-hydrolyzing]	P49915;P49915-2	P49915;P49915-2	317.07	50490000000	475
28.8081	28.7389	28.0137	28.8294	28.7227	28.6216	29.1312	28.976	29.066	LIG3	DNA ligase 3	P49916-3;P49916;P49916-4;P49916-2;K7ERZ5;K7ENR9;K7EJR4	P49916-3;P49916;P49916-4;P49916-2;K7ERZ5	66.069	6446500000	121
25.8552	25.9111	26.038	26.5105	25.8433	26.2133	26.6998	26.965	26.143	LIG4	DNA ligase 4	P49917	P49917	27.143	1107600000	23
30.341	30.4433	30.9259	30.5014	30.1483	30.5481	30.9259	30.5481	30.4234	MRE11A	Double-strand break repair protein MRE11A	P49959;F8W7U8;P49959-3;P49959-2;F5GXT0;F5H742;F5H256	P49959;F8W7U8;P49959-3;P49959-2	159.61	20475000000	232
26.7541	28.5278	28.9622	28.7613	29.2714	27.4234	27.9259	27.9031	25.0056	ENTPD1	Ectonucleoside triphosphate diphosphohydrolase 1	P49961;P49961-2;P49961-6;P49961-5;P49961-4;P49961-3;R4GMQ9	P49961;P49961-2;P49961-6;P49961-5;P49961-4;P49961-3	10.366	3058600000	27
25.9292	26.6359	25.738	24.375	25.171	27.8974	25.9672	27.3066	26.3861	GNAQ	Guanine nucleotide-binding protein G(q) subunit alpha	P50148;B1AM21;K7EL62;P29992	P50148;B1AM21	6.6793	1307900000	25
32.6066	32.4159	32.2365	32.1513	31.9505	32.0958	32.362	31.7771	31.8974	IDH3A	Isocitrate dehydrogenase [NAD] subunit alpha, mitochondrial	P50213;H0YL72;P50213-2;H0YMU3;H0YLI6;H0YKD0;H0YNF5;H0YM64;H0YM46	P50213;H0YL72;P50213-2;H0YMU3	135.38	63005000000	314
27.7708	29.3787	28.5718	31.7849	31.9188	31.8309	29.9117	30.099	31.2479	CRIP1	Cysteine-rich protein 1	P50238;K4DIB9;H3BRQ4	P50238;K4DIB9;H3BRQ4	72.08	36220000000	95
29.9539	29.5278	29.8667	30.0349	29.7096	30.2077	29.3196	29.389	29.5736	PPOX	Protoporphyrinogen oxidase	P50336;H0YFP3;F5GZT7;H0YFE1;F5H1I5;F5H825	P50336;H0YFP3	66.437	10971000000	128
34.6307	34.6735	34.9242	34.8138	34.9975	35.0832	34.7302	34.7201	34.8138	GDI2	Rab GDP dissociation inhibitor beta	P50395;P50395-2;Q5SX87;V9GYF8;Q5SX90;Q5SX86;V9GYJ7;Q5SX91	P50395;P50395-2;Q5SX87	323.31	413000000000	984
29.8623	30.0737	29.7064	29.7723	29.4214	29.9814	29.9259	29.9814	29.5389	EMD	Emerin	P50402;Q5HY57;F8WEQ1	P50402;Q5HY57	40	12220000000	154
29.5627	29.8974	29.8638	29.6931	30.0084	29.843	29.9539	30.099	29.9117	CPT1A	Carnitine O-palmitoyltransferase 1, liver isoform	P50416;P50416-2;H3BP22;H3BUV7;H3BMD2;H3BUJ0;Q92523-4;Q92523-3;Q92523	P50416;P50416-2	131.04	14476000000	247
27.1015	27.3745	24.8028	27.4785	27.4394	26.6998	26.8385	27.0084	24.7588	SERPINB8	Serpin B8	P50452;P50452-2;C9JVA8;H7BXK7;C9JTJ8;P50452-3	P50452;P50452-2;C9JVA8;H7BXK7	27.888	1827100000	33
32.9831	32.8664	32.9153	31.5296	31.6458	31.2759	32.9643	32.901	32.5889	SERPINB9	Serpin B9	P50453	P50453	134.22	78969000000	397
26.452	26.275	26.2545	27.3066	27.7771	27.0609	27.1984	27.2979	26.965	SERPINH1	Serpin H1	P50454;E9PKH2;E9PR70;E9PPV6;E9PNX1;E9PK86;E9PMI5;H0YEP8;E9PQ34;E9PJH8;E9PIG2;E9PRS3	P50454;E9PKH2;E9PR70;E9PPV6	33.479	2567200000	42
31.9188	31.5933	31.933	32.2869	32.1664	32.1544	32.0705	32.0576	32.0609	ST13;ST13P4;ST13P5	Hsc70-interacting protein;Putative protein FAM10A4;Putative protein FAM10A5	P50502;Q3KNR6;H7C3I1;F6VDH7;Q8IZP2;A0A087X1H6;Q8NFI4;F8WAQ7	P50502;Q3KNR6;H7C3I1;F6VDH7;Q8IZP2;A0A087X1H6;Q8NFI4	84.36	63764000000	206
31.8829	31.8042	31.3303	32.333	32.5412	32.3303	32.2106	32.0447	31.8385	VASP	Vasodilator-stimulated phosphoprotein	P50552;K7EM16;K7ENL7;K7ENR7;K7EIG8;K7EQD0	P50552	156.93	60408000000	401
32.7047	32.6565	32.7373	33.2897	33.3033	33.2336	33.0316	33.0769	32.9966	DNM2	Dynamin-2	P50570-5;P50570;P50570-2;Q05193-5;Q05193-3;Q05193-2;Q05193;K7EPK9;K7ENE7	P50570-5;P50570;P50570-2	323.31	114000000000	650
25.1378	26.2156	26.1488	26.7895	26.7895	26.7645	25.4755	26.7645	26.3562	DNM2	Dynamin-2	P50570-4;P50570-3;K7EMQ3;E5RHK8;Q9UQ16-2;Q9UQ16-3;Q9UQ16;Q9UQ16-4;Q9UQ16-5;E5RIK2	P50570-4;P50570-3	4.4954	1128900000	30
29.7292	29.3951	30.0217	29.8974	29.7988	29.4433	29.4823	29.5718	29.509	METAP2	Methionine aminopeptidase 2	P50579;A0A0A6YYK3;P50579-3;G3V1U3;F8VSC4	P50579;A0A0A6YYK3;P50579-3;G3V1U3	235.33	12327000000	198
28.8564	29.0322	29.8474	28.6697	28.6964	28.6458	27.7581	28.8682	29.4374	NUDT2	Bis(5-nucleosyl)-tetraphosphatase [asymmetrical]	P50583	P50583	31.116	5934200000	76
27.8019	27.0609	27.1604	27.8324	27.3153	27.3992	27.9259	27.6998	26.9203	CDK7	Cyclin-dependent kinase 7	P50613;D6R9G1;D6RAD4;D6REC6;D6RFL0;D6RGG9;D6RI01;D6R9Z2;D6RF14;D6RIG9	P50613;D6R9G1;D6RAD4	19.248	2700500000	49
29.7113	29.7211	29.8203	30.9045	30.362	31.0084	30.8974	31.2535	31.015	RASSF2	Ras association domain-containing protein 2	P50749;P50749-2;Q9H2L5-3;Q9H2L5;Q9H2L5-2	P50749	87.39	21267000000	211
28.3066	27.7195	27.976	28.019	27.673	28.2935	29.0557	27.9088	27.8445	CDK9	Cyclin-dependent kinase 9	P50750;P50750-2;X6RE90	P50750;P50750-2	22.711	3860300000	58
31.6964	31.6586	31.5664	31.8792	31.8497	31.7494	31.5109	31.4727	31.5014	LRBA	Lipopolysaccharide-responsive and beige-like anchor protein	P50851-2;E9PEM5;H0Y9N9	P50851-2;E9PEM5	307.62	47589000000	501
32.2814	32.6176	32.4433	31.9224	31.4134	31.4871	32.5085	32.6777	32.6608	PPT1	Palmitoyl-protein thioesterase 1	P50897;E9PMG2;E9PIA8;Q5T0S4;P50897-2;E9PP28;E9PK48;E9PSE5	P50897;E9PMG2;E9PIA8;Q5T0S4;P50897-2	80.936	57205000000	252
32.2703	32.2478	32.2759	32.1115	32.2924	31.8792	32.0283	32.4895	32.2019	RPL14	60S ribosomal protein L14	P50914;E7EPB3	P50914;E7EPB3	15.931	67631000000	151
34.2619	34.1828	34.1453	34.2336	34.1223	34.2478	34.2689	34.0753	34.3303	CCT8	T-complex protein 1 subunit theta	P50990;P50990-2;P50990-3;H7C2U0	P50990;P50990-2;P50990-3	323.31	287000000000	885
33.8234	33.7453	34.043	33.6307	33.6944	33.7849	34.0017	33.7453	33.9417	CCT4	T-complex protein 1 subunit delta	P50991;P50991-2	P50991;P50991-2	323.31	220000000000	629
33.7553	34.0266	33.9063	33.4083	33.3956	33.5527	33.3169	33.2759	33.4943	ANXA11	Annexin A11	P50995-2;P50995;H0Y6E1;E5RIN3;Q5T0G9;P27216;P27216-2	P50995-2;P50995	150.11	156000000000	491
29.362	29.3431	29.6355	29.3745	29.2308	29.3367	29.3992	28.8682	29.3452	PAPOLA	Poly(A) polymerase alpha	P51003;G3XAH6;G3V2A0;P51003-2;G3V3I9;Q9NRJ5;G3V457;H0YJ00;H0YJL4	P51003;G3XAH6;G3V2A0	48.931	9182100000	114
25.913	25.5667	25.997	26.3222	26.2133	26.3975	25.2749	26.8858	26.7389	FXR2	Fragile X mental retardation syndrome-related protein 2	P51116;I3L1Z2	P51116	13.674	845030000	28
28.3536	25.8415	28.4862	25.0895	26.0183	24.768	29.8489	29.1747	28.8173	GZMM	Granzyme M	U3KQV5;P51124	U3KQV5;P51124	35.89	3787900000	45
30.2979	30.2193	29.258	30.9259	30.5573	30.1115	30.8004	30.4433	29.9814	RAB5C	Ras-related protein Rab-5C	P51148;P51148-2;K7ERI8;F8VVK3;K7ENY4;F8VWU4;F8VSF8;K7EIP6	P51148;P51148-2;K7ERI8;F8VVK3	24.97	18693000000	116
33.5412	33.5641	33.6629	32.9171	32.8023	32.9831	33.3033	33.0816	33.7252	RAB7A	Ras-related protein Rab-7a	P51149;C9J8S3;C9J4V0;C9J592;C9IZZ0;C9J4S4;C9J7D1	P51149;C9J8S3;C9J4V0;C9J592;C9IZZ0	171.99	139000000000	406
29.3745	29.5278	29.0864	29.9259	30.5109	30.5844	30.1239	30.1115	30.0349	RAB27A	Ras-related protein Rab-27A	P51159;P51159-2;H3BN55;H3BVH7;H3BS49;H3BUD9;H3BU81;K7ES41	P51159;P51159-2;H3BN55;H3BVH7;H3BS49;H3BUD9	45.012	17900000000	163
29.8901	29.8415	30.362	29.0349	29.7309	29.5646	29.9814	29.1164	29.362	DAP3	28S ribosomal protein S29, mitochondrial	P51398-2;P51398-3;P51398;V9GZ03;V9GYL9;V9GYA7;V9GYJ9;V9GZ61;V9GYC9;V9GYW1;V9GY11;V9GYJ3;V9GYF7	P51398-2;P51398-3;P51398;V9GZ03;V9GYL9	68.479	12317000000	112
31.1483	30.7927	31.0283	31.3776	31.5799	31.4919	31.4433	31.362	31.0017	SMARCA2	Probable global transcription activator SNF2L2	P51531;P51531-2;F6VDE0;F6XE55;A0A0A0MSS5;B1ALG2;F6XG14;B1ALF6;F6UH26;B1ALG1;F6T8Q0;A0A0A0MT03	P51531;P51531-2	177.83	36082000000	393
28.5933	28.203	28.5315	28.7325	28.8711	28.3951	28.8974	28.9923	28.4354	SMARCA4	Transcription activator BRG1	Q9HBD4;P51532-5;P51532-2;P51532-3;P51532-4;P51532;A0A0A0MT49;K7EP28	Q9HBD4;P51532-5;P51532-2;P51532-3;P51532-4;P51532;A0A0A0MT49	59.206	6805600000	120
30.3828	30.393	30.4629	30.7047	30.1239	30.0479	30.7692	30.5933	29.7911	IDH3G;hCG_2004980	Isocitrate dehydrogenase [NAD] subunit gamma, mitochondrial	P51553;D3DWV9;P51553-2;G5E9Q7;E7EQB8;E9PF84;H7C1W2;H0Y5Q7	P51553;D3DWV9;P51553-2;G5E9Q7;E7EQB8;E9PF84;H7C1W2	114.93	18418000000	138
30.4134	29.9117	30.5014	30.7849	30.5933	30.5109	30.7292	31.0349	30.947	GALK1	Galactokinase	P51570;P51570-2;K7ERJ9;K7EII7;K7ERN9	P51570;P51570-2	160.85	22369000000	169
30.9259	30.362	30.7613	30.7373	30.9188	31.341	31.4967	31.9814	31.4678	SSR4	Translocon-associated protein subunit delta	P51571;A6NLM8	P51571;A6NLM8	24.892	33043000000	86
31.4823	31.2703	31.4629	32.1422	31.3568	31.7413	31.6713	31.7927	31.4967	BCAP31	B-cell receptor-associated protein 31	P51572;P51572-2;C9JSP1;C9JQ75;C9J0M4;C9JMD7;C9JM14	P51572;P51572-2;C9JSP1;C9JQ75;C9J0M4;C9JMD7	142.05	41832000000	277
27.6251	27.3324	28.2714	27.391	27.4785	27.2262	27.6931	27.6595	27.5014	TPMT	Thiopurine S-methyltransferase	P51580	P51580	13.699	2434000000	44
29.5014	29.788	29.7211	28.8829	28.8504	28.965	30.2308	30.5844	29.9539	RENBP	N-acylglucosamine 2-epimerase	P51606;A6NKZ2;P51606-2;H7C1A7;H7C317;H7C2G7	P51606;A6NKZ2	23.365	11318000000	113
29.9677	30.1483	30.2647	29.8901	29.1386	29.4707	29.9539	29.8858	30.0609	MECP2	Methyl-CpG-binding protein 2	P51608-2;A0A087WXF0;P51608;A0A087X1U4;A0A087WVW7;B5MCB4;C9JH89	P51608-2;A0A087WXF0;P51608;A0A087X1U4	122.66	11800000000	215
29.17	28.8682	28.5754	28.4073	28.4354	28.4551	28.4154	28.203	28.1115	ALDH3A2	Fatty aldehyde dehydrogenase	P51648;P51648-2;J3QRD1;I3L1M4;J3QS00;J3QKK9;J3KTG1;C9JGJ2;I3L0X1;J3KTD9;I3L2W1;K7EN73;C9JKT2;C9JMC5;I3L3I9;A8MYB8;E9PNN6;P43353-2;P30838;P43353	P51648;P51648-2;J3QRD1;I3L1M4	24.77	5206800000	82
29.94	29.55	30.099	30.3196	30.7533	30.2759	30.7211	30.94	30.5203	HSD17B4	Peroxisomal multifunctional enzyme type 2;(3R)-hydroxyacyl-CoA dehydrogenase;Enoyl-CoA hydratase 2	P51659;E7EWE5;P51659-3;P51659-2;E7ER27;G5E9S2;E7ET17;E7EPL9	P51659;E7EWE5;P51659-3;P51659-2;E7ER27;G5E9S2;E7ET17	155.53	21899000000	280
31.5203	30.7613	31.0609	31.0737	31.0864	31.5296	31.0349	31.0673	31.3196	PSMD7	26S proteasome non-ATPase regulatory subunit 7	P51665;H3BNT7;H3BTM8;H3BQV2	P51665;H3BNT7;H3BTM8	119.5	32006000000	208
24.3853	26.8356	26.8858	27.4234	27.6251	27.3662	26.6909	26.7159	25.0034	CCR4	C-C chemokine receptor type 4	P51679	P51679	2.0244	1489400000	23
30.1115	30.2193	30.9539	29.0427	27.2445	28.0711	30.1842	28.9231	28.8887	SGSH	N-sulphoglucosamine sulphohydrolase	P51688;I3NI22;I3L4B7;I3L3T3;I3L2L4;I3L2I6	P51688;I3NI22	82.056	8593400000	99
29.3174	29.2376	28.9869	29.5128	29.3951	29.2216	29.8549	29.5463	29.5352	STAT5B	Signal transducer and activator of transcription 5B	P51692;C9J4I3	P51692	64.094	9619700000	121
25.926	26.4732	26.8782	27.4707	27.4938	27.7195	25.4117	26.8264	24.8578	VAMP7	Vesicle-associated membrane protein 7	P51809-3;P51809;P51809-2	P51809-3;P51809	8.6779	1423000000	29
30.6022	30.5933	30.7771	31.2647	31.3033	31.2703	32.1483	31.8534	31.6839	RPS6KA3	Ribosomal protein S6 kinase alpha-3	P51812;B1AXG1;B1AXG2;D6R910;D6RHW7;V9GXZ1;E7ERL6;Q9Y2H9	P51812	121.03	37278000000	316
32.1021	32.2422	32.2842	32.015	31.8309	31.8157	31.8119	31.978	32.015	HDGF	Hepatoma-derived growth factor	P51858;P51858-2;P51858-3	P51858;P51858-2;P51858-3	307.42	53318000000	335
27.3992	26.992	26.1424	27.4394	27.141	27.189	27.2979	26.8858	27.0711	CCNH	Cyclin-H	P51946;D6RHI7;D6RG18	P51946	11.05	1684500000	19
27.2625	26.4769	27.1883	27.7325	26.8264	26.7389	25.5712	26.7129	26.726	MNAT1	CDK-activating kinase assembly factor MAT1	P51948-2;P51948;H0YJ92;H0YJF2	P51948-2;P51948;H0YJ92	23.287	1502300000	20
29.8858	29.5014	29.1459	29.4746	29.0505	29.1771	29.7389	29.019	29.0914	NDUFA8	NADH dehydrogenase [ubiquinone] 1 alpha subcomplex subunit 8	P51970	P51970	81.265	9589500000	106
33.8974	33.9933	34.043	34.0512	33.9933	33.8608	34.0184	34.0101	34.0266	HNRNPA3	Heterogeneous nuclear ribonucleoprotein A3	P51991;H7C1J8	P51991	262.65	225000000000	556
29.4334	29.2825	29.5052	30.1483	29.3346	29.3196	29.3828	29.6492	29.4473	HNRNPA3	Heterogeneous nuclear ribonucleoprotein A3	P51991-2	P51991-2	10.261	9773500000	42
32.9135	32.3169	33.1331	32.7292	32.6671	32.7593	32.8195	32.3006	32.622	PGD	6-phosphogluconate dehydrogenase, decarboxylating	P52209-2;P52209;K7EPF6;K7EM49;K7ELN9;K7EMN2	P52209-2;P52209	215.07	98761000000	486
34.8654	34.8422	34.9417	34.7603	34.715	34.8328	34.9063	34.8375	34.9461	HNRNPM	Heterogeneous nuclear ribonucleoprotein M	P52272;A0A087X0X3;P52272-2;M0R2T0;M0R0N3;M0QYQ7;M0R2I7;M0R0Y6;M0QY96;M0QYL3	P52272;A0A087X0X3;P52272-2;M0R2T0	323.31	433000000000	1018
26.1147	25.7929	25.4747	29.0634	29.5128	29.6355	28.3367	28.249	26.5389	KPNA2	Importin subunit alpha-1	P52292;J3QLL0;J3KS65;J3QL07	P52292	111.84	14212000000	112
26.9539	27.4938	27.6389	27.6663	28.1361	28.3109	27.5682	27.8445	28.2803	KPNA1	Importin subunit alpha-5;Importin subunit alpha-5, N-terminally processed	P52294;C9JYI4;C9J352;C9JWD9;F2Z3G4;C9J4U1	P52294;C9JYI4	70.223	3767500000	50
28.9344	28.2262	29.0164	28.2445	27.5463	27.9484	27.6931	28.0813	28.3494	NCBP2	Nuclear cap-binding protein subunit 2	P52298;C9JQX9;B3KSB0;P52298-3;P52298-2;F8WE41;A6PVI3	P52298;C9JQX9;B3KSB0;P52298-3;P52298-2	10.115	3949200000	49
31.1361	30.8004	31.0349	31.6923	31.7047	31.7047	31.5343	30.9677	31.1604	RAP1GDS1	Rap1 GTPase-GDP dissociation stimulator 1	P52306-5	P52306-5	226.87	37560000000	303
25.6975	23.9714	26.5484	27.0084	28.2759	24.6643	26.4378	27.019	25.4234	JAK3	Tyrosine-protein kinase JAK3	P52333-2;P52333;P52333-4	P52333-2;P52333	44.881	2463000000	44
27.6458	27.9372	27.9977	28.0296	27.6458	27.9203	28.3662	27.976	27.9977	POLR2J;POLR2J3;POLR2J2	DNA-directed RNA polymerase II subunit RPB11-a;DNA-directed RNA polymerase II subunit RPB11-b2;DNA-directed RNA polymerase II subunit RPB11-b1	P52435;F6S314;E2QRJ6;A6NFM0;Q9H1A7;Q9GZM3;F8WF84;D6RAG0;E7EP90;E7EWC6;H0Y980	P52435;F6S314;E2QRJ6;A6NFM0;Q9H1A7;Q9GZM3	69.996	3600200000	42
25.5525	24.7059	26.376	27.2979	27.1795	26.6595	27.8264	27.4785	28.3536	MAP2K6	Dual specificity mitogen-activated protein kinase kinase 6	P52564;P52564-2;K7EIW3;A0A0A0MRF7	P52564;P52564-2;K7EIW3	9.4418	1383400000	17
33.8974	33.8516	34.5754	33.8234	33.6522	33.8608	34.0512	34.0266	34.1529	ARHGDIA	Rho GDP-dissociation inhibitor 1	P52565;J3KTF8;J3QQX2;J3KRY1;P52565-2;J3KRE2;J3KS60	P52565;J3KTF8;J3QQX2;J3KRY1;P52565-2;J3KRE2	212.23	202000000000	368
35.2443	35.0713	35.5669	35.13	35.0552	35.2514	35.0951	35.0225	35.0793	ARHGDIB	Rho GDP-dissociation inhibitor 2	P52566;F5H3P3;F5H6Q0;F5H2R5	P52566;F5H3P3;F5H6Q0;F5H2R5	323.31	510000000000	795
28.55	28.4154	28.8234	28.7771	28.6898	28.6355	28.9174	28.4194	28.8711	AGFG1	Arf-GAP domain and FG repeat-containing protein 1	P52594-2;P52594-3;P52594;P52594-4;B8ZZY2;C9J2I0	P52594-2;P52594-3;P52594;P52594-4;B8ZZY2;C9J2I0	213.54	6454000000	102
34.043	33.87	34.4581	33.8422	33.8883	33.7553	33.7946	34.0017	34.1679	HNRNPF	Heterogeneous nuclear ribonucleoprotein F;Heterogeneous nuclear ribonucleoprotein F, N-terminally processed	P52597	P52597	323.31	230000000000	585
28.5898	27.6798	28.3282	29.3515	29.8218	28.8264	29.1288	29.6561	29.1747	STAT2	Signal transducer and activator of transcription 2	P52630-4;P52630;B4DLC8	P52630-4;P52630;B4DLC8	69.781	7978500000	133
29.524	29.391	29.2602	30.6881	30.7453	30.7927	29.9117	30.393	30.4433	MSH6	DNA mismatch repair protein Msh6	P52701;P52701-3;P52701-4;P52701-2;A0A087WWJ1;A0A087WYT6;F8WAX8;F8W7G9;C9JH55;C9J8Y8;C9J7Y7;U3KQ72	P52701;P52701-3;P52701-4;P52701-2;A0A087WWJ1	197.64	21589000000	265
24.399	26.2216	25.7302	26.141	28.4433	27.5536	26.7172	26.6865	25.2719	KIF11	Kinesin-like protein KIF11	P52732	P52732	64.317	3607000000	62
28.7708	28.066	28.341	28.6764	27.8858	28.4433	29.3088	28.3282	28.2935	RBM5	RNA-binding protein 5	P52756;C9JFQ5;P52756-4;P52756-2;P52756-5;C9J9P7;C9JR02	P52756	19.392	5082600000	55
27.9484	25.5271	25.4264	25.9984	25.4753	25.0401	26.7771	27.3828	27.217	HRSP12	Ribonuclease UK114	P52758;H0YBX3;H0YB34	P52758;H0YBX3;H0YB34	5.0914	1179400000	20
28.9622	29.2147	27.509	28.9595	28.6458	28.9146	29.0914	28.8415	28.5826	SMS	Spermine synthase	P52788;P52788-2;H7C2R7	P52788;P52788-2	34.036	6144600000	85
30.4919	30.1604	30.4433	30.2869	30.2193	30.3088	30.2308	30.3724	30.099	THOP1	Thimet oligopeptidase	P52888;K7EP46;K7EL02;P52888-2;K7EKB6;K7EMU4;K7EIK4	P52888;K7EP46	91.103	17344000000	200
33.9242	33.9591	34.0512	34.1901	33.7353	33.7653	33.9505	33.6944	33.7849	CAPZA1	F-actin-capping protein subunit alpha-1	P52907	P52907	323.31	202000000000	564
31.1783	31.1604	31.0609	31.1115	31.1544	31.0544	31.5978	31.1483	31.015	NUP98	Nuclear pore complex protein Nup98-Nup96;Nuclear pore complex protein Nup98;Nuclear pore complex protein Nup96	P52948-5;P52948;P52948-6;H7C3P6;H0YDF4	P52948-5;P52948;P52948-6;H7C3P6	323.31	32816000000	444
30.5296	29.7802	30.4134	30.9746	31.2135	30.9539	30.9746	30.933	30.7849	BLVRA	Biliverdin reductase A	P53004;C9J1E1	P53004	92.565	26557000000	166
31.4284	31.4134	31.4775	31.4727	31.4184	31.7252	31.7292	31.225	31.3672	SLC25A1	Tricarboxylate transport protein, mitochondrial	P53007;B4DP62	P53007;B4DP62	73.111	40466000000	185
28.7421	26.334	28.4314	28.6424	28.7195	28.7676	28.4154	28.2891	28.5826	ARFIP1	Arfaptin-1	P53367-2;P53367-3	P53367-2;P53367-3	127.46	5470100000	67
27.7645	26.976	27.7129	28.2077	27.8916	27.7129	27.2445	27.6389	27.1795	NUBP1	Cytosolic Fe-S cluster assembly factor NUBP1	P53384-2;P53384;I3L531;I3L3A0;I3L518	P53384-2;P53384	44.665	3056500000	78
32.4209	32.5822	32.5754	32.0479	32.4408	32.1115	32.5754	32.8328	32.3568	ACLY	ATP-citrate synthase	P53396;P53396-2;P53396-3;K7ESG8;K7EIE7	P53396;P53396-2;P53396-3	196.15	87929000000	595
30.0217	29.5916	30.1239	30.4334	30.3515	30.196	30.2193	30.1361	29.6931	METAP1	Methionine aminopeptidase 1	P53582;H0Y955;H0Y903;H0Y9L0;D6RF24;H0YAI3	P53582;H0Y955	110.72	14875000000	166
31.7927	31.6964	32.2308	31.3033	31.225	31.3672	32.0447	31.6713	31.7533	SUCLG1	Succinyl-CoA ligase [ADP/GDP-forming] subunit alpha, mitochondrial	P53597;H7C233	P53597	214.09	42523000000	235
28.6561	28.6146	28.1984	28.8234	28.7517	28.8593	28.7195	28.6663	28.6931	MVD	Diphosphomevalonate decarboxylase	P53602;H3BP35;H3BQ47;A0A087WV85;H3BRZ1;H3BVC4	P53602;H3BP35	66.199	5427200000	82
27.6527	27.6595	27.4473	28.1263	27.7064	27.7708	27.6595	27.5014	27.8916	PGGT1B	Geranylgeranyl transferase type-1 subunit beta	P53609;P53609-2	P53609;P53609-2	28.673	2873900000	50
32.5504	32.4895	32.6964	32.947	32.9899	33.1254	33.1223	32.9188	33.0398	COPB1	Coatomer subunit beta	P53618;E9PP73;E9PP63;E9PKQ1	P53618;E9PP73	323.31	110000000000	697
33.3033	33.4083	33.4209	33.5641	33.7353	33.6839	33.7751	33.715	33.4702	COPA	Coatomer subunit alpha;Xenin;Proxenin	P53621;P53621-2	P53621;P53621-2	323.31	180000000000	1178
33.1664	33.0117	33.1422	31.9117	31.7413	30.9814	33.1161	32.3303	32.6735	CTSC	Dipeptidyl peptidase 1;Dipeptidyl peptidase 1 exclusion domain chain;Dipeptidyl peptidase 1 heavy chain;Dipeptidyl peptidase 1 light chain	P53634;H0YCY8;P53634-2;P53634-3	P53634	163.04	71689000000	278
28.8534	28.965	29.0505	28.8203	28.611	28.8799	28.7162	28.8294	28.5609	HCCS	Cytochrome c-type heme lyase	P53701	P53701	20.011	6253600000	108
27.341	27.4785	27.7581	28.4785	27.509	28.6865	27.3828	27.9088	26.9203	SLC16A1	Monocarboxylate transporter 1	P53985;Q5T8R5;P53985-2;Q5T8R3;Q5T8R4	P53985;Q5T8R5;P53985-2	42.697	2949600000	26
[truncated: 2,415 more rows]

## Sheet: 4285 proteins (no imputation)
Supplementary Table 1 (Tab 2). List of all 4285 detected proteins that were analyzed in this study (without missing value imputation).
[truncated: 4,286 more rows]

## Sheet: Restimulated samples
Supplementary Table 1 (Tab 3). List of all 4405 detected proteins that passed filtering criteria when both unstimulated and restimulated samples were included for analysis (related to Supplementary Figure 4).
[truncated: 4,406 more rows]

[truncated: 1 more sheets: Restimulated samples (no imp.)]
