# Supplementary material for: Proteomics reveals unique identities of human TGF-β-induced and thymus-derived CD4+ regulatory T cells
Source: Sci Rep. 2022 Nov 24;12:20268. doi: 10.1038/s41598-022-23515-z (PMC9700829; doi:10.1038/s41598-022-23515-z)
Supplement: Supplementary file 3 — Supplementary Table 2. [file 41598_2022_23515_MOESM3_ESM.xlsx]

## Sheet: 475 proteins (Figure 3b)
Supplementary Table 2. List of 475 proteins that were differentially expressed between unstimulated Tconv, tTreg and iTreg cells (related to Figure 3b, FDR < 0.05).
tTreg D1	tTreg D2	tTreg D3	iTreg D1	iTreg D2	iTreg D3	Tconv D1	Tconv D2	Tconv D3	Cluster in heat map	Gene names	Protein names	Protein IDs	Majority protein IDs	Score	Intensity	MS/MS Count	ANOVA F-statistic	ANOVA p-value	ANOVA FDR	ANOVA R2-statistic
31.9188	31.933	32.2222	31.0084	31.0927	31.1483	31.0864	30.6544	31.13	Cluster 1	DCPS	m7GpppX diphosphatase	Q96C86	Q96C86	318.88	34030000000	202	29.63	0.000777165	0.0192494	0.90806
37.5768	37.5978	37.8689	37.1453	36.9526	36.9954	36.9308	36.7677	36.9742	Cluster 1	ENO1	Alpha-enolase	P06733;K7EM90;E5RI09;E5RG95;K7EPM1;K7EKN2;E5RGZ4	P06733	323.31	2170000000000	3576	32.9109	0.00058302	0.0165726	0.91646
32.1177	32.1239	32.196	31.5109	31.4284	31.3463	31.4032	31.0283	31.13	Cluster 1	GDI1	Rab GDP dissociation inhibitor alpha	P31150;G5E9U5	P31150	283.99	40603000000	306	48.3617	0.000199272	0.0104623	0.941591
33.7553	34.0266	33.9063	33.4083	33.3956	33.5527	33.3169	33.2759	33.4943	Cluster 1	ANXA11	Annexin A11	P50995-2;P50995;H0Y6E1;E5RIN3;Q5T0G9;P27216;P27216-2	P50995-2;P50995	150.11	156000000000	491	18.5742	0.00268881	0.0348083	0.860945
30.2308	30.4727	30.1842	29.6964	29.3869	29.7437	29.7227	29.5222	29.5951	Cluster 1	PDP1	[Pyruvate dehydrogenase [acetyl-transferring]]-phosphatase 1, mitochondrial	Q9P0J1;Q9P0J1-2;E5RIV4;E5RI96;E5RIE5	Q9P0J1;Q9P0J1-2	191.12	11777000000	139	19.5757	0.00234662	0.0326964	0.867113
31.6586	31.9117	31.5156	30.0217	29.7895	30.6285	30.6372	30.1361	30.8385	Cluster 1	GLRX	Glutaredoxin-1	P35754	P35754	86.735	21432000000	103	16.2757	0.00376991	0.0413415	0.844364
26.4218	26.3393	26.1174	25.7677	25.8707	25.8217	25.7947	25.7726	25.9316	Cluster 1	MINK1	Misshapen-like kinase 1	Q8N4C8-5;Q8N4C8-2;Q8N4C8-3;Q8N4C8-4;Q8N4C8;I3L2I2	Q8N4C8-5;Q8N4C8-2;Q8N4C8-3;Q8N4C8-4;Q8N4C8	10.171	316180000	21	18.7328	0.00263037	0.0344102	0.86196
28.5536	28.6527	28.1312	27.6527	27.6181	27.3992	26.7084	27.3239	27.5014	Cluster 1	MTIF2	Translation initiation factor IF-2, mitochondrial	P46199;H7C213	P46199	61.411	2663200000	40	14.1854	0.00531969	0.0486032	0.825433
30.7047	30.7453	30.341	30.0479	29.6948	29.7927	29.7973	29.7629	29.7357	Cluster 1	FTSJ3	pre-rRNA processing protein FTSJ3	Q8IY81;J3KS36;J3QSE2	Q8IY81	195.3	15069000000	217	22.6222	0.00160515	0.0272939	0.882914
30.2422	30.3196	29.6595	29.2647	28.7895	28.7833	28.5014	28.9002	28.4707	Cluster 1	CD27	CD27 antigen	P26842	P26842	25.213	8206000000	69	19.7646	0.00228866	0.032366	0.868217
31.5844	31.6022	31.362	30.8157	30.7533	31.0414	30.5573	30.6881	30.5664	Cluster 1	NDRG1	Protein NDRG1	Q92597;Q92597-3;Q92597-2;E7ESM1;E5RJY1;E5RIR1;E5RGM5;E5RIV1;E5RIM2;E5RI76;E5RH82;E5RK17;E5RJ98;E5RG99	Q92597;Q92597-3;Q92597-2	125.27	26582000000	235	42.8606	0.000279927	0.0119949	0.934584
25.8599	26.035	26.0105	25.3578	24.8142	25.239	24.8699	25.2488	24.5984	Cluster 1	UEVLD	Ubiquitin-conjugating enzyme E2 variant 3	Q8IX04-4;Q8IX04-3;Q8IX04-2;Q8IX04-6;Q8IX04;Q8IX04-7;Q8IX04-5	Q8IX04-4;Q8IX04-3;Q8IX04-2;Q8IX04-6;Q8IX04	7.2819	333070000	15	14.2444	0.00526522	0.0485193	0.826031
29.8173	29.8004	29.6747	28.8142	28.2935	28.0505	27.9977	27.4473	26.3712	Cluster 1	CEACAM1	Carcinoembryonic antigen-related cell adhesion molecule 1	P13688-2;P13688-8;P13688-10;P13688;P13688-3;P13688-4;P13688-11;P13688-9;P13688-6;P13688-5;M0R2K4;M0R109;P13688-7;A0A087X013;A0A087X2E2;A0A087WYX0;A0A024R0K5;P31997;P06731-2;P06731	P13688-2;P13688-8;P13688-10;P13688;P13688-3;P13688-4;P13688-11;P13688-9;P13688-6;P13688-5	100.83	5157900000	51	16.6444	0.00356162	0.0402386	0.847285
31.8081	31.8385	31.7211	31.4184	31.2077	31.1361	31.2365	31.015	30.8004	Cluster 1	PPM1G	Protein phosphatase 1G	O15355	O15355	299.98	38909000000	358	19.3346	0.00242341	0.032966	0.86568
31.0349	31.1483	30.9882	30.8901	30.7771	30.6544	30.6198	30.5754	30.5573	Cluster 1	USP15	Ubiquitin carboxyl-terminal hydrolase 15	Q9Y4E8;Q9Y4E8-2;Q9Y4E8-3;Q9Y4E8-4;H0YI31;F8W0H4;F8VZG8;F8VVY7;H0YHM4;H0YI26;H0YH96	Q9Y4E8;Q9Y4E8-2;Q9Y4E8-3	180.65	24411000000	349	23.477	0.00145465	0.0271235	0.886694
33.6088	33.6944	33.5754	33.4209	33.4334	33.3828	33.1989	33.2336	32.9153	Cluster 1	ATP1A1	Sodium/potassium-transporting ATPase subunit alpha-1	P05023-4;P05023;P05023-3;P05023-2;M0R116;A0A0A0MT26;P13637;P13637-3;B1AKY9;P50993;H0Y7C1;Q5TC01;Q5TC02;Q5TC05;E9PRA5;M0QXF2	P05023-4;P05023;P05023-3;P05023-2	323.31	148000000000	662	16.9023	0.00342496	0.039383	0.849263
29.4512	29.8711	29.995	29.459	29.3239	29.389	29.109	28.94	28.8945	Cluster 1	PAFAH1B3	Platelet-activating factor acetylhydrolase IB subunit gamma	Q15102;M0R1K3;M0R389;M0QZT2;M0QXS6;M0R323	Q15102;M0R1K3;M0R389	179.37	9797800000	121	14.2982	0.00521626	0.0484254	0.826572
29.0864	29.6216	29.7692	28.7549	28.7389	28.4976	27.4551	27.5609	27.3494	Cluster 1	MAPK13	Mitogen-activated protein kinase 13	O15264;O15264-2;Q5R3E6;B5MDL5	O15264;O15264-2	42.881	5233700000	72	58.6596	0.000115176	0.00865838	0.951346
31.7413	31.8081	31.7373	31.0349	30.611	30.9677	31.0217	31.3568	31.1724	Cluster 2	ACOT9	Acyl-coenzyme A thioesterase 9, mitochondrial	Q9Y305-2;Q9Y305;Q9Y305-4;Q9Y305-3;H7C5Q2;C9J7L8	Q9Y305-2;Q9Y305;Q9Y305-4;Q9Y305-3;H7C5Q2	96.846	32763000000	298	22.5319	0.00162223	0.0273048	0.8825
27.7325	27.4314	27.604	25.9038	24.7705	24.985	25.5802	26.8385	25.7778	Cluster 2	HPSE	Heparanase;Heparanase 8 kDa subunit;Heparanase 50 kDa subunit	Q9Y251-2;Q9Y251;Q9Y251-3;Q9Y251-4;D6RAQ1;D6RHG4	Q9Y251-2;Q9Y251;Q9Y251-3;Q9Y251-4	6.9516	783340000	15	15.3926	0.00433943	0.0440627	0.836891
30.0217	30.0609	30.196	29.6814	29.326	29.2285	29.6163	29.6458	29.7195	Cluster 2	BCL2	Apoptosis regulator Bcl-2	P10415-2;P10415	P10415-2;P10415	27.032	11076000000	98	15.7065	0.00412465	0.0428622	0.839628
28.3578	27.8741	27.8445	25.5374	26.3731	25.0136	26.0854	26.3992	26.5898	Cluster 2	MRPL33	39S ribosomal protein L33, mitochondrial	O75394	O75394	5.3858	1787300000	26	21.7878	0.00177277	0.0288833	0.878973
30.6629	30.5481	30.5573	29.5573	29.94	29.726	30.0084	30.0084	30.099	Cluster 2	PUS1	tRNA pseudouridine synthase;tRNA pseudouridine synthase A, mitochondrial	G8JLB3;Q9Y606-2;Q9Y606;F5H1S9;F5GXL3;F5GY32;F5H168;F8W9U5;F5H1B2	G8JLB3;Q9Y606-2;Q9Y606;F5H1S9	77.231	15228000000	172	38.2488	0.000384706	0.0138527	0.927271
31.6372	31.6629	31.5933	29.9117	30.0084	29.5518	29.668	30.341	30.5203	Cluster 2	ISG20	Interferon-stimulated gene 20 kDa protein	Q96AZ6;H0YMM4;H3BLY5;Q96AZ6-2	Q96AZ6;H0YMM4	96.116	19481000000	134	31.6401	0.000649573	0.0172823	0.913395
31.9609	32.1724	31.9848	30.9814	30.8081	30.5933	30.8755	31.3088	31.1544	Cluster 2	DOK2	Docking protein 2	O60496;E5RJ11;G3V114;E5RIG9	O60496;E5RJ11	118.32	33974000000	287	37.8705	0.000395487	0.0141222	0.926598
30.362	30.8385	30.8755	29.9259	29.8549	29.8814	29.995	30.0864	29.9677	Cluster 2	ARPC5L	Actin-related protein 2/3 complex subunit 5-like protein	Q9BPX5	Q9BPX5	39.235	15966000000	77	19.2828	0.00244035	0.0329871	0.865367
32.901	33.1574	33.1208	32.6692	32.6629	32.6154	32.5777	32.7494	32.6923	Cluster 2	PFKL	ATP-dependent 6-phosphofructokinase, liver type	P17858;P17858-2;F8WEU2	P17858;P17858-2	303.04	93897000000	486	17.2228	0.00326466	0.0383425	0.851653
33.3568	33.2619	33.5867	32.7353	32.7907	32.9063	33.0017	33.0705	32.933	Cluster 2	APRT	Adenine phosphoribosyltransferase	P07741;H3BQZ9;P07741-2;H3BQB1;H3BQF1;H3BSW3	P07741;H3BQZ9;P07741-2;H3BQB1;H3BQF1	192.49	119000000000	351	20.3535	0.00211987	0.0315404	0.871539
34.2048	34.2408	34.3763	33.3436	33.3698	33.7553	33.8042	33.7353	33.7553	Cluster 2	PHB2	Prohibitin-2	J3KPX7;Q99623;F5GY37;Q99623-2;F5GWA7;F5H3X6;F5H0C5;F5H2D2;U3KPZ5	J3KPX7;Q99623;F5GY37;Q99623-2;F5GWA7;F5H3X6	99.562	196000000000	460	22.7754	0.0015767	0.0272939	0.88361
33.8042	33.5978	33.7751	32.5109	32.5366	32.5596	33.0895	32.8234	33.1574	Cluster 2	DECR1	2,4-dienoyl-CoA reductase, mitochondrial	Q16698-2;Q16698;E5RJG7;E5RFV2;E5RJD2;E5RID6;H0YAW3	Q16698-2;Q16698;E5RJG7;E5RFV2	273.37	115000000000	315	72.7895	6.20206e-05	0.00635277	0.960417
31.0017	31.0283	31.2703	29.94	30.0864	30.099	30.4727	30.3303	30.611	Cluster 2	ACP1	Low molecular weight phosphotyrosine protein phosphatase	P24666;G5E9R5;P24666-4;P24666-3;P24666-2;F2Z2Q9;D3YTI2	P24666;G5E9R5;P24666-4;P24666-3;P24666-2	68.363	20844000000	147	51.5924	0.000165946	0.00974081	0.945047
31.978	32.0609	32.0895	31.3196	31.2814	31.4823	31.6713	31.525	31.781	Cluster 2	STOML2	Stomatin-like protein 2, mitochondrial	Q9UJZ1;A0A087WYB4;Q9UJZ1-2;F2Z2I8	Q9UJZ1;A0A087WYB4;Q9UJZ1-2	323.31	50945000000	350	33.6501	0.000548453	0.0164459	0.918145
31.3724	31.0544	31.5109	30.2422	30.2869	30.4919	30.7849	30.393	30.9045	Cluster 2	PNPT1	Polyribonucleotide nucleotidyltransferase 1, mitochondrial	Q8TCS8;H7C3C5;H7BXF6;F8WBI3	Q8TCS8	182.83	27159000000	300	15.1243	0.00453503	0.044879	0.834476
32.8328	32.9242	33.2619	32.2336	32.1331	32.2507	32.4359	32.5412	32.6798	Cluster 2	SDHA	Succinate dehydrogenase [ubiquinone] flavoprotein subunit, mitochondrial	P31040;D6RFM5;P31040-2;A0A087X1I3;P31040-3;H0Y8X1	P31040;D6RFM5;P31040-2;A0A087X1I3;P31040-3	323.31	88284000000	572	20.6934	0.00202994	0.0309547	0.873382
34.6253	34.7302	34.7897	34.0349	33.9505	34.0832	34.0832	34.2549	34.4581	Cluster 2	PARP1	Poly [ADP-ribose] polymerase 1	P09874;Q5VX84;Q5VX85	P09874	323.31	271000000000	1252	23.7973	0.00140311	0.0264893	0.888048
28.0557	28.524	28.8711	26.7895	26.7688	27.1312	27.2714	27.4473	27.3828	Cluster 2	OXSM	3-oxoacyl-[acyl-carrier-protein] synthase, mitochondrial	Q9NWU1;Q9NWU1-2;C9J2G3;C9JQQ2;F8VNS3	Q9NWU1;Q9NWU1-2;C9J2G3;C9JQQ2	137.36	2535700000	64	27.5836	0.000943841	0.0216276	0.901908
31.9916	32.5343	32.4775	31.1901	31.3142	31.5978	31.6372	31.6839	31.8571	Cluster 2	PPA2	Inorganic pyrophosphatase 2, mitochondrial	Q9H2U2;Q9H2U2-2;Q9H2U2-3;Q9H2U2-6;D6R967;Q9H2U2-4;D6RGI1;D6RAD3;H0YAK2;H0Y8X2;F8W7R6	Q9H2U2;Q9H2U2-2;Q9H2U2-3;Q9H2U2-6	181.02	46260000000	327	14.7268	0.00484699	0.0467778	0.830765
29.7755	29.6578	29.94	29.003	29.0057	29.2869	29.1015	29.1724	29.3766	Cluster 2	PITHD1	PITH domain-containing protein 1	Q9GZP4;Q9GZP4-2;X6R8S9;X6RHB9	Q9GZP4;Q9GZP4-2	49.114	9028300000	104	18.4047	0.00275318	0.0353215	0.859844
29.6146	29.4314	29.995	28.1747	28.1937	28.6998	28.5898	28.2535	28.673	Cluster 2	CLYBL	Citrate lyase subunit beta-like protein, mitochondrial	Q8N0X4;Q8N0X4-2;Q5JVC2;Q5JVC0;Q5JVB9;Q5JVC1	Q8N0X4;Q8N0X4-2	63.299	5250500000	55	21.4555	0.00184602	0.0296261	0.877328
33.5641	33.4083	33.5867	33.025	33.1084	33.1828	33.1177	33.005	33.2619	Cluster 2	LRPPRC	Leucine-rich PPR motif-containing protein, mitochondrial	P42704;B8ZZ38;C9JCA9;H7C3W8	P42704	323.31	160000000000	1302	15.1409	0.00452256	0.0448592	0.834628
31.2759	31.5754	31.6022	30.6022	30.5933	30.9117	30.8081	30.7533	30.995	Cluster 2	FAM98B	Protein FAM98B	Q52LJ0-2;Q52LJ0;H0YNA1	Q52LJ0-2;Q52LJ0	209.8	31793000000	249	18.9723	0.00254529	0.034083	0.863464
29.7864	29.8945	30.0864	29.3641	29.3282	29.5222	29.4727	29.4194	29.5826	Cluster 2	STAT6	Signal transducer and activator of transcription 6	P42226;P42226-2;P42226-3;H0YJH6;G3V2X7;G3V5I8;G3V568;G3V370;G3V5K5;Q5FBW6;G3V2L2;G3V2M3;G3V3E9;G3V2H4;H0YIY2	P42226;P42226-2;P42226-3;H0YJH6	118.5	10882000000	178	17.012	0.00336894	0.0391217	0.85009
33.5062	33.6522	33.7751	32.5062	32.333	32.6881	32.5085	32.3463	32.7888	Cluster 2	LTA4H	Leukotriene A-4 hydrolase	P09960;P09960-4;P09960-2;P09960-3;B4DEH5	P09960;P09960-4;P09960-2;P09960-3	323.31	98716000000	555	37.4816	0.000406995	0.0142792	0.925892
28.7453	28.7927	29.1435	28.1015	28.1312	27.9146	28.0505	28.066	28.2625	Cluster 2	ACAD8	Isobutyryl-CoA dehydrogenase, mitochondrial	Q9UKU7;Q9UKU7-3;Q9UKU7-2;H0YDR9	Q9UKU7;Q9UKU7-3;Q9UKU7-2	52.515	4240700000	51	26.151	0.00108995	0.0231209	0.897087
33.2478	33.2619	33.4083	32.6132	32.6902	32.5799	32.7252	32.6437	32.9643	Cluster 2	YARS	Tyrosine--tRNA ligase, cytoplasmic;Tyrosine--tRNA ligase, cytoplasmic, N-terminally processed	P54577	P54577	242.14	103000000000	593	29.3917	0.000794442	0.0194525	0.907384
30.7211	30.611	30.846	29.2331	29.4154	29.9259	30.0217	30.1361	30.5389	Cluster 2	ACSF3	Acyl-CoA synthetase family member 3, mitochondrial	Q4G176;F5H5A1;F5H755;F5H362;F5H2G6;H0YGC7;F5GX20;F5H3B2;H0YH37;H0YGJ0	Q4G176;F5H5A1;F5H755;F5H362	100.4	15634000000	203	15.1469	0.00451808	0.0448592	0.834683
29.217	29.1507	28.7227	25.5668	26.2725	27.3828	27.2353	27.3324	28.019	Cluster 2	TMEM63A	CSC1-like protein 1	O94886;Q2HIZ8;X6RI56	O94886	13.28	2464500000	35	14.2652	0.00524621	0.0485193	0.826241
32.4259	32.1177	31.9539	29.4374	29.2147	30.1604	30.0217	30.6629	30.7129	Cluster 2	FLNB	Filamin-B	O75369-2;O75369-9;O75369;O75369-8;O75369-6;O75369-3;E7EN95;O75369-7;O75369-5;O75369-4;A0A0A0MT44;H7C5L4	O75369-2;O75369-9;O75369;O75369-8;O75369-6;O75369-3;E7EN95;O75369-7;O75369-5;O75369-4	323.31	26077000000	431	33.9475	0.000535313	0.0164251	0.918804
29.1532	28.9484	29.0634	28.49	28.4938	28.6865	28.6629	28.8203	28.8916	Cluster 2	RRP9	U3 small nucleolar RNA-interacting protein 2	O43818	O43818	69.7	6354900000	113	15.1732	0.0044985	0.0448316	0.834922
29.1913	29.5808	29.2913	28.3239	28.5426	28.5646	29.0322	28.9869	28.8355	Cluster 2	NOC4L	Nucleolar complex protein 4 homolog	Q9BVI4;F5H303	Q9BVI4	108.43	7863400000	133	25.0732	0.00122036	0.0241615	0.893137
34.2689	34.4083	34.2265	33.8608	33.9153	33.8883	34.1377	34.1901	34.0017	Cluster 2	MDH1	Malate dehydrogenase, cytoplasmic;Malate dehydrogenase	P40925-3;P40925;P40925-2;B9A041;B8ZZ51;C9JF79;C9JLV6;C9IZI0;F8WFC2	P40925-3;P40925;P40925-2;B9A041;B8ZZ51;C9JF79	171.75	216000000000	406	19.9815	0.00222447	0.0322022	0.86946
32.7211	33.4334	33.0266	31.8719	31.8385	32.025	32.611	32.3006	32.1989	Cluster 2	TPP1	Tripeptidyl-peptidase 1	O14773;O14773-2;E7EV34	O14773;O14773-2	136.21	63905000000	205	16.3801	0.00370932	0.0410822	0.845202
33.3033	33.5754	33.4083	32.933	32.9277	33	33.1857	33.1315	33.088	Cluster 2	AK2	Adenylate kinase 2, mitochondrial;Adenylate kinase 2, mitochondrial;Adenylate kinase 2, mitochondrial, N-terminally processed	F8W1A4;P54819-2;P54819;P54819-3;P54819-5;F8VZG5;P54819-6;F8VY04;P54819-4;G3V213;F8VPP1	F8W1A4;P54819-2;P54819;P54819-3;P54819-5;F8VZG5;P54819-6;F8VY04;P54819-4;G3V213	215.68	125000000000	383	22.674	0.00159546	0.0272939	0.88315
30.4032	30.7047	30.4629	29.6697	29.0479	29.6544	29.8112	29.8203	29.5951	Cluster 2	CASP8	Caspase-8;Caspase-8 subunit p18;Caspase-8 subunit p10	Q14790-2;Q14790;Q14790-4;Q14790-9;Q14790-3;A0A0A0MS31;Q14790-8;Q14790-7;E7ETB7;E7EQ06;Q14790-6;Q14790-5;E7EQ01;E7EVN1;H7C0E2;C9JB29;H7BZM4	Q14790-2;Q14790;Q14790-4;Q14790-9;Q14790-3;A0A0A0MS31;Q14790-8;Q14790-7;E7ETB7;E7EQ06;Q14790-6;Q14790-5	129.22	10939000000	155	16.3783	0.00371034	0.0410822	0.845188
29.0609	30.1115	29.5352	27.8142	26.7906	27.3153	28.3745	28.3196	27.7325	Cluster 2	ICAM2	Intercellular adhesion molecule 2	J3QQR8;J3QQX6;J3QRQ1;J3QRT5;P13598;J3QKR4	J3QQR8;J3QQX6;J3QRQ1;J3QRT5;P13598;J3QKR4	23.188	3898000000	55	17.7015	0.00304339	0.0370481	0.855083
31.7573	32.0447	31.6881	30.9677	30.7047	30.7771	31.2365	31.0283	30.9609	Cluster 2	PITRM1	Presequence protease, mitochondrial	Q5JRX3;Q5JRX3-2;Q5JRX3-3;A0A0A0MRX9;B1APQ0;H0Y7L7;H0Y4F7;B1APQ1	Q5JRX3;Q5JRX3-2;Q5JRX3-3;A0A0A0MRX9	217.72	35215000000	412	33.344	0.000562426	0.0165726	0.917455
31.717	31.7006	31.4581	31.0609	31.1115	31.0544	31.4483	31.3142	31.1664	Cluster 2	DNAJC8	DnaJ homolog subfamily C member 8	O75937;S4R3J5	O75937	191.7	35061000000	209	16.3507	0.00372627	0.0411523	0.844967
32.6044	32.4309	32.4871	31.7731	31.6198	31.8119	32.1331	31.6713	31.8571	Cluster 2	TRAP1	Heat shock protein 75 kDa, mitochondrial	Q12931-2;Q12931;I3L0K7;I3L239;I3L2D5;I3L253	Q12931-2;Q12931;I3L0K7	299.06	65857000000	431	20.8937	0.0019793	0.0307083	0.874444
31.5343	31.3828	31.5527	30.7771	30.6964	30.7211	31.1604	30.6964	30.7849	Cluster 2	NDUFS2	NADH dehydrogenase [ubiquinone] iron-sulfur protein 2, mitochondrial	O75306-2;O75306	O75306-2;O75306	75.994	27422000000	194	20.4418	0.00209599	0.0314033	0.872024
30.196	30.1604	30.2535	29.6798	29.7833	29.6355	29.8785	29.7341	29.7676	Cluster 2	NIF3L1	Putative GTP cyclohydrolase 1 type 2 NIF3L1	Q9GZT8-2;Q9GZT8;E7EXA3;Q6X734;Q9GZT8-3;B8ZZI0;C9JN42	Q9GZT8-2;Q9GZT8;E7EXA3;Q6X734;Q9GZT8-3	52.249	11153000000	113	47.236	0.00021297	0.0104894	0.940282
32.978	33.0705	33.1901	32.1177	31.7494	31.9712	32.8309	32.3646	32.225	Cluster 2	AIFM1	Apoptosis-inducing factor 1, mitochondrial	O95831-3;O95831;O95831-2;E9PMA0;O95831-5;O95831-6;O95831-4	O95831-3;O95831;O95831-2;E9PMA0;O95831-5	178.46	76801000000	420	19.7811	0.0022837	0.032366	0.868312
32.245	32.325	32.3142	31.7047	31.4823	31.6329	32.0895	31.8534	31.8042	Cluster 2	OPA1	Dynamin-like 120 kDa protein, mitochondrial;Dynamin-like 120 kDa protein, form S1	O60313-2;E5KLJ5;O60313;E5KLK1;E5KLJ6;E5KLJ9;H7C141;H7C321;C9JY58;H7C3G2;C9JMB8;A8MXB6	O60313-2;E5KLJ5;O60313;E5KLK1;E5KLJ6;E5KLJ9	323.31	51974000000	606	28.1117	0.00089659	0.0209939	0.903573
32.8478	33.005	33.02	32.2675	32.1513	32.0895	32.6522	32.4507	32.2507	Cluster 2	DLST	Dihydrolipoyllysine-residue succinyltransferase component of 2-oxoglutarate dehydrogenase complex, mitochondrial	P36957;P36957-2;Q86SW4;H0YJF9;G3V5M3;G3V3F0	P36957;P36957-2;Q86SW4	96.47	80501000000	209	24.9322	0.00123894	0.0243525	0.892597
31.4678	31.4629	31.5481	30.3828	30.5109	30.5389	31.3142	30.6544	30.6964	Cluster 2	MCCC2	Methylcrotonoyl-CoA carboxylase beta chain, mitochondrial	Q9HCC0;Q9HCC0-2;D6RD67;D6RDF7;D6R9R1	Q9HCC0;Q9HCC0-2;D6RD67	145.48	28877000000	341	16.1196	0.00386303	0.0415057	0.843093
32.1753	32.2019	32.2077	31.4823	31.5573	31.5062	31.933	31.7047	31.6458	Cluster 2	LETM1	LETM1 and EF-hand domain-containing protein 1, mitochondrial	O95202;O95202-2;O95202-3	O95202	262.99	48942000000	397	43.0349	0.00027676	0.0119789	0.934832
33.0381	33.1989	33.2759	32.4334	32.3033	32.4309	32.8347	32.4384	32.6586	Cluster 2	ETFB	Electron transfer flavoprotein subunit beta	P38117;P38117-2;M0QY67	P38117;P38117-2;M0QY67	88.544	93050000000	327	23.9735	0.0013758	0.0263183	0.88878
36.1358	36.386	36.4657	35.4115	35.2336	35.3135	35.9396	35.337	35.5754	Cluster 2	HSPD1	60 kDa heat shock protein, mitochondrial	P10809;E7ESH4;E7EXB4;P10809-2;C9JL25;C9JL19;C9JCQ4;C9J0S9	P10809	323.31	849000000000	1867	18.6789	0.00265003	0.0344102	0.861617
33.3698	33.5867	33.7252	32.525	32.5504	32.5641	33.1709	32.8138	32.9505	Cluster 2	UQCRC1	Cytochrome b-c1 complex subunit 1, mitochondrial	P31930	P31930	323.31	108000000000	547	35.8985	0.000458739	0.015238	0.922876
33.4943	33.5754	33.6522	32.6264	32.4284	32.4799	32.9347	32.6586	32.8422	Cluster 2	ATP5F1	ATP synthase F(0) complex subunit B1, mitochondrial	P24539;Q5QNZ2	P24539;Q5QNZ2	323.31	116000000000	364	73.8943	5.93857e-05	0.00635277	0.960985
33.3033	33.3568	33.5296	32.6022	32.3115	32.1753	32.6839	32.5179	32.6839	Cluster 2	GSR	Glutathione reductase, mitochondrial	P00390-2;P00390;P00390-3;P00390-4;P00390-5;H0YC68;E5RI06	P00390-2;P00390;P00390-3;P00390-4;P00390-5	295.58	91930000000	416	36.6617	0.000432762	0.0146015	0.92436
28.7864	28.9203	28.995	27.5463	27.3745	27.4154	27.976	28.0914	27.2891	Cluster 2	PECR	Peroxisomal trans-2-enoyl-CoA reductase	Q9BY49;B4DJS2;Q9BY49-2	Q9BY49;B4DJS2	73.817	3514800000	67	25.1497	0.00121044	0.0241243	0.893427
30.0349	29.7708	30.0737	29.0864	28.7453	28.8081	29.3001	29.2054	28.7708	Cluster 2	MRPL38	39S ribosomal protein L38, mitochondrial	Q96DV4;Q96DV4-2	Q96DV4;Q96DV4-2	28.838	8883500000	98	21.0749	0.00193494	0.0304657	0.875389
32.7068	32.6329	32.6522	31.9746	31.8385	31.9814	32.2019	31.9983	31.6458	Cluster 2	PCK2	Phosphoenolpyruvate carboxykinase [GTP], mitochondrial	Q16822;B4DW73;H0YML5;H0YM31;A0A0A0MS74;Q16822-2;H0YNG4;H0YMU6;H0YMA5;H0YMY3;P35558;P35558-2	Q16822;B4DW73;H0YML5;H0YM31;A0A0A0MS74;Q16822-2	163.44	57781000000	416	18.0523	0.00289379	0.0359417	0.857498
33.2897	33.3828	33.1084	32.4991	32.196	32.463	33.0414	32.6329	33.0184	Cluster 2	ACAD9	Acyl-CoA dehydrogenase family member 9, mitochondrial	Q9H845;H0Y8Z9	Q9H845;H0Y8Z9	206.59	63640000000	399	17.4432	0.00316022	0.0379315	0.853252
34.0512	34.0911	34.0184	33.4581	33.1783	33.4458	33.9153	33.4943	33.6839	Cluster 2	CS	Citrate synthase;Citrate synthase, mitochondrial	B4DJV2;O75390;H0YIC4;F8VPA1;H0YH82;F8VRI6;F8VPF9;F8W1S4;F8W4S1;F8VRP1;F8VX68;F8VR34;F8VTT8;F8VZK9;F8VX07;F8VWQ5;F8W642;F8VU34;F8W0J2	B4DJV2;O75390	161.29	192000000000	495	15.264	0.00443174	0.0445775	0.835743
34.6576	34.5698	34.3828	32.9677	33.1589	33.3698	34.1753	33.6088	33.9505	Cluster 2	SHMT2	Serine hydroxymethyltransferase, mitochondrial;Serine hydroxymethyltransferase	P34897-3;P34897;P34897-2;H0YIZ0;G3V2Y4;G3V5L0;G3V4W5;G3V540;G3V2W0;G3V241;G3V3Y8;G3V4T0;G3V4X0;G3V2E4;G3V2D2;G3V2Y1;G3V3C6	P34897-3;P34897;P34897-2;H0YIZ0	323.31	223000000000	696	29.9721	0.000753222	0.0188746	0.909014
31.0084	30.6881	30.6198	30.0217	29.4727	29.6337	30.393	30.0864	30.0609	Cluster 2	DCXR	L-xylulose reductase	Q7Z4W1;J3KS22;J3QS36;J3KRZ4;J3QL34;J3KSZ5;J3QS45;J3QRQ2	Q7Z4W1;J3KS22;J3QS36;J3KRZ4;J3QL34	140.35	16012000000	187	16.2716	0.00377235	0.0413415	0.84433
33.9763	34.1901	34.5002	33.1619	32.9099	33.0381	33.6944	33.5412	33.715	Cluster 2	ACO2	Aconitate hydratase, mitochondrial	Q99798;A2A274	Q99798;A2A274	323.31	163000000000	864	33.5565	0.000552675	0.0164459	0.917935
34.6944	34.7504	34.9548	34.0512	33.9242	34.0184	34.5179	34.4334	34.5867	Cluster 2	HK1	Hexokinase-1	P19367;P19367-4;P19367-2;P19367-3;B1AR63;B1AR62;B1AR61;Q2TB90;P52790;Q2TB90-3;Q2TB90-2	P19367;P19367-4;P19367-2;P19367-3	323.31	307000000000	1042	51.1793	0.000169771	0.00983066	0.944628
34.5412	34.8186	34.8281	33.8422	33.6839	33.8042	34.3568	34.3763	34.2689	Cluster 2	SLC25A3	Phosphate carrier protein, mitochondrial	Q00325-2;Q00325;F8VVM2;F8VWQ0;F8VZL5;F8VWR4	Q00325-2;Q00325;F8VVM2	78.861	261000000000	451	56.2249	0.000129972	0.00928218	0.949346
32.1331	32.0576	32.5014	31.5435	31.2814	31.5014	31.8645	32.0316	31.9365	Cluster 2	RSL1D1	Ribosomal L1 domain-containing protein 1	O76021;J3QSV6;I3L3U9;O76021-2;I3L3C4;I3L234;I3L1A3	O76021;J3QSV6;I3L3U9	208.56	58821000000	377	17.232	0.00326023	0.0383425	0.85172
31.0864	30.9609	31.4234	30.196	29.8974	30.3196	30.8682	30.3828	30.6285	Cluster 2	MCCC1	Methylcrotonoyl-CoA carboxylase subunit alpha, mitochondrial	Q96RQ3;E9PHF7;F5GYT8;E9PG35;G5E9X5;F8WDI3	Q96RQ3;E9PHF7;F5GYT8;E9PG35;G5E9X5	257.23	22257000000	288	14.3252	0.00519191	0.0484254	0.826842
33.3169	33.3956	33.7453	32.7907	32.6544	32.8919	33.2193	33.0927	33.1438	Cluster 2	ILF2	Interleukin enhancer-binding factor 2	Q12905;B4DY09;A0A0A0MRL0;X6R6Z1	Q12905;B4DY09	224.49	127000000000	428	16.0154	0.00392687	0.0419617	0.842233
33.7849	33.8042	34.0266	33.3033	32.8992	33.2193	33.5179	33.4083	33.4823	Cluster 2	OGDH	2-oxoglutarate dehydrogenase, mitochondrial	Q02218;E9PCR7;E9PDF2;Q02218-2;E9PFG7;Q02218-3;C9J4G7	Q02218;E9PCR7;E9PDF2;Q02218-2;E9PFG7	323.31	158000000000	1008	18.1134	0.00286874	0.0358384	0.85791
35.6549	35.7504	35.9417	34.8375	34.3828	34.6576	35.1975	35.1828	35.1865	Cluster 2	MDH2	Malate dehydrogenase, mitochondrial;Malate dehydrogenase	P40926;P40926-2;G3XAL0	P40926;P40926-2;G3XAL0	274	520000000000	653	40.755	0.000322315	0.0129096	0.931436
30.1483	30.2308	30.6198	29.4957	29.1312	29.3828	29.8127	29.6612	29.6005	Cluster 2	CCDC58	Coiled-coil domain-containing protein 58	Q4VC31;C9JQ41;H7C525	Q4VC31;C9JQ41;H7C525	32.4	11430000000	105	20.8351	0.00199394	0.030734	0.874135
32.0184	31.94	32.2591	31.1724	30.9882	31.1361	31.5109	31.4032	31.5978	Cluster 2	DARS2	Aspartate--tRNA ligase, mitochondrial	Q6PI48	Q6PI48	143.26	35425000000	311	46.1242	0.000227759	0.0108439	0.93893
34.4642	34.2478	34.7653	33.7252	33.5412	33.6088	34.099	33.8608	34.0753	Cluster 2	H2AFY	Core histone macro-H2A.1;Histone H2A	O75367-3;O75367;O75367-2;B4DJC3;D6RCF2	O75367-3;O75367;O75367-2;B4DJC3	300.81	236000000000	610	18.1948	0.00283578	0.0357392	0.858456
34.1453	34.0512	34.3892	33.5062	33.0943	33.2336	33.6944	33.4083	33.7252	Cluster 2	PHB	Prohibitin	P35232;C9JW96;C9JZ20;E7ESE2;E9PCW0;P35232-2;D6RBK0	P35232;C9JW96;C9JZ20;E7ESE2;E9PCW0	156.2	194000000000	517	18.5149	0.00271112	0.0348863	0.860562
32.7068	32.4058	32.7433	31.9365	31.6242	31.8645	32.2814	31.9983	32.3006	Cluster 2	PDHB	Pyruvate dehydrogenase E1 component subunit beta, mitochondrial	P11177-2;P11177;P11177-3;C9J634;F8WF02	P11177-2;P11177;P11177-3;C9J634	116.45	67942000000	320	16.4792	0.00365302	0.0407635	0.845989
31.0414	30.7771	31.1177	30.2193	30.0217	30.2193	30.7613	30.4234	30.393	Cluster 2	ALDH6A1	Methylmalonate-semialdehyde dehydrogenase [acylating], mitochondrial	Q02252-2;Q02252;G3V4Z4	Q02252-2;Q02252	73.764	19145000000	222	17.7219	0.0030344	0.0370481	0.855226
31.3672	31.0017	31.5156	30.393	29.9814	30.2535	31.099	30.8234	30.6881	Cluster 2	TIMM44	Mitochondrial import inner membrane translocase subunit TIM44	O43615;M0QXU7;M0R301;M0QXM9;M0R124	O43615;M0QXU7	86.702	24589000000	299	17.0858	0.00333192	0.0389027	0.850641
32.5203	32.3724	32.635	31.9153	31.7333	31.6881	32.325	32.1989	32.196	Cluster 2	VPS13C	Vacuolar protein sorting-associated protein 13C	Q709C8-3;Q709C8;Q709C8-4;Q709C8-2	Q709C8-3;Q709C8;Q709C8-4;Q709C8-2	323.31	57179000000	724	32.9958	0.000578908	0.0165726	0.916657
33.0689	32.9729	33.0034	32.4654	32.2422	32.2897	32.7252	32.6608	32.5777	Cluster 2	NOP58	Nucleolar protein 58	Q9Y2X3;H7BZ72;F8WED0	Q9Y2X3	314.78	95183000000	482	48.37	0.000199175	0.0104623	0.9416
32.5179	32.4799	32.5109	31.7771	31.5664	31.6839	32.1422	32.0117	32.1115	Cluster 2	PGM2	Phosphoglucomutase-2	Q96G03;E7ENQ8;Q96G03-2;E9PD70	Q96G03	212.2	56399000000	366	94.9508	2.87302e-05	0.00535257	0.969372
32.9522	32.8441	32.9916	32.1483	32.0705	32.1453	32.5732	32.5889	32.463	Cluster 2	LONP1	Lon protease homolog, mitochondrial	K7EKE6;K7EJE8;P36776-2;P36776;P36776-3;K7ER27;K7ER56;K7ERR6	K7EKE6;K7EJE8;P36776-2;P36776;P36776-3	323.31	80753000000	596	117.691	1.53581e-05	0.00346365	0.975143
29.8711	29.2422	29.5969	28.141	27.4707	27.5165	28.5754	28.5536	29.3578	Cluster 2	ADCK3	Chaperone activity of bc1 complex-like, mitochondrial	Q8NI60;Q8NI60-3;Q8NI60-4;Q8NI60-2	Q8NI60;Q8NI60-3;Q8NI60-4	46.016	5686900000	90	17.5656	0.00310413	0.0373873	0.854125
34.5978	34.547	34.7099	33.9848	33.6522	33.715	34.2336	34.0592	34.4146	Cluster 2	GLUD1;GLUD2	Glutamate dehydrogenase 1, mitochondrial;Glutamate dehydrogenase 2, mitochondrial	P00367;P00367-3;P00367-2;P49448	P00367;P00367-3;P00367-2;P49448	302.28	260000000000	725	22.4996	0.00162841	0.0273048	0.882351
30.341	30.2422	30.3196	29.7771	29.5184	29.7129	29.8974	29.8019	30.0864	Cluster 2	PELP1	Proline-, glutamic acid- and leucine-rich protein 1	Q8IZL8;C9JFV4;E7EV54;I3L445;I3L4P1;I3L1P4;I3L4M7	Q8IZL8;C9JFV4;E7EV54	207.27	14395000000	243	21.6917	0.00179355	0.029036	0.878502
29.2376	29.4881	29.2077	27.6458	27.141	27.7129	29.0737	28.7517	28.976	Cluster 3	CTBS	Di-N-acetylchitobiase	Q01459	Q01459	93.62	4453400000	72	55.2745	0.000136436	0.00931073	0.948519
32.225	32.4384	32.2535	31.0737	30.5203	30.9814	31.9435	31.5889	31.9117	Cluster 3	SOD2	Superoxide dismutase [Mn], mitochondrial	P04179;P04179-4;P04179-2;F5H4R2;F5GYZ5;F5H3C5;P04179-3;G8JLJ2;G5E9P6;F5GXZ9	P04179;P04179-4;P04179-2;F5H4R2;F5GYZ5;F5H3C5;P04179-3;G8JLJ2	161.88	44414000000	188	34.8655	0.000497315	0.015589	0.920772
31.099	31.5618	32.1422	25.9915	25.1817	26.8772	30.196	30.1842	30.8755	Cluster 3	FTL	Ferritin light chain	P02792;A0A087X1B9	P02792;A0A087X1B9	42.611	15909000000	116	67.8312	7.59783e-05	0.00692695	0.957646
29.6492	29.5389	29.6527	25.3917	24.5504	25.4133	28.1015	28.5278	28.8173	Cluster 3	SULT1B1	Sulfotransferase family cytosolic 1B member 1;Sulfotransferase	O43704;D6RD70;D6RIA8	O43704;D6RD70	28.906	3363400000	38	130.858	1.12573e-05	0.00346365	0.977588
30.099	29.8415	29.8829	28.8564	28.2535	28.9174	29.5933	29.389	29.7244	Cluster 3	PDHX	Pyruvate dehydrogenase protein X component, mitochondrial	O00330-3;O00330;H0YD97;O00330-2;E9PLU0;E9PRI6	O00330-3;O00330;H0YD97;O00330-2	47.65	9448600000	88	20.8704	0.00198511	0.0307083	0.874321
32.7946	32.9831	32.7653	32.0673	31.8682	32.1239	32.5889	32.7231	32.5481	Cluster 3	IQGAP2	Ras GTPase-activating-like protein IQGAP2	Q13576;F5H7S7;E7EWC2;Q13576-3;Q13576-2;D6R939;E9PDT6;D6RDK8;D6RGC6;D6R999	Q13576;F5H7S7;E7EWC2;Q13576-3;Q13576-2	323.31	73680000000	800	40.7528	0.000322364	0.0129096	0.931433
29.7437	30.2979	29.7581	28.0864	27.3494	28.3662	29.0111	28.9456	29.3683	Cluster 3	C14orf159	UPF0317 protein C14orf159, mitochondrial	Q7Z3D6-2;H0YB09;Q7Z3D6-4;Q7Z3D6-3;Q7Z3D6;Q7Z3D6-5;H0YB62;E5RJ62;E5RIU5;E5RIL4;H0YB11;E5RK56;E5RFT5;E5RGP9;E5RFZ6;E5RGN8;E5RJ87;Q7Z3D6-6;E5RHG2	Q7Z3D6-2;H0YB09;Q7Z3D6-4;Q7Z3D6-3;Q7Z3D6;Q7Z3D6-5;H0YB62	55.37	6846000000	126	21.2555	0.00189205	0.0300275	0.876317
33.4943	33.4458	33.5527	32.5867	32.5889	32.7868	33.2619	32.9626	33.3956	Cluster 3	NNT	NAD(P) transhydrogenase, mitochondrial	Q13423;D6RAI5;D6RHU2;H0Y8P5	Q13423	277.23	124000000000	667	25.324	0.00118823	0.0241243	0.894083
34.715	34.715	34.7897	34.1604	34.1223	34.1901	34.5698	34.4146	34.6576	Cluster 3	HSPA9	Stress-70 protein, mitochondrial	P38646;D6RJI2;H0YBG6;H0Y8S0;D6RA73	P38646	323.31	327000000000	1130	43.6309	0.000266282	0.0118284	0.935665
30.0349	29.7357	30.0479	28.7064	28.6146	28.8564	29.668	29.3239	29.8035	Cluster 3	LYAR	Cell growth-regulating nucleolar protein	Q9NX58;D6RDJ1	Q9NX58	91.766	9692800000	152	32.8908	0.000584004	0.0165726	0.916413
32.2336	31.7088	32.362	30.9539	30.5573	30.9609	31.8682	31.6671	31.94	Cluster 3	MPI	Mannose-6-phosphate isomerase	P34949;H3BPB8;F5GX71;H3BMZ9;H3BPP3;H3BP57;H3BUZ9;P34949-2;H3BT48;H3BPM5;H3BNY8;H3BQX0;H3BPU7;H3BN01;H3BT46;H3BU66;B4DYB8;H3BUG1	P34949;H3BPB8;F5GX71;H3BMZ9;H3BPP3;H3BP57;H3BUZ9;P34949-2;H3BT48;H3BPM5;H3BNY8	208.33	41137000000	346	21.0499	0.00194099	0.0304657	0.875259
30.4334	30.2535	30.4629	29.7486	29.6251	29.579	30.1361	30.196	30.4134	Cluster 3	CYTH1	Cytohesin-1	Q15438-2;Q15438;Q15438-3;K7ENQ8;K7ERV8;K7EKA2;Q99418-2;O43739-2;Q99418;O43739;K7ENH6;M0R2J0;G5E9B7;K7EJN5;F8W8E2	Q15438-2;Q15438;Q15438-3;K7ENQ8	74.381	13543000000	129	32.7043	0.0005932	0.0166913	0.915977
31.8309	31.8119	31.9983	31.4134	31.3303	31.362	31.6756	31.7006	31.8974	Cluster 3	UBE2V1	Ubiquitin-conjugating enzyme E2 variant 1	Q13404;I3L0A0;Q13404-7;Q13404-2;Q13404-1;Q13404-8;G3V2F7;A0A0A0MSL3;Q13404-6	Q13404;I3L0A0;Q13404-7;Q13404-2;Q13404-1;Q13404-8;G3V2F7;A0A0A0MSL3;Q13404-6	24.374	42358000000	153	23.7751	0.0014066	0.0264893	0.887956
30.4433	30.393	30.3196	29.579	29.8157	29.7325	30.3088	30.1115	30.362	Cluster 3	BRIX1	Ribosome biogenesis protein BRX1 homolog	Q8TDN6	Q8TDN6	93.439	15984000000	136	32.642	0.000596319	0.0166913	0.91583
32.8516	32.3383	32.2365	30.6458	30.5754	30.8901	32.3169	31.9609	32.4259	Cluster 3	NPC2	Epididymal secretory protein E1	J3KMY5;G3V3E8;E7EMS2;G3V3D1;P61916;G3V2V8;H0YIZ1;P61916-2	J3KMY5;G3V3E8;E7EMS2;G3V3D1;P61916;G3V2V8;H0YIZ1;P61916-2	62.011	54241000000	212	42.5904	0.000284933	0.0120885	0.934197
30.2759	30.0084	30.0217	29.4957	29.3494	29.5014	30.1239	29.7437	30.0479	Cluster 3	RRS1	Ribosome biogenesis regulatory protein homolog	Q15050	Q15050	88.007	13982000000	162	15.2325	0.00445479	0.0447044	0.835458
31.9848	31.8422	31.8719	31.0609	30.7211	31.1842	31.9224	31.3724	31.7047	Cluster 3	ATP5L	ATP synthase subunit g, mitochondrial	E9PN17;O75964	E9PN17;O75964	19.992	39021000000	106	14.4058	0.00512014	0.0482193	0.827644
29.9814	29.726	30.0864	27.9259	26.7517	27.9814	28.7031	29.5352	29.5481	Cluster 3	ARHGEF18	Rho guanine nucleotide exchange factor 18	Q6ZSZ5;Q6ZSZ5-2;M0R150;A0A087WZG4;M0QZS0	Q6ZSZ5;Q6ZSZ5-2;M0R150;A0A087WZG4;M0QZS0	93.156	6441700000	129	18.0225	0.00290612	0.0359905	0.857296
31.1901	30.4629	30.2535	28.4785	26.7895	28.5389	30.1483	30.6964	30.7613	Cluster 3	FAM65B	Protein FAM65B	F5GX51;Q9Y4F9;B7Z6U4;H3BP45	F5GX51;Q9Y4F9;B7Z6U4	146.93	12292000000	179	15.7235	0.00411342	0.0428622	0.839773
28.0965	27.7325	28.3992	26.5898	25.4048	26.673	28.1652	27.6998	27.9259	Cluster 3	VPS37B	Vacuolar protein sorting-associated protein 37B	Q9H9H4;F5H4M0;F5H1F6	Q9H9H4;F5H4M0;F5H1F6	53.998	2543900000	64	14.2928	0.00522113	0.0484254	0.826518
30.1724	30.2647	30.4823	29.066	28.2445	28.877	30.6544	29.9259	29.8579	Cluster 3	ARSA	Arylsulfatase A;Arylsulfatase A component B;Arylsulfatase A component C	P15289-2;P15289	P15289-2;P15289	63.8	11247000000	158	16.7286	0.0035162	0.0399653	0.847937
27.524	27.7389	28.3536	25.5291	25.51	26.5276	27.9428	27.17	27.5754	Cluster 3	MACROD1	O-acetyl-ADP-ribose deacetylase MACROD1	Q9BQ69	Q9BQ69	9.4647	1756000000	19	15.7583	0.00409053	0.0428227	0.840071
36.0471	36.166	36.2965	34.4642	34.212	34.0512	35.3924	35.7702	35.8234	Cluster 3	SAMHD1	Deoxynucleoside triphosphate triphosphohydrolase SAMHD1	Q9Y3Z3;Q9Y3Z3-2;Q9Y3Z3-4;Q9Y3Z3-3	Q9Y3Z3;Q9Y3Z3-2;Q9Y3Z3-4;Q9Y3Z3-3	323.31	627000000000	1311	78.712	4.94887e-05	0.00635277	0.963286
32.715	32.7672	32.6964	31.947	31.7927	31.7413	32.4083	32.4483	32.5319	Cluster 3	SMCHD1	Structural maintenance of chromosomes flexible hinge domain-containing protein 1	A6NHR9;A6NHR9-2;J3KTL8;A6NHR9-3;J3QSH1;J3KRK8	A6NHR9;A6NHR9-2;J3KTL8	323.31	69880000000	812	114.592	1.66045e-05	0.00355751	0.974488
32.1901	32.5085	32.3542	31.3303	31.362	31.2591	31.7888	32.0958	32.1177	Cluster 3	PEPD	Xaa-Pro dipeptidase	P12955;P12955-2;P12955-3;K7ES25;V9GYL0;V9GYE4;V9GY89	P12955;P12955-2;P12955-3	282.26	46892000000	303	40.1593	0.000335847	0.0131146	0.93049
32.7129	32.7231	32.6522	31.9882	31.9746	32.0084	32.2193	32.5226	32.5203	Cluster 3	LBR	Lamin-B receptor	Q14739;C9JXK0;C9JES9	Q14739;C9JXK0	144.61	66768000000	310	35.3638	0.00047819	0.015589	0.921801
29.7453	29.8127	29.7771	28.0453	28.0137	28.203	28.6389	29.3452	29.2891	Cluster 3	GALK2	N-acetylgalactosamine kinase	Q01415;B7ZAX5;Q01415-2;H0YLL8;H0YLL3;H0YK30;H0YK10;H0YNR7;H0YN31;H0YND3	Q01415;B7ZAX5;Q01415-2;H0YLL8	99.426	6901000000	90	39.3202	0.000356221	0.0131146	0.929112
31.5296	31.7494	30.6022	26.0177	24.8703	25.4998	26.8741	29.846	29.5573	Cluster 3	ITGAM	Integrin alpha-M	P11215;P11215-2;H3BMV4;H3BN02;P20702	P11215;P11215-2	141.31	11444000000	170	22.7179	0.0015873	0.0272939	0.88335
29.5481	29.668	29.1628	27.8858	27.9372	27.7581	28.8294	28.5898	29.0914	Cluster 3	COQ5	2-methoxy-6-polyprenyl-1,4-benzoquinol methylase, mitochondrial	Q5HYK3;B4DP72;F8VVX6;F8VP53;F8VVW7;Q5HYK3-2;F8VVD5	Q5HYK3;B4DP72;F8VVX6	50.272	5207200000	78	41.4402	0.000307634	0.0127982	0.932494
34.9806	35.1029	34.8608	34.4396	34.337	34.4642	34.7047	34.7201	34.9417	Cluster 3	NCL	Nucleolin	P19338;H7BY16;C9JYW2;C9JLB1;C9J1H7;C9JWL1	P19338;H7BY16	323.31	397000000000	791	20.3974	0.00210795	0.0314723	0.871781
30.5844	31.1483	30.6713	30.0084	29.843	29.6424	30.3088	30.4134	30.4629	Cluster 3	LACTB	Serine beta-lactamase-like protein LACTB, mitochondrial	P83111;P83111-2;H0YNN5	P83111;P83111-2	141.43	18434000000	215	16.1877	0.00382205	0.0415057	0.84365
29.8035	30.3828	30.196	28.8203	28.5389	28.249	29.4473	29.6964	29.4727	Cluster 3	GUSB	Beta-glucuronidase	P08236;P08236-3;P08236-2;F8WBK6;F2Z3L6	P08236;P08236-3;P08236-2	69.32	9040300000	104	31.0188	0.000685812	0.017703	0.911814
34.0592	34.3236	34.3236	33.5062	33.6415	33.5062	34.0512	33.9242	34.1377	Cluster 3	EIF5A;EIF5AL1	Eukaryotic translation initiation factor 5A-1;Eukaryotic translation initiation factor 5A-1-like	P63241;I3L397;I3L504;P63241-2;Q6IS14;F8WCJ1;C9J7B5;C9J4W5;Q9GZV4	P63241;I3L397;I3L504;P63241-2;Q6IS14	323.31	238000000000	719	27.2549	0.000974938	0.0222213	0.900842
31.08	31.4234	31.3982	29.9259	29.94	29.7129	30.947	30.9117	31.2135	Cluster 3	GNS	N-acetylglucosamine-6-sulfatase	P15586;H7C3P4;F6S8M0;P15586-2;F5H4C6;H0YFA9	P15586;H7C3P4;F6S8M0;P15586-2;F5H4C6;H0YFA9	72.165	21503000000	158	65.7575	8.30622e-05	0.00741503	0.956368
32.5085	32.8004	32.7731	31.9882	31.9188	31.8608	32.5458	32.2563	32.4654	Cluster 3	SLC25A11	Mitochondrial 2-oxoglutarate/malate carrier protein	Q02978;I3L1P8;Q02978-2	Q02978;I3L1P8;Q02978-2	83.208	67662000000	331	26.3021	0.00107317	0.0229927	0.897618
31.1842	31.6756	31.4433	30.3088	30.5014	30.4532	31.1239	31.0349	31.1544	Cluster 3	AK3	GTP:AMP phosphotransferase AK3, mitochondrial	Q9UIJ7;Q9UIJ7-3;Q9UIJ7-2	Q9UIJ7;Q9UIJ7-3;Q9UIJ7-2	152.78	25897000000	216	32.3434	0.000611559	0.0166913	0.915119
28.2077	28.8623	28.2445	26.2563	26.8051	26.425	27.5609	27.5682	27.8682	Cluster 3	CLN5	Ceroid-lipofuscinosis neuronal protein 5	A0A024R644;O75503;A0A087WZY0	A0A024R644;O75503;A0A087WZY0	19.325	2282300000	35	35.137	0.000486772	0.015589	0.921336
29.8142	30.0217	29.94	29.2445	29.196	29.3992	29.6898	29.6005	29.8142	Cluster 3	ATP13A1	Manganese-transporting ATPase 13A1	Q9HD20;Q9HD20-2;Q9HD20-3;H7C3H2	Q9HD20;Q9HD20-2	91.335	10485000000	131	28.6755	0.000849562	0.0202555	0.905289
32.9882	33.3568	33.3956	32.3594	32.341	32.6307	32.9933	32.8497	33.2077	Cluster 3	SLC25A5	ADP/ATP translocase 2;ADP/ATP translocase 2, N-terminally processed	P05141	P05141	76.84	107000000000	160	14.0837	0.00541521	0.0489835	0.824394
32.3436	32.5911	32.2924	31.933	31.8196	31.9435	32.362	32.2924	32.4556	Cluster 3	PSMD5	26S proteasome non-ATPase regulatory subunit 5	Q16401;Q16401-2;Q4VXH0;F2Z3J2;Q4VXG9	Q16401;Q16401-2	188.97	63453000000	401	19.6565	0.00232159	0.0325302	0.867588
31.225	30.933	30.9882	30.0864	30.3724	30.4234	30.6964	30.6372	30.8755	Cluster 3	DIS3	Exosome complex exonuclease RRP44	Q9Y2L1;G3V1J5;Q9Y2L1-2;F2Z2C0	Q9Y2L1;G3V1J5;Q9Y2L1-2;F2Z2C0	174.82	23443000000	326	17.855	0.00297668	0.0367581	0.85615
27.4394	27.0505	27.4707	24.772	25.7558	25.5792	26.4202	26.5034	27.1115	Cluster 3	NAGLU	Alpha-N-acetylglucosaminidase;Alpha-N-acetylglucosaminidase 82 kDa form;Alpha-N-acetylglucosaminidase 77 kDa form	P54802	P54802	17.857	966530000	23	18.8429	0.00259078	0.0342638	0.862656
30.8755	30.611	30.6964	29.8004	29.9814	29.8785	30.3088	30.4234	30.5389	Cluster 3	HEATR1	HEAT repeat-containing protein 1;HEAT repeat-containing protein 1, N-terminally processed	Q9H583;Q5T3Q7;Q6P664	Q9H583;Q5T3Q7	275.11	20898000000	401	41.0973	0.000314867	0.0128496	0.931969
31.2869	31.1664	31.3088	30.362	30.6544	30.7129	31.0609	31.0673	31.0673	Cluster 3	DDX18	ATP-dependent RNA helicase DDX18	Q9NVP1;H7C452	Q9NVP1	147.64	30734000000	306	26.6878	0.00103188	0.0226748	0.898949
29.8474	29.7533	29.9117	29.1507	29.4551	29.3745	29.7211	29.7692	29.7597	Cluster 3	TERF2	Telomeric repeat-binding factor 2	Q15554;H3BR06;U3KQ35;Q15554-4;H3BTA7;J3KSZ6;J3KSJ9;H3BR37	Q15554;H3BR06;U3KQ35;Q15554-4	91.412	10537000000	123	21.0696	0.00193623	0.0304657	0.875361
27.3578	27.509	27.6389	25.4659	26.2891	26.2838	27.2891	27.524	27.2979	Cluster 3	FBXL8	F-box/LRR-repeat protein 8	Q96CD0;J3QRK9;E5RH15;J3QRE3;E5RFX2;E5RHS9;E5RIS0;E5RIE9	Q96CD0	18.149	1601600000	25	23.3439	0.00147681	0.0271235	0.886122
28.1507	27.8623	28.2399	24.8375	26.3811	24.9015	28.17	27.8682	28.1604	Cluster 3	SLC25A13	Calcium-binding mitochondrial carrier protein Aralar2	Q9UJS0;Q9UJS0-2;R4GN64	Q9UJS0;Q9UJS0-2	25.612	3293300000	46	26.3534	0.00106755	0.0229927	0.897797
34.2828	34.2193	34.2897	33.8516	34.043	33.8608	34.1828	34.2619	34.2265	Cluster 3	DDX39B	Spliceosome RNA helicase DDX39B	Q13838;Q13838-2;Q5STU3;F6WLT2;F6UJC5;A0A0A0MT12;F6TRA5;F6S4E6;H0Y400;F6R6M7;H0YCC6;F6QYI9;F6QWI5;F6U6E2;F6S2B7;F6SXL5	Q13838;Q13838-2;Q5STU3;F6WLT2;F6UJC5;A0A0A0MT12;F6TRA5;F6S4E6	240.97	240000000000	582	21.7952	0.00177117	0.0288833	0.879009
30.0217	29.8385	29.7453	28.7613	29.2736	28.9977	29.7227	29.8081	30.1115	Cluster 3	TBL3	Transducin beta-like protein 3	Q12788;J3KNP2;A0A087WYP7;H3BN88	Q12788;J3KNP2	195.54	13677000000	191	17.5901	0.00309307	0.0373873	0.854299
29.4785	29.114	29.4134	28.4234	28.604	28.49	29.3683	29.1337	28.9231	Cluster 3	WDR43	WD repeat-containing protein 43	Q15061;C9JEE7;C9IZK7;H7C2H8	Q15061	104.84	9437700000	142	17.7041	0.00304224	0.0370481	0.855101
29.7211	29.6233	29.7581	29.0839	29.066	28.8593	29.579	29.5352	29.1842	Cluster 3	BMS1	Ribosome biogenesis protein BMS1 homolog	Q14692	Q14692	95.358	10787000000	160	16.5825	0.00359551	0.0402386	0.846802
28.6798	28.6865	28.8173	27.5463	27.8858	27.5609	28.3536	28.2077	28.1065	Cluster 3	RBM28	RNA-binding protein 28	Q9NW13;Q9NW13-2;C9JAA9;C9JE21;H7C5G8	Q9NW13;Q9NW13-2	91.553	4612800000	102	43.7037	0.000265039	0.0118284	0.935765
30.2647	30.3303	30.3724	29.5916	29.94	29.5573	30.1361	29.9677	29.995	Cluster 3	EXOSC10	Exosome component 10	Q01780;Q01780-2;K7EJ37	Q01780;Q01780-2	111.92	15474000000	208	15.7967	0.00406558	0.0428034	0.840397
27.965	28.0711	28.2308	26.6458	27.0084	26.4831	27.9484	27.2077	27.2535	Cluster 3	ATAD3B	ATPase family AAA domain-containing protein 3B	Q5T9A4;Q5T9A4-3	Q5T9A4;Q5T9A4-3	107	2478000000	59	16.2978	0.00375698	0.0413415	0.844542
33.1664	33.0117	33.1422	31.9117	31.7413	30.9814	33.1161	32.3303	32.6735	Cluster 3	CTSC	Dipeptidyl peptidase 1;Dipeptidyl peptidase 1 exclusion domain chain;Dipeptidyl peptidase 1 heavy chain;Dipeptidyl peptidase 1 light chain	P53634;H0YCY8;P53634-2;P53634-3	P53634	163.04	71689000000	278	14.5402	0.0050033	0.0477487	0.828965
29.604	29.3388	29.509	28.877	28.6389	28.5609	29.4746	29.1115	29.3869	Cluster 3	GCLC	Glutamate--cysteine ligase catalytic subunit	P48506;E1CEI4;D6R959;D6RGF8;H0YAB6;D6REX4;H0Y9I7	P48506;E1CEI4	54.185	7824300000	119	19.4603	0.00238296	0.0328328	0.866431
32.2979	32.2164	32.2924	32.0283	32.0349	31.947	32.3489	32.1783	32.2535	Cluster 3	VARS	Valine--tRNA ligase	P26640;P26640-2;A2ABF4;H0Y426	P26640	286.43	64071000000	541	17.3891	0.00318544	0.0379507	0.852863
31.4823	31.7533	32.1422	30.362	30.362	29.7597	31.0864	31.2814	31.1483	Cluster 3	SARS2	Serine--tRNA ligase, mitochondrial	M0QWZ7;Q9NP81;Q9NP81-2;M0R259;B4DJM9;M0QX29;M0R2H5;M0R1C0	M0QWZ7;Q9NP81;Q9NP81-2;M0R259	89.197	16872000000	169	25.3325	0.00118716	0.0241243	0.894115
27.1312	26.8974	27.5463	25.6078	25.2365	24.7568	26.3531	26.8695	26.4463	Cluster 3	GPHN	Gephyrin;Molybdopterin adenylyltransferase;Molybdopterin molybdenumtransferase	F5H039;Q9NQX3;Q9NQX3-2;G3V582;G3V4R0;G3V355;H0YJ30;G3V4D2	F5H039;Q9NQX3;Q9NQX3-2;G3V582	15.308	998350000	31	25.4576	0.00117157	0.0241243	0.89458
29.5259	29.3239	29.393	28.8829	28.9428	28.611	29.104	29.3001	29.1866	Cluster 3	NOL6	Nucleolar protein 6	Q9H6R4-4;Q9H6R4;A0A0A0MRW6;Q9H6R4-2;Q9H6R4-3	Q9H6R4-4;Q9H6R4;A0A0A0MRW6;Q9H6R4-2;Q9H6R4-3	109.98	8969800000	176	16.2475	0.00378652	0.0413909	0.844136
32.5062	32.6066	32.7231	32.1513	31.6329	31.6629	32.4483	32.5085	32.3489	Cluster 3	TRAF3IP3	TRAF3-interacting JNK-activating modulator	Q9Y228;Q9Y228-2;E2QRE5;Q9Y228-3;B1AJU2;C9JBA0;C9J0C0;H0YF09	Q9Y228;Q9Y228-2;E2QRE5;Q9Y228-3	323.31	65088000000	319	15.2777	0.00442184	0.0445775	0.835865
33.3698	33.3956	33.5527	32.7985	32.4799	32.6964	33.3033	33.3303	33.0299	Cluster 3	UQCRC2	Cytochrome b-c1 complex subunit 2, mitochondrial	P22695;H3BRG4;H3BSJ9;H3BP04;H3BUE4;H3BUI9;A0A087WVZ4	P22695;H3BRG4;H3BSJ9	236.28	115000000000	403	22.8866	0.00155646	0.0272939	0.88411
33.7047	33.715	33.7849	33.3436	33.2619	33.3033	33.8974	33.7553	33.6944	Cluster 4	HP1BP3	Heterochromatin protein 1-binding protein 3	Q5SSJ5;Q5SSJ5-2;Q5SSJ5-3;X6RGJ2;B0QZK4;Q5SWC8;B0QZK8;Q5SSJ5-5;B0QZK9	Q5SSJ5;Q5SSJ5-2;Q5SSJ5-3;X6RGJ2;B0QZK4	169.07	165000000000	461	43.5449	0.000267761	0.0118284	0.935546
32.9081	32.375	32.341	27.6527	26.0041	27.7195	33.3568	32.4991	32.0512	Cluster 4	CECR1	Adenosine deaminase CECR1	B4E3Q4;Q9NZK5;A0A087X0I3;Q9NZK5-2;C9IZA8;F5H7J3	B4E3Q4;Q9NZK5;A0A087X0I3;Q9NZK5-2	93.59	51657000000	277	60.2889	0.000106508	0.00829792	0.952598
29.843	29.8858	29.9814	29.2935	29.3452	29.4374	29.9539	29.995	29.8309	Cluster 4	RNMT	mRNA cap guanine-N7 methyltransferase	O43148;O43148-2;K7EP06;K7EPP5;K7ERH6	O43148;O43148-2;K7EP06	38.397	11195000000	129	52.748	0.000155839	0.00970216	0.946186
31.5933	31.6415	31.9983	30.2193	30.1361	30.7533	31.9224	31.9848	31.7731	Cluster 4	HEXA	Beta-hexosaminidase;Beta-hexosaminidase subunit alpha	H3BP20;P06865;H3BS10;H3BTD4;H3BU85;P06865-2;A0A087WUJ7;H3BRP6;A0A087WTY2;H3BVH8;H3BT62;H3BQ04	H3BP20;P06865;H3BS10;H3BTD4	126.55	33993000000	218	36.7253	0.000430687	0.0146015	0.924481
27.6389	27.7195	27.8858	26.452	26.0241	26.0001	28.3704	28.3239	28.3023	Cluster 4	TMEM106B	Transmembrane protein 106B	Q9NUM4;C9JZ87;F2Z3N7	Q9NUM4;C9JZ87	9.8894	2478100000	39	139.371	9.35612e-06	0.00344178	0.978928
33.7252	33.7849	33.8792	33.3169	33.1857	33.2478	34.1068	34.0832	33.9677	Cluster 4	CTSD	Cathepsin D;Cathepsin D light chain;Cathepsin D heavy chain	P07339;C9JH19;H7C469;F8WD96;H7C1V0;F8W787	P07339;C9JH19;H7C469	93.094	163000000000	436	95.2338	2.84827e-05	0.00535257	0.969461
27.9814	27.8264	28.2353	25.9006	25.7777	25.4201	28.49	28.604	28.3869	Cluster 4	IER3IP1	Immediate early response 3-interacting protein 1	Q9Y5U9	Q9Y5U9	17.289	3584300000	14	172.152	5.02481e-06	0.00254964	0.982872
30.94	30.9609	31.015	30.5754	30.6198	30.5573	31.2591	31.2814	31.1783	Cluster 4	APMAP	Adipocyte plasma membrane-associated protein	Q9HDC9;H0Y512;Q9HDC9-2	Q9HDC9;H0Y512;Q9HDC9-2	83.189	27451000000	213	178.407	4.52275e-06	0.00254964	0.983463
32.7672	32.8534	33	32.3142	31.8937	31.94	32.7573	32.9966	32.9797	Cluster 4	ARHGAP25	Rho GTPase-activating protein 25	P42331-4;P42331-6;P42331-2;B7Z8K7	P42331-4;P42331-6;P42331-2	229.62	78050000000	552	25.1697	0.00120786	0.0241243	0.893503
31.6964	31.8571	32.2731	30.5389	30.3196	30.3196	31.6629	31.94	32.0414	Cluster 4	HEXB	Beta-hexosaminidase subunit beta;Beta-hexosaminidase subunit beta chain B;Beta-hexosaminidase subunit beta chain A	P07686;Q5URX0;H0YA83;H0Y9B6;D6REQ8;H0Y9M3	P07686;Q5URX0;H0YA83;H0Y9B6	90.647	32968000000	231	48.478	0.000197924	0.0104623	0.941723
29.2692	29.1604	29.3431	28.6931	28.6005	28.5682	29.2891	29.2077	29.3153	Cluster 4	UTP14A	U3 small nucleolar RNA-associated protein 14 homolog A	Q9BVJ6-3;Q9BVJ6;Q9BVJ6-2;Q5TAP6;X6RJY0	Q9BVJ6-3;Q9BVJ6;Q9BVJ6-2	174.63	8528400000	159	78.6619	4.95799e-05	0.00635277	0.963263
31.8234	31.7849	32.0832	30.3515	29.9677	30.0737	31.8534	31.9295	31.6501	Cluster 4	RPS6KA5	Ribosomal protein S6 kinase alpha-5	O75582;A0A0A0MQV2;O75582-3;O75582-2;G3V2D1	O75582;A0A0A0MQV2;O75582-3;O75582-2	159.42	33110000000	331	103.188	2.25497e-05	0.00460121	0.971748
29.3848	29.5826	29.2913	28.3367	27.965	27.9595	29.2736	29.49	29.5052	Cluster 4	PTPRJ	Receptor-type tyrosine-protein phosphatase eta	Q12913;A0A087WTK0;A0A087WVC6;Q12913-2;E9PPH3	Q12913;A0A087WTK0;A0A087WVC6	85.446	6660800000	116	62.352	9.67357e-05	0.00778151	0.954095
30.0609	30.2193	29.3174	27.976	26.7389	27.1312	29.537	30.4032	30.1361	Cluster 4	PXN	Paxillin	P49023-2;P49023;P49023-3;F5GZ78;P49023-4;H0YIE4;F5H836	P49023-2;P49023;P49023-3;F5GZ78;P49023-4	140.68	7870100000	140	25.7681	0.00113404	0.0235892	0.895718
32.2814	32.6176	32.4433	31.9224	31.4134	31.4871	32.5085	32.6777	32.6608	Cluster 4	PPT1	Palmitoyl-protein thioesterase 1	P50897;E9PMG2;E9PIA8;Q5T0S4;P50897-2;E9PP28;E9PK48;E9PSE5	P50897;E9PMG2;E9PIA8;Q5T0S4;P50897-2	80.936	57205000000	252	23.3052	0.00148334	0.0271235	0.885954
26.2961	26.341	26.4969	25.1933	24.9009	24.2733	26.3877	26.433	26.329	Cluster 4	UTP3	Something about silencing protein 10	Q9NQZ2	Q9NQZ2	32.388	1047800000	33	32.3662	0.00061038	0.0166913	0.915173
27.6865	28.0557	27.8916	26.632	26.521	26.1871	27.7708	27.8682	27.6458	Cluster 4	SCARB2	Lysosome membrane protein 2	Q14108;Q14108-2;D6RDG0	Q14108;Q14108-2	15.272	2144500000	38	56.6994	0.000126898	0.00928218	0.949748
32.9831	32.8664	32.9153	31.5296	31.6458	31.2759	32.9643	32.901	32.5889	Cluster 4	SERPINB9	Serpin B9	P50453	P50453	134.22	78969000000	397	72.6892	6.22675e-05	0.00635277	0.960364
32.1634	32.3956	32.2979	30.0609	30.099	29.9117	32.3196	32.0479	31.7129	Cluster 4	CTSS	Cathepsin S	P25774-2;P25774;U3KPS4;U3KQE7	P25774-2;P25774;U3KPS4;U3KQE7	58.531	37763000000	180	119.17	1.48071e-05	0.00346365	0.975444
28.5718	29.1312	28.0296	26.6865	26.6458	25.9542	28.6251	28.7549	28.1312	Cluster 4	MANBA	Beta-mannosidase	O00462;E9PFW2	O00462;E9PFW2	23.366	3290800000	54	23.0465	0.00152797	0.0272939	0.884821
33.0911	32.8347	33.4209	32.4654	32.2814	32.4359	33.0641	33.2478	33.113	Cluster 4	ATP5C1	ATP synthase subunit gamma, mitochondrial	P36542;P36542-2	P36542;P36542-2	119.91	105000000000	311	15.397	0.00433631	0.0440627	0.83693
32.2393	32.1604	32.6285	31.2647	31.3356	31.4032	32.2619	32.8385	32.859	Cluster 4	MYO1F	Unconventional myosin-If	O00160;M0QXU2;M0QY89;M0QXE0;M0QXU5;H0YNQ8	O00160	323.31	60248000000	522	23.4382	0.00146106	0.0271235	0.886528
28.1842	28.9512	28.6389	27.8019	27.391	27.9031	29.17	29.203	28.9203	Cluster 4	SCPEP1	Retinoid-inducible serine carboxypeptidase	Q9HB40;Q9HB40-2;I3L4Z3;I3L506;I3L4Z9;I3L2N6	Q9HB40;Q9HB40-2	18.949	3818700000	62	18.3436	0.00277689	0.0355193	0.859443
29.5014	29.788	29.7211	28.8829	28.8504	28.965	30.2308	30.5844	29.9539	Cluster 4	RENBP	N-acylglucosamine 2-epimerase	P51606;A6NKZ2;P51606-2;H7C1A7;H7C317;H7C2G7	P51606;A6NKZ2	23.365	11318000000	113	33.128	0.000572574	0.0165726	0.916962
28.7517	28.6998	28.7708	28.2803	28.4976	28.3109	28.9344	28.7988	28.8623	Cluster 4	RBM34	RNA-binding protein 34	P42696;A2A2V2;P42696-2;Q5TCT4;H7C5M1	P42696;A2A2V2;P42696-2	30.91	6428500000	116	31.1151	0.000680021	0.0176846	0.912063
28.1652	28.6285	28.726	27.4862	27.9428	27.2979	28.9896	28.9787	28.7895	Cluster 4	ACP2	Lysosomal acid phosphatase	P11117;E9PQY3;E9PHY0;E9PP23;B7Z7D2;G5EA28;E9PKW9;E9PQW9;B7Z6U3;P11117-2	P11117;E9PQY3;E9PHY0;E9PP23;B7Z7D2	18.023	4063100000	44	20.0727	0.0021982	0.0321306	0.869976
31.6964	31.6285	31.5664	31.2479	31.4234	31.341	31.7771	31.6798	31.9045	Cluster 4	FKBP4	Peptidyl-prolyl cis-trans isomerase FKBP4;Peptidyl-prolyl cis-trans isomerase FKBP4, N-terminally processed	Q02790;F5H1U3;H0YFG2;F5H120	Q02790	323.31	48888000000	441	19.0216	0.00252822	0.0339606	0.86377
31.2422	31.1724	31.2077	30.9188	30.8755	30.8309	31.2924	31.3982	31.5203	Cluster 4	UFL1	E3 UFM1-protein ligase 1	O94874;O94874-2;O94874-3	O94874;O94874-2;O94874-3	162.22	32543000000	366	39.7657	0.000345205	0.0131146	0.92985
28.1937	27.8264	27.4551	26.9869	26.726	26.8319	28.066	28.6389	28.6898	Cluster 4	FKBP11	Peptidyl-prolyl cis-trans isomerase;Peptidyl-prolyl cis-trans isomerase FKBP11	F8VU90;Q9NYL4-2;Q9NYL4;H0YHM7	F8VU90;Q9NYL4-2;Q9NYL4	21.548	3394500000	33	21.8072	0.00176861	0.0288833	0.879067
31.4678	31.2077	31.3672	30.4727	29.6181	30.4334	31.4967	32.5799	32.6756	Cluster 4	VCL	Vinculin	P18206-2;P18206;Q5JQ13;P18206-3;A0A096LPE1	P18206-2;P18206;Q5JQ13	300.57	39167000000	409	14.3679	0.00515375	0.0483235	0.827267
30.4823	30.4727	30.362	30.2979	30.0217	30.1239	30.5664	30.5014	30.6285	Cluster 4	AGO2	Protein argonaute-2	Q9UKV8;Q9UKV8-2;E5RJY2	Q9UKV8;Q9UKV8-2	115.72	19956000000	255	14.737	0.00483861	0.0467778	0.830862
31.6458	31.5664	31.4871	31.3515	31.2422	31.2869	31.7211	31.6198	31.7088	Cluster 4	XRN2	5-3 exoribonuclease 2	Q9H0D6;Q9H0D6-2	Q9H0D6;Q9H0D6-2	175.69	43438000000	405	29.0927	0.000816856	0.0198562	0.906521
29.4881	29.4053	29.3303	29.1483	29.2692	29.249	29.7357	29.632	29.5128	Cluster 4	RBM26	RNA-binding protein 26	Q5T8P6-2;Q5T8P6;Q5T8P6-6;E2PSN0	Q5T8P6-2;Q5T8P6	48.302	10991000000	174	16.1507	0.00384424	0.0415057	0.843348
26.9575	26.8264	26.2722	26.9977	26.4122	27.3745	28.5389	28.2353	28.3153	Cluster 5	NMRK1	Nicotinamide riboside kinase 1	Q9NWW6;Q5W125;Q9NWW6-2;B3KN26	Q9NWW6;Q5W125;Q9NWW6-2	25.655	2489200000	12	18.8656	0.00258275	0.0342634	0.862798
29.3515	28.8445	28.9316	28.8264	28.8203	29.1288	29.8127	29.7421	29.6646	Cluster 5	YY1	Transcriptional repressor protein YY1	P25490;H0YJV7;H0YJU4;O15391;Q96MM3	P25490;H0YJV7	73.133	9616800000	126	15.8522	0.00402977	0.042531	0.840867
28.362	28.4473	28.1604	28.362	27.965	28.258	29.3807	29.8157	28.976	Cluster 5	SMAD2	Mothers against decapentaplegic homolog 2	Q15796-2;Q15796;B7Z5N5;K7EJX0;H0YMP2;H0YL71;K7ESI8;K7EL92;H3BP09;K7ERC7;O15198-2;O15198;H0YAK7;Q99717;Q15797	Q15796-2;Q15796;B7Z5N5;K7EJX0	30.251	6389200000	80	16.1316	0.00385574	0.0415057	0.843192
30.1604	30.0737	30.0217	30.1842	29.9259	29.94	31.4433	31.0283	30.8004	Cluster 5	SOS1	Son of sevenless homolog 1	G5E9C8;Q07889;Q07889-2;C9K0N6	G5E9C8;Q07889	152.21	18356000000	254	24.5975	0.00128456	0.0249065	0.891295
30.1115	30.1115	30.1483	30.2077	30.3196	30.2647	30.4334	30.5573	30.6544	Cluster 5	EIF2A	Eukaryotic translation initiation factor 2A;Eukaryotic translation initiation factor 2A, N-terminally processed	Q9BY44;Q9BY44-3;F8WAE5;Q9BY44-4;C9IZE1;Q9BY44-2;H7C5Q3;H7C5R5;F8WF18;F8WAT3	Q9BY44;Q9BY44-3;F8WAE5;Q9BY44-4;C9IZE1	150.24	20482000000	226	26.5755	0.00104368	0.0227511	0.898565
33.6088	33.4209	33.5754	33.5867	33.7849	33.6415	34.3169	34.4146	34.5867	Cluster 5	HSP90B1	Endoplasmin	P14625;Q96GW1;H0YIV0;Q58FF3;F8W026;F8VPC7	P14625	323.31	243000000000	865	54.6201	0.000141137	0.0094422	0.947935
33.9677	33.8883	33.9933	34.2759	34.1377	34.0349	34.5811	34.7047	34.7946	Cluster 5	PDIA3	Protein disulfide-isomerase A3	P30101	P30101	323.31	294000000000	859	45.7894	0.000232481	0.0109471	0.938511
29.1065	29.1628	29.0557	29.3001	29.4746	29.524	30.3724	30.5664	30.4823	Cluster 5	TXNDC5	Thioredoxin domain-containing protein 5	Q86UY0;Q8NBS9;Q8NBS9-2	Q86UY0;Q8NBS9;Q8NBS9-2	135.69	15289000000	133	174.976	4.78936e-06	0.00254964	0.983144
33.3303	33.2619	33.2149	33.5296	33.5978	33.6198	34.2408	34.4943	34.337	Cluster 5	P4HB	Protein disulfide-isomerase	P07237;H7BZ94;F5H8J2;H0Y3Z3;I3L398;I3L312;I3L4M2;I3L0S0;I3NI03;I3L3U6;I3L3P5;I3L514	P07237;H7BZ94;F5H8J2;H0Y3Z3	310.52	214000000000	706	128.641	1.18355e-05	0.00346365	0.977211
30.362	30.393	30.1604	30.4433	30.4629	30.4727	31.0017	31.2019	30.8974	Cluster 5	SACM1L	Phosphatidylinositide phosphatase SAC1	Q9NTJ5;E9PGZ4;Q9NTJ5-2;F8WDN7;F8WD07;C9JV50;F8WCQ2;C9J3E3	Q9NTJ5;E9PGZ4;Q9NTJ5-2	83.949	24566000000	252	33.0442	0.000576576	0.0165726	0.916769
29.2869	29.3704	28.9174	29.2123	29.1604	29.1771	30.6372	30.8901	31.0283	Cluster 5	GIMAP7	GTPase IMAP family member 7	Q8NHV1	Q8NHV1	81.618	13366000000	102	84.6812	4.00539e-05	0.00605306	0.965785
32.0927	31.9848	31.8534	31.8571	32.0117	32.0017	32.8645	32.9916	33.2048	Cluster 5	PDIA4	Protein disulfide-isomerase A4	P13667;C9JMN9	P13667	323.31	82639000000	518	64.7731	8.67345e-05	0.00758484	0.955735
30.7613	30.846	30.7692	30.7771	30.8234	30.7292	31.393	31.5062	31.4581	Cluster 5	ESYT2	Extended synaptotagmin-2	A0FGR8-2;H7BXI1;A0A087WXU3;A0FGR8;A0FGR8-6;A0FGR8-4;A0FGR8-5	A0FGR8-2;H7BXI1;A0A087WXU3;A0FGR8;A0FGR8-6;A0FGR8-4	183.78	30559000000	339	175.688	4.7324e-06	0.00254964	0.983211
31.4234	31.3303	30.9117	31.0673	31.08	31.1115	32.0512	32.5435	32.3383	Cluster 5	GIMAP5	GTPase IMAP family member 5	A0A087WTJ2;Q96F15;Q96F15-2	A0A087WTJ2;Q96F15;Q96F15-2	271.97	41588000000	312	29.8367	0.000762576	0.0189979	0.908639
31.5618	31.393	31.2019	31.3776	31.3463	31.4678	31.8157	31.9712	32.1052	Cluster 5	USO1	General vesicular transport factor p115	O60763;O60763-2	O60763;O60763-2	323.31	44097000000	498	17.1408	0.00330469	0.0386902	0.851049
25.9022	26.5347	25.0531	26.2919	27.0621	26.0072	28.3452	28.55	29.0583	Cluster 5	ERN1	Serine/threonine-protein kinase/endoribonuclease IRE1;Serine/threonine-protein kinase;Endoribonuclease	O75460	O75460	27.849	2066400000	36	20.0587	0.00220221	0.0321306	0.869897
24.6032	26.4448	26.5722	26.1388	25.5503	25.1022	29.6458	29.4174	28.6146	Cluster 5	PTGIS	Prostacyclin synthase	Q16647	Q16647	128.25	4944400000	68	20.6593	0.00203873	0.0309785	0.8732
24.9254	25.2463	27.3745	23.9847	25.0758	25.0076	34.1604	35.3828	33.7653	Cluster 5	GZMA	Granzyme A	P12544-2;P12544	P12544-2;P12544	113.11	120000000000	177	89.3169	3.43178e-05	0.00588207	0.967503
34.1604	34.0911	34.4763	34.3436	34.043	34.0184	34.9108	34.8186	34.9108	Cluster 5	HSPA5	78 kDa glucose-regulated protein	P11021	P11021	323.31	349000000000	984	18.7658	0.00261843	0.0344102	0.862169
33.0381	33.1739	33.2478	32.8937	33.0084	32.9259	33.5978	33.87	34.1453	Cluster 5	CANX	Calnexin	P27824;P27824-2;P27824-3;H0Y9Q7;D6RGY2;D6RDP7;D6RB85;D6RAU8;D6RFL1;H0Y9H1;D6RAQ8;D6RHJ3;D6RD16	P27824;P27824-2;P27824-3	323.31	166000000000	647	23.7569	0.00140947	0.0264893	0.88788
34.1146	34.0266	34.0832	33.9591	33.9677	33.8328	34.8516	34.6253	35.0266	Cluster 5	PPIB	Peptidyl-prolyl cis-trans isomerase B	P23284	P23284	82.06	293000000000	369	44.7534	0.000247942	0.011424	0.937177
27.1015	27.6251	26.0894	26.5696	24.4862	26.604	29.5844	30.5389	30.5573	Cluster 5	GIMAP8	GTPase IMAP family member 8	Q8ND71	Q8ND71	95.1	5800300000	88	19.3012	0.00243432	0.0329871	0.865478
34.1753	34.4083	34.4146	34.2048	33.9677	34.3763	34.7504	34.8328	35.0592	Cluster 5	IDH2	Isocitrate dehydrogenase [NADP], mitochondrial	P48735;P48735-2;H0YL11	P48735;P48735-2;H0YL11	323.31	295000000000	657	14.0803	0.00541848	0.0489835	0.824359
31.5109	31.4483	31.7333	32.0283	31.9814	31.9224	32.3436	32.3594	32.2759	Cluster 6	PGM1	Phosphoglucomutase-1	P36871;P36871-2;P36871-3	P36871;P36871-2;P36871-3	254.45	55832000000	418	48.1254	0.000202047	0.0104623	0.941321
30.2308	29.9539	30.5844	31.2535	30.7771	30.7613	31.5481	31.5343	31.7006	Cluster 6	SH2D1A	SH2 domain-containing protein 1A	O60880;O60880-4;O60880-3;O60880-6;O60880-2;O60880-5	O60880;O60880-4	73.021	28245000000	165	21.5813	0.00181781	0.0292832	0.877956
30.4919	30.7453	31.2308	31.4384	31.3033	31.4234	32.0381	32.2222	32.2365	Cluster 6	TMED10	Transmembrane emp24 domain-containing protein 10	P49755;G3V2K7	P49755	45.16	42157000000	148	25.7826	0.00113234	0.0235892	0.89577
29.3869	29.3217	29.4938	30.0084	29.9814	29.6475	30.5754	30.6798	30.3828	Cluster 6	INPP4A	Type I inositol 3,4-bisphosphate 4-phosphatase	Q96PE3-2;Q96PE3-3;Q96PE3;Q96PE3-4;B8ZZB2	Q96PE3-2;Q96PE3-3;Q96PE3;Q96PE3-4	139.03	13899000000	187	42.1423	0.000293504	0.01233	0.933543
30.6798	30.7771	30.7453	31.0673	31.1052	30.9882	31.5156	31.6629	31.362	Cluster 6	SEC23B	Protein transport protein Sec23B	Q15437;Q5QPE2;Q5QPE1	Q15437;Q5QPE2	295.72	33864000000	367	48.209	0.000201059	0.0104623	0.941417
30.6022	30.5933	30.7771	31.2647	31.3033	31.2703	32.1483	31.8534	31.6839	Cluster 6	RPS6KA3	Ribosomal protein S6 kinase alpha-3	P51812;B1AXG1;B1AXG2;D6R910;D6RHW7;V9GXZ1;E7ERL6;Q9Y2H9	P51812	121.03	37278000000	316	51.9167	0.000163023	0.00970216	0.945372
25.526	25.8824	25.1427	27.2535	27.4862	25.6044	29.6931	28.7771	28.8142	Cluster 6	STAP1	Signal-transducing adaptor protein 1	Q9ULZ2	Q9ULZ2	49.006	3390700000	44	20.3185	0.00212942	0.0315729	0.871347
31.4727	31.3033	31.7088	31.5799	31.9435	31.8157	32.225	32.1483	32.2563	Cluster 6	OSTF1	Osteoclast-stimulating factor 1	Q92882	Q92882	146.45	50711000000	255	14.8371	0.00475764	0.0462279	0.831811
32.1544	31.9539	32.1239	32.333	32.2897	32.2897	32.3223	32.4083	32.4581	Cluster 6	TOP2B	DNA topoisomerase 2-beta;DNA topoisomerase 2	Q02880-2;Q02880;E9PCY5;H7BZ82	Q02880-2;Q02880;E9PCY5	323.31	72315000000	711	14.247	0.0052629	0.0485193	0.826056
30.3724	29.2239	30.2979	30.8682	30.6798	30.7927	31.8755	31.4433	32.1208	Cluster 6	ADA	Adenosine deaminase	P00813;F5GWI4;F5GXW0;F5GYD4	P00813;F5GWI4;F5GXW0	130.66	26125000000	182	14.3112	0.00520455	0.0484254	0.826702
28.5573	28.5646	28.6075	28.9484	28.8324	28.8474	28.9841	28.8829	29.0583	Cluster 6	NUP43	Nucleoporin Nup43	Q8NFH3;Q8NFH3-2;B4E301;F5H0E3;B4DVD1	Q8NFH3	36.777	6870200000	48	31.0993	0.000680972	0.0176846	0.912022
29.9814	29.9677	30.1115	30.3088	30.3088	30.2422	30.5296	30.3088	30.5844	Cluster 6	OSBP	Oxysterol-binding protein 1	P22059;H0YCV6;Q969R2-5	P22059	149.8	16675000000	208	16.1207	0.00386233	0.0415057	0.843102
25.1551	24.7887	25.9396	26.402	27.189	26.9316	27.3324	26.8019	27.2803	Cluster 6	SNIP1	Smad nuclear-interacting protein 1	Q8TAD8	Q8TAD8	9.6613	1474800000	20	14.8914	0.00471443	0.0459864	0.832322
36.0532	35.9505	36.1146	36.3016	36.2999	36.3135	36.3731	36.2672	36.4334	Cluster 6	PGK1	Phosphoglycerate kinase 1	P00558;P00558-2	P00558;P00558-2	323.31	1050000000000	1216	18.7091	0.00263899	0.0344102	0.861809
25.7184	25.5785	24.8384	27.3066	27.6181	27.3324	28.4073	28.976	28.5463	Cluster 6	COG7	Conserved oligomeric Golgi complex subunit 7	P83436	P83436	32.128	2388600000	32	71.7091	6.47505e-05	0.00645246	0.959844
26.4266	26.236	25.3965	27.524	27.9814	27.8019	28.7739	28.9705	28.7517	Cluster 6	SEC24D	Protein transport protein Sec24D	O94855;O94855-2;E9PDM8;E9PC44;D6RGJ5;D6RBM1;E9PG84	O94855;O94855-2;E9PDM8;E9PC44	29.995	3405300000	34	49.3254	0.000188463	0.0104623	0.942666
25.0074	26.1584	24.2932	27.1507	27.5754	27.2445	28.6285	28.7549	28.2399	Cluster 6	SLC27A2	Very long-chain acyl-CoA synthetase	O14975;O14975-2;G3V1R7	O14975;O14975-2;G3V1R7	51.668	3583800000	67	26.3112	0.00107217	0.0229927	0.89765
30.6285	30.5014	30.0609	31.2759	31.0479	30.995	31.3033	31.5062	31.2924	Cluster 6	FYB	FYN-binding protein	O15117;O15117-2;O15117-3;D6RFJ5;D6RER7;D6RC38;D6RAE8	O15117;O15117-2;O15117-3	133.71	27085000000	268	18.079	0.00288279	0.0359091	0.857678
25.7854	25.8878	25.1706	26.673	26.521	26.1642	27.1214	27.4154	27.6389	Cluster 6	PLCL2	Inactive phospholipase C-like protein 2	Q9UPR0;Q9UPR0-2;Q9UPR0-3;H7C276	Q9UPR0;Q9UPR0-2;Q9UPR0-3	17.021	969870000	29	24.8727	0.00124689	0.0243969	0.892368
27.8916	28.0401	27.1115	28.8081	28.4073	28.2714	29.3088	29.3992	29.158	Cluster 6	N/A	N/A	F5H0B0;H0YC42;U3KQQ8	F5H0B0;H0YC42	63.65	5394200000	79	17.0273	0.0033612	0.0391217	0.850205
30.1239	29.461	29.5259	30.1604	30.362	30.1483	30.7129	30.8157	30.5933	Cluster 6	SEC61A1;SEC61A2	Protein transport protein Sec61 subunit alpha isoform 1;Protein transport protein Sec61 subunit alpha isoform 2	B4DR61;P61619;P61619-3;F8W776;Q8TC24;Q9H9S3-2;Q9H9S3-3;Q9H9S3;H7C1Q9;H7C069;A6NK38;F2Z2C7;A6NIF9;C9JJV4;H7C1S8	B4DR61;P61619;P61619-3;F8W776;Q8TC24;Q9H9S3-2;Q9H9S3-3;Q9H9S3	77.998	20392000000	169	14.1455	0.00535691	0.0486321	0.825027
30.2535	30.4823	30.3828	31.2647	30.995	30.7453	31.0414	31.4384	31.2308	Cluster 6	LRRC59	Leucine-rich repeat-containing protein 59	Q96AG4;I3L223	Q96AG4	176.13	31504000000	198	14.9574	0.00466263	0.0458243	0.832938
31.2193	31.0927	31.0927	31.5754	31.4871	31.3142	31.4775	31.5481	31.4727	Cluster 6	SEC22B	Vesicle-trafficking protein SEC22b	O75396;A0A087X1A9	O75396	53.182	36543000000	168	14.4973	0.00504026	0.0477822	0.828545
27.8504	28.066	27.673	28.4746	28.7325	28.7357	28.8445	28.8173	29.5315	Cluster 6	ARFGAP3	ADP-ribosylation factor GTPase-activating protein 3	Q9NP61;Q9NP61-2;B0QYV8;B0QYV9	Q9NP61;Q9NP61-2	89.092	6072500000	88	14.8818	0.00472205	0.0459864	0.832232
25.1691	24.9161	24.8601	26.1604	25.8317	26.452	25.9517	26.4953	25.7796	Cluster 6	NSMCE4A	Non-structural maintenance of chromosomes element 4 homolog A	Q9NXX6;Q9NXX6-2	Q9NXX6	5.7245	752870000	15	14.612	0.00494236	0.0474843	0.829662
29.7113	29.7211	29.8203	30.9045	30.362	31.0084	30.8974	31.2535	31.015	Cluster 6	RASSF2	Ras association domain-containing protein 2	P50749;P50749-2;Q9H2L5-3;Q9H2L5;Q9H2L5-2	P50749	87.39	21267000000	211	26.787	0.0010216	0.0225787	0.899285
28.4629	28.1842	28.0137	28.9484	29.203	29.5736	29.4274	30.2077	29.6372	Cluster 6	DOCK9	Dedicator of cytokinesis protein 9	Q9BZ29-4;A0A088AWN3;A0A0A0MSY4;A0A0A0MRA7;Q9BZ29-3;Q9BZ29-5;Q9BZ29;Q9BZ29-6;H0Y3S1;X6RGR3;Q5JUD8;A0A0A0MT38;H7BZ79;Q5JUD3	Q9BZ29-4;A0A088AWN3;A0A0A0MSY4;A0A0A0MRA7;Q9BZ29-3;Q9BZ29-5;Q9BZ29;Q9BZ29-6	109.63	7639500000	190	17.5791	0.00309803	0.0373873	0.854221
29.1676	28.8711	29.2262	29.5052	29.5754	29.7802	29.94	30.4727	29.995	Cluster 6	ERMP1	Endoplasmic reticulum metallopeptidase 1	Q7Z2K6;E7ER77;Q7Z2K6-2	Q7Z2K6;E7ER77	74.989	11559000000	153	17.3331	0.00321185	0.038124	0.852457
26.4976	25.7441	26.4472	28.391	28.6663	28.3869	28.9977	29.0813	28.4194	Cluster 7	CD226	CD226 antigen	Q15762;J3QR77;J3QQW1;J3QL19;J3QRQ4	Q15762;J3QR77;J3QQW1	27.832	4041100000	34	53.9186	0.00014642	0.0094422	0.947293
29.3303	29.5969	29.6146	30.4234	30.7533	30.4433	30.933	30.6713	30.5014	Cluster 7	NFKB2	Nuclear factor NF-kappa-B p100 subunit;Nuclear factor NF-kappa-B p52 subunit	Q00653-4;Q00653;A0A087WWG7;Q00653-3;M0R119;M0QZX1	Q00653-4;Q00653;A0A087WWG7;Q00653-3	238.86	26107000000	273	34.9614	0.000493557	0.015589	0.920972
24.9744	25.0493	26.4483	32.9382	32.8042	32.9259	32.9452	32.4727	32.4408	Cluster 7	WBP4	WW domain-binding protein 4	O75554-2;O75554	O75554-2;O75554	2.3112	73094000000	11	204.589	3.01821e-06	0.00254964	0.985548
25.3618	25.5002	25.6726	27.9705	27.7517	28.019	27.9316	27.8682	27.9814	Cluster 7	TMBIM6	Bax inhibitor 1	F8VQW0;F8VX73;F8VPI1;F8W201;F8W086;F8VR05;F8VQQ5;F8VSI7;F8VVJ4;P55061;P55061-2;F8W1G3	F8VQW0;F8VX73;F8VPI1;F8W201;F8W086;F8VR05;F8VQQ5;F8VSI7;F8VVJ4;P55061;P55061-2;F8W1G3	3.3257	5608800000	19	364.609	5.43507e-07	0.00232893	0.991839
25.851	26.0833	26.476	29.8142	30.3088	30.393	30.196	29.9677	29.4823	Cluster 7	CD82	CD82 antigen	P27701;P27701-2;E9PJC7;H0YD57	P27701;P27701-2;E9PJC7	31.777	11593000000	85	137.967	9.6386e-06	0.00344178	0.978718
25.0353	24.8396	25.5355	26.5225	26.6998	26.8385	26.726	26.726	26.6998	Cluster 7	CCDC137	Coiled-coil domain-containing protein 137	I3L0U5;Q6PK04	I3L0U5;Q6PK04	8.267	1302300000	16	47.7123	0.000207025	0.0104623	0.940843
28.217	28.1842	28.8741	30.2869	30.4727	30.7927	30.196	30.196	30.3088	Cluster 7	HSD17B12	Estradiol 17-beta-dehydrogenase 12	Q53GQ0;E9PI21;Q53GQ0-2	Q53GQ0	61.746	15574000000	109	52.4257	0.000158573	0.00970216	0.945873
25.4119	25.5985	26.4672	29.2535	29.6407	31.0479	29.1115	29.1795	30.0349	Cluster 7	RPL39P5;RPL39	Putative 60S ribosomal protein L39-like 5;60S ribosomal protein L39	Q59GN2;P62891	Q59GN2;P62891	1.9535	9464300000	24	31.1754	0.00067643	0.0176846	0.912218
31.2193	31.3672	31.5799	32.0017	32.2106	32.0895	32.0512	31.9081	32.0117	Cluster 7	MAPK1	Mitogen-activated protein kinase 1	P28482;P28482-2	P28482;P28482-2	259.67	55214000000	413	26.7809	0.00102223	0.0225787	0.899264
32.5504	32.4895	32.6964	32.947	32.9899	33.1254	33.1223	32.9188	33.0398	Cluster 7	COPB1	Coatomer subunit beta	P53618;E9PP73;E9PP63;E9PKQ1	P53618;E9PP73	323.31	110000000000	697	19.5156	0.00236543	0.0326964	0.866759
29.2123	29.3282	29.4354	29.8355	29.9539	30.1115	30.1604	30.0084	30.0479	Cluster 7	KPNA4	Importin subunit alpha-3	O00629;H7C4F6	O00629	181.4	15081000000	144	38.8767	0.000367661	0.0133511	0.928361
31.225	31.3033	31.611	31.9153	31.9224	31.8974	31.9365	32.025	31.7692	Cluster 7	FLII	Protein flightless-1 homolog	Q13045;Q13045-2;Q13045-3;J3KS54;J3QQQ2;K7EQZ7;J3QLR6;K7EP37;J3QQU5;K7EP27;J3KS39;J3KT47	Q13045;Q13045-2;Q13045-3	286.69	48286000000	566	14.4235	0.00510459	0.0481788	0.827818
25.4862	27.5826	30.3724	33.4702	33.6735	32.7771	34.7849	34.8746	34.4146	Cluster 7	ANXA1	Annexin A1	P04083;Q5T3N1;Q5T3N0	P04083	323.31	173000000000	455	18.9353	0.00255819	0.0341491	0.863234
28.4629	28.1065	28.5682	29.8385	30.362	30.2308	29.5951	29.604	29.7771	Cluster 7	RFC2	Replication factor C subunit 2	P35250;P35250-2;A0A087WVY3;H7C5P4;H7C5P1;H7C5Q7;F8WC37;H7C5A0;H7C5G4;H7C596;H7C5S7	P35250;P35250-2;A0A087WVY3;H7C5P4	100.46	13693000000	125	52.1982	0.000160542	0.00970216	0.94565
29.5627	29.5071	29.7211	30.2422	30.4823	30.2979	30.1115	30.2869	30.2308	Cluster 7	ILK	Integrin-linked protein kinase	A0A0A0MTH3;Q13418;Q13418-2;Q13418-3;A0A087WWY6;E9PQ52;A0A087WW45	A0A0A0MTH3;Q13418;Q13418-2;Q13418-3	44.373	15972000000	164	39.2465	0.000358089	0.0131146	0.928988
29.0609	29.1164	29.104	29.7047	29.995	29.9117	29.5128	29.8945	29.6022	Cluster 7	MEMO1	Protein MEMO1	Q9Y316;Q9Y316-3;Q9Y316-2;B5MCI6	Q9Y316;Q9Y316-3;Q9Y316-2	115.64	10878000000	107	23.2084	0.00149984	0.0271235	0.885533
27.1115	26.2679	26.8867	28.604	28.6285	28.4668	28.0609	28.3869	28.4551	Cluster 7	LRRC8C	Volume-regulated anion channel subunit LRRC8C	Q8TDW0;A6NED7;E9PHY6	Q8TDW0	50.602	5997500000	81	35.4504	0.000474966	0.015589	0.921977
32.9153	32.7088	32.8385	33.1361	33.2619	33.2478	33.1239	33.2897	33.2193	Cluster 7	ZAP70	Tyrosine-protein kinase ZAP-70	P43403;P43403-3;P43403-2;P43405-2;P43405	P43403;P43403-3	317.87	116000000000	750	20.4612	0.00209081	0.0314033	0.872129
29.393	29.2123	29.4746	29.8249	29.8858	30.0609	29.7739	29.94	29.9539	Cluster 7	LRRC40	Leucine-rich repeat-containing protein 40	Q9H9A6	Q9H9A6	74.402	12570000000	163	20.878	0.00198322	0.0307083	0.874361
28.0349	27.9977	28.341	29.109	29.459	29.2557	29.3174	29.4823	29.6998	Cluster 7	UBXN4	UBX domain-containing protein 4	Q92575;F8WB86;Q6PJ80;C9JLR4	Q92575	66.283	8232500000	116	47.4734	0.000209979	0.0104623	0.940563
32.2786	32.4209	32.4284	32.9983	33.2619	32.8422	32.9487	33.2478	33.3033	Cluster 7	PDIA6	Protein disulfide-isomerase A6	Q15084-3;Q15084;Q15084-4;Q15084-5;Q15084-2	Q15084-3;Q15084;Q15084-4;Q15084-5;Q15084-2	166.09	123000000000	341	18.233	0.00282052	0.0357392	0.858711
24.9753	25.3648	25.6086	26.4892	27.141	26.976	26.6595	26.6998	26.1757	Cluster 7	DSN1	Kinetochore-associated protein DSN1 homolog	Q9H410-4;Q9H410;Q5JW54;Q9H410-3;Q9H410-2;Q5JW53;Q5JW57	Q9H410-4;Q9H410;Q5JW54;Q9H410-3;Q9H410-2;Q5JW53	19.739	1032600000	25	19.7074	0.002306	0.032504	0.867885
31.2814	31.5799	31.6198	32.3088	32.2924	32.362	32.2897	32.3061	31.9746	Cluster 7	GRB2	Growth factor receptor-bound protein 2	P62993;P62993-2;J3KT38;J3QRL5;J3QLF6	P62993;P62993-2;J3KT38	39.743	56335000000	232	25.2719	0.00119481	0.0241243	0.893888
31.0414	31.1724	31.2814	31.9609	32.1021	31.8792	31.8534	32.1052	31.6458	Cluster 7	STAT3	Signal transducer and activator of transcription 3;Signal transducer and activator of transcription	P40763;P40763-3;G8JLH9	P40763;P40763-3;G8JLH9	323.31	56471000000	480	21.9563	0.00173709	0.0286286	0.87979
32.933	33.2193	33.0769	33.8234	34.0349	33.6415	33.7353	33.933	33.4943	Cluster 7	CNN2	Calponin-2	B4DDF4;B4DUT8;Q99439;Q99439-2;A0A087X271;H3BVI6;A0A087X1X5;K7ES69;H3BQH0;A0A087WV51;U3KPS3	B4DDF4;B4DUT8;Q99439;Q99439-2;A0A087X271;H3BVI6;A0A087X1X5	251.24	158000000000	372	13.9634	0.00553125	0.0498977	0.823149
28.1065	28.4073	28.5682	29.9539	30.0479	29.3828	29.6578	29.8549	29.3346	Cluster 7	PARP9	Poly [ADP-ribose] polymerase 9	Q8IXQ6-3;Q8IXQ6-2;Q8IXQ6;G5E9U8;C9K0E5	Q8IXQ6-3;Q8IXQ6-2;Q8IXQ6	79.38	10736000000	148	21.6818	0.00179569	0.029036	0.878453
33.2193	33.4581	33.8234	35.715	35.8654	35.0872	35.5002	35.4178	34.6682	Cluster 7	STAT1	Signal transducer and activator of transcription 1-alpha/beta	P42224;H7BZ88	P42224	323.31	590000000000	1208	22.9187	0.00155069	0.0272939	0.884253
31.6066	31.6671	31.7573	32.1453	32.1115	31.9814	32.015	32.0673	31.8534	Cluster 7	PRKAR1A	cAMP-dependent protein kinase type I-alpha regulatory subunit;cAMP-dependent protein kinase type I-alpha regulatory subunit, N-terminally processed	P10644;P10644-2;K7EPB2;K7EM13;K7EIE5;K7EID3;K7EJ40;K7EK41;K7EQK3;K7EMU2;K7EMZ6;X6RAV4;K7EPR5;K7EKR1;C9JSK5;REV__F8VY02;REV__P30040	P10644;P10644-2;K7EPB2	54.036	53188000000	273	15.3694	0.00435594	0.0441257	0.836685
33.1361	33.1649	33.3698	33.8792	33.9063	33.715	33.6198	33.7453	33.6944	Cluster 7	SEPT1	Septin-1	Q8WYJ6;J3KNL2;Q8WYJ6-2	Q8WYJ6;J3KNL2;Q8WYJ6-2	210.55	163000000000	493	29.4601	0.000789428	0.0194408	0.907579
26.5673	26.7611	26.9316	27.5463	27.6389	27.4154	27.3153	27.6181	27.3992	Cluster 7	PEX3	Peroxisomal biogenesis factor 3	P56589;Q7Z6V3	P56589	29.65	2637400000	45	23.3526	0.00147535	0.0271235	0.886159
29.4862	29.3828	29.5609	29.8157	29.8339	29.7373	29.7047	29.8726	29.7405	Cluster 7	CALU	Calumenin	O43852;O43852-3;O43852-2;O43852-4;O43852-5;O43852-6;O43852-15;O43852-10;H0Y875;O43852-9;O43852-13;O43852-14;O43852-11;O43852-8;O43852-12;O43852-7	O43852;O43852-3;O43852-2;O43852-4;O43852-5;O43852-6;O43852-15;O43852-10;H0Y875;O43852-9	142.32	11554000000	153	15.4342	0.00431013	0.0439736	0.837259
26.0084	25.7821	26.2977	27.6251	27.5536	27.1312	26.8623	27.6663	27.1984	Cluster 7	TRAF5	TNF receptor-associated factor 5	O00463;O00463-2;O00463-3	O00463;O00463-2;O00463-3	16.836	1907500000	47	17.3851	0.0031873	0.0379507	0.852834
24.1366	26.0557	24.9183	27.7833	27.9031	27.7708	27.7708	28.17	27.341	Cluster 7	NRF1	Nuclear respiratory factor 1	Q16656;Q16656-4;Q16656-2;C9JP85;Q16656-3	Q16656;Q16656-4;Q16656-2;C9JP85	10.568	2466900000	25	20.5191	0.00207541	0.0313138	0.872444
26.4683	28.2847	26.5565	30.4334	30.0349	29.4919	30.4919	30.1115	29.362	Cluster 7	CD38	ADP-ribosyl cyclase/cyclic ADP-ribose hydrolase 1	P28907;H0Y950;P28907-2	P28907	43.921	11307000000	104	15.5723	0.00421471	0.0433094	0.838469
30.611	30.846	30.7613	31.0544	31.015	31.0017	31.0737	31.0084	31.0349	Cluster 7	DNAJC13	DnaJ homolog subfamily C member 13	O75165;H0Y8Q2;H0YA63	O75165	213.35	25818000000	389	16.0273	0.00391953	0.0419617	0.842332
32.2336	31.9045	31.995	32.8719	33.1694	32.9153	32.8571	32.8847	32.7888	Cluster 8	FASN	Fatty acid synthase;[Acyl-carrier-protein] S-acetyltransferase;[Acyl-carrier-protein] S-malonyltransferase;3-oxoacyl-[acyl-carrier-protein] synthase;3-oxoacyl-[acyl-carrier-protein] reductase;3-hydroxyacyl-[acyl-carrier-protein] dehydratase;Enoyl-[acyl-carrier-protein] reductase;Oleoyl-[acyl-carrier-protein] hydrolase	P49327;J3KTF0	P49327	323.31	132000000000	1054	40.5246	0.000327462	0.0129923	0.931073
26.1092	25.6387	25.7	27.4473	27.7453	27.4073	27.4394	27.4234	27.4473	Cluster 8	ARL3	ADP-ribosylation factor-like protein 3	P36405	P36405	47.814	2216400000	22	84.0257	4.09658e-05	0.00605306	0.965527
29.5591	29.2376	29.0349	30.4433	30.6629	30.2193	30.2193	30.5109	30.1361	Cluster 8	HAT1	Histone acetyltransferase type B catalytic subunit	O14929;O14929-2;F8W9G7;F8WEW1	O14929;O14929-2	81.209	20054000000	150	22.8413	0.00156467	0.0272939	0.883907
31.325	31.099	31.1361	31.6923	31.7965	31.6964	31.7849	31.7771	31.5014	Cluster 8	GMPS	GMP synthase [glutamine-hydrolyzing]	P49915;P49915-2	P49915;P49915-2	317.07	50490000000	475	18.5241	0.00270763	0.0348863	0.860621
26.8504	26.7895	26.8142	27.9203	28.0813	27.5898	27.9031	27.6389	27.7958	Cluster 8	POFUT1	GDP-fucose protein O-fucosyltransferase 1	Q9H488;Q9H488-2	Q9H488;Q9H488-2	19.501	3124600000	39	37.3155	0.000412046	0.0142792	0.925587
25.83	25.1719	25.2856	29.0137	30.2869	28.9484	27.6251	28.6005	27.2077	Cluster 8	NCAPG	Condensin complex subunit 3	Q9BPX3;D6RA93	Q9BPX3	106.52	7946000000	116	30.0819	0.000745748	0.0188746	0.909316
27.0084	24.3844	25.8314	30.8608	32.0316	30.8901	29.1239	30.2759	28.1214	Cluster 8	SMC2	Structural maintenance of chromosomes protein 2	O95347;O95347-2;Q5T821	O95347;O95347-2	176.66	21259000000	203	20.9575	0.00196354	0.0307073	0.874778
29.0762	28.8445	28.8829	29.7146	30.0349	29.6747	29.4707	29.5033	29.5014	Cluster 8	RFC3	Replication factor C subunit 3	P40938;P40938-2;A0A087X270	P40938;P40938-2	61.69	11551000000	161	32.1585	0.000621258	0.0167745	0.914672
26.452	26.275	26.2545	27.3066	27.7771	27.0609	27.1984	27.2979	26.965	Cluster 8	SERPINH1	Serpin H1	P50454;E9PKH2;E9PR70;E9PPV6;E9PNX1;E9PK86;E9PMI5;H0YEP8;E9PQ34;E9PJH8;E9PIG2;E9PRS3	P50454;E9PKH2;E9PR70;E9PPV6	33.479	2567200000	42	15.9725	0.00395359	0.0421421	0.841876
32.3088	32.0479	32.2336	32.6307	32.8478	32.6132	32.6394	32.5014	32.6242	Cluster 8	AARS	Alanine--tRNA ligase, cytoplasmic	P49588;P49588-2;H3BPK7	P49588;P49588-2	323.31	89850000000	729	15.2699	0.00442747	0.0445775	0.835795
26.4251	24.939	25.1268	27.9259	29.1361	28.6285	28.0453	27.0711	27.8019	Cluster 8	GGT1;GGT3P	Gamma-glutamyltranspeptidase 1;Gamma-glutamyltranspeptidase 1 heavy chain;Gamma-glutamyltranspeptidase 1 light chain;Putative gamma-glutamyltranspeptidase 3;Putative gamma-glutamyltranspeptidase 3 heavy chain;Putative gamma-glutamyltranspeptidase 3 light chain	P19440;E7ET76;P19440-2;A6NGU5;B5MC34;B5MCK8;P19440-3;B5MC36;P36268-2;P36268;P36268-3;Q14390;B5MD39;E7ETR7;Q9BX51	P19440;E7ET76;P19440-2;A6NGU5	10.353	2756600000	30	17.3828	0.00318839	0.0379507	0.852817
25.341	24.3709	25.0224	27.141	26.7129	27.2625	27.17	26.632	26.5754	Cluster 8	SMG9	Protein SMG9	Q9H0W8;Q9H0W8-2;M0QZC7;M0R2N0;M0R0U0;M0QZH1;M0QX70;M0QYR7	Q9H0W8;Q9H0W8-2	25.339	1744700000	42	27.9836	0.000907757	0.0211399	0.903174
31.3828	30.9539	31.3142	32.2106	32.1604	32.2535	32.1115	32.0414	31.8682	Cluster 8	DOCK10	Dedicator of cytokinesis protein 10	Q96BY6;Q96BY6-3;Q96BY6-2;H7C0I3;H0YFC5;F8WE73;F8WB48	Q96BY6;Q96BY6-3	323.31	52656000000	639	34.8378	0.00049841	0.015589	0.920714
32.9365	31.8004	32.3905	35.7378	35.4973	35.4943	35.3169	34.5584	34.0753	Cluster 8	CAPG	Macrophage-capping protein	P40121;P40121-2;E7ENU9;B8ZZL6;H7C0X8	P40121;P40121-2;E7ENU9	299.2	361000000000	605	33.2555	0.000566556	0.0165726	0.917254
26.1291	25.4061	25.4758	29.3282	29.0164	28.9869	28.9567	28.7613	27.9484	Cluster 8	MYADM	Myeloid-associated differentiation marker	Q96S97;C9JJV6;C9JZL8;C9J5M0;C9JC07	Q96S97;C9JJV6;C9JZL8;C9J5M0;C9JC07	16.964	4771400000	31	63.8552	9.03564e-05	0.00774354	0.955127
29.8157	29.4881	29.726	32.1453	31.9365	31.5754	31.6756	31.4727	31.2019	Cluster 8	FLOT1	Flotillin-1	O75955;O75955-2;A2AB10;A2AB12;A2AB09;A2AB13;A2AB11;A2ABJ5	O75955;O75955-2;A2AB10	168.29	33966000000	262	73.2329	6.09447e-05	0.00635277	0.960647
27.0084	26.4202	26.8385	29.6898	29.9539	29.1747	29.4688	29.4492	28.3662	Cluster 8	CCDC88B	Coiled-coil domain-containing protein 88B	A6NC98;A6NC98-4;A6NC98-2;A6NC98-3;A6NC98-6	A6NC98;A6NC98-4;A6NC98-2	93.768	8431800000	168	32.1363	0.000622436	0.0167745	0.914618
26.1871	25.7207	26.5898	29.1459	28.7129	28.8474	29.57	28.258	27.7833	Cluster 8	CD96	T-cell surface protein tactile	E9PEJ1;P40200-2;P40200;Q8WUE2;H7C4F0	E9PEJ1;P40200-2;P40200;Q8WUE2	34.117	3410100000	46	18.1453	0.00285575	0.0357803	0.858125
28.9923	29.027	29.2216	30.611	30.5933	30.6022	30.2535	30.341	30.0737	Cluster 8	NFATC2	Nuclear factor of activated T-cells, cytoplasmic 2	Q13469-4;Q13469;Q13469-3;Q13469-2;Q13469-5;G3V4U6;H3BU30	Q13469-4;Q13469;Q13469-3;Q13469-2;Q13469-5	120.17	15548000000	236	166.476	5.54676e-06	0.00254964	0.982298
34.0753	33.9505	33.933	35.2084	35.1068	35.1415	34.9197	35.0552	34.9108	Cluster 8	LGALS1	Galectin-1	P09382;F8WEI7	P09382	157.92	358000000000	494	231.116	2.10412e-06	0.00254964	0.987186
24.8484	25.1011	24.8062	28.0296	28.267	28.8945	27.4234	27.4862	27.2979	Cluster 8	CYFIP1	Cytoplasmic FMR1-interacting protein 1	Q7L576;Q7L576-2;Q7L576-3;A0A087WU52;A0A087WWL1;H0YL50;A0A087WV63;A0A087WWY5;A0A087WVZ5	Q7L576;Q7L576-2	16.445	2582300000	44	123.29	1.34047e-05	0.00346365	0.976245
30.8682	30.7533	30.8534	31.4581	31.5978	31.6629	31.3724	31.4678	31.3568	Cluster 8	VAV1	Proto-oncogene vav	P15498;A0A0A0MR07;P15498-2;F5H5P4;Q96D37;H0YDG2;Q9UKW4-2;Q9UKW4;Q9UKW4-4	P15498;A0A0A0MR07;P15498-2;F5H5P4;Q96D37	225.86	33654000000	311	74.6549	5.76578e-05	0.00635277	0.961368
31.5296	31.4433	31.5527	32.4775	32.4083	32.375	32.1813	32.0769	31.9848	Cluster 8	ATP2A3	Sarcoplasmic/endoplasmic reticulum calcium ATPase 3	Q93084-2;Q93084-4;Q93084-3;Q93084-7;Q93084;Q93084-6;Q93084-5;H3BTW4	Q93084-2;Q93084-4;Q93084-3;Q93084-7;Q93084;Q93084-6;Q93084-5	300.72	61751000000	485	121.585	1.39628e-05	0.00346365	0.97592
32.7047	32.6565	32.7373	33.2897	33.3033	33.2336	33.0316	33.0769	32.9966	Cluster 8	DNM2	Dynamin-2	P50570-5;P50570;P50570-2;Q05193-5;Q05193-3;Q05193-2;Q05193;K7EPK9;K7ENE7	P50570-5;P50570;P50570-2	323.31	114000000000	650	162.556	5.95014e-06	0.00254964	0.981879
28.611	28.55	28.7195	30.1842	30.0349	30.0217	29.8188	29.7692	29.2714	Cluster 8	SAMSN1	SAM domain-containing protein SAMSN-1	Q9NSI8;Q9NSI8-3;S6FRS6;Q9NSI8-2;O94885	Q9NSI8;Q9NSI8-3;S6FRS6;Q9NSI8-2	181.9	15245000000	156	46.3374	0.00022482	0.0108242	0.939194
29.0609	29.0296	29.109	30.0217	30.0864	30.0349	29.7437	29.8065	29.5033	Cluster 8	RFC5	Replication factor C subunit 5	P40937;P40937-2;F5H5S0;E9PEP3;C9JH72;F5H304;F5H0U6	P40937;P40937-2	143.24	13976000000	152	78.0273	5.07538e-05	0.00635277	0.962975
29.4214	29.461	29.4512	30.1724	30.099	30.0737	29.8142	29.9814	29.7911	Cluster 8	SH3GLB1	Endophilin-B1	Q9Y371;A0A087WW40;Q9Y371-2;Q9Y371-3	Q9Y371;A0A087WW40;Q9Y371-2	105.21	12065000000	137	74.5696	5.78481e-05	0.00635277	0.961325
33.6088	33.4458	33.4334	34.1068	34.099	34.1223	33.933	33.8608	33.7353	Cluster 8	DOCK2	Dedicator of cytokinesis protein 2	Q92608;E7ERW7;E5RFJ0;F6S220;Q92608-2;H0YB76	Q92608;E7ERW7;E5RFJ0	323.31	195000000000	1221	43.139	0.00027489	0.0119789	0.934979
27.0813	26.1296	25.5988	30.2647	29.6663	30.1361	29.1214	28.4234	27.8623	Cluster 8	PHGDH	D-3-phosphoglycerate dehydrogenase	O43175;Q5SZU1	O43175;Q5SZU1	45.056	7392300000	73	30.1459	0.00074144	0.0188746	0.909491
30.4134	30.2077	30.1724	31.846	31.6586	31.7533	31.4581	31.1052	31.099	Cluster 8	PLIN3	Perilipin-3	O60664-4;O60664;O60664-3;K7ERZ3;O60664-2;K7EL96;K7ER39	O60664-4;O60664;O60664-3;K7ERZ3;O60664-2	221.02	32292000000	256	75.3157	5.62104e-05	0.00635277	0.961694
27.5536	27.1214	27.3153	29.1115	29.3724	29.4707	28.6629	28.5826	28.249	Cluster 8	TRIP13	Pachytene checkpoint protein 2 homolog	Q15645;H0YAL2;Q15645-2	Q15645	34.094	5948500000	54	69.3655	7.12473e-05	0.00680912	0.958544
27.2321	25.1808	26.0347	30.7129	30.099	30.7692	29.1483	28.3992	27.5315	Cluster 8	CMPK2	UMP-CMP kinase 2, mitochondrial	Q5EBM0;Q5EBM0-4;Q5EBM0-3;Q5EBM0-2	Q5EBM0;Q5EBM0-4;Q5EBM0-3;Q5EBM0-2	52.096	8146800000	76	23.2512	0.00149251	0.0271235	0.885719
28.6527	27.1115	26.9316	30.995	31.196	30.7129	30.0349	29.9259	29.2007	Cluster 8	STAT4	Signal transducer and activator of transcription 4	Q14765;E9PG69;E9PBE2;C9JM11;C9JFG0	Q14765	62.485	16783000000	166	23.0018	0.00153586	0.0272939	0.884623
29.1288	28.341	28.5014	30.9814	30.8608	30.4334	30.196	29.8974	29.5165	Cluster 8	CDK6	Cyclin-dependent kinase 6	Q00534	Q00534	105.22	19542000000	148	26.9057	0.00100949	0.0225294	0.899685
29.6075	29.3599	29.3217	30.4334	30.1483	30.1361	29.9539	30.1361	29.8218	Cluster 8	TTC1	Tetratricopeptide repeat protein 1	Q99614;H0YB37	Q99614	73.98	13618000000	169	19.8012	0.00227766	0.032366	0.868428
35.4083	35.0059	34.9197	36.6918	36.2549	36.2862	36.1956	36.2759	35.7453	Cluster 8	MSN	Moesin	P26038;E9PNP4	P26038	323.31	898000000000	1683	19.5579	0.00235217	0.0326964	0.867009
28.9539	29.099	28.8203	29.893	29.8004	29.5898	29.4862	29.4862	29.4512	Cluster 8	ATXN2L	Ataxin-2-like protein	Q8WWM7;Q8WWM7-8;Q8WWM7-5;Q8WWM7-4;Q8WWM7-9;Q8WWM7-2;Q8WWM7-3;H3BUF6;Q8WWM7-7;H3BSK9;H3BUE3;H3BSQ5;H3BRB0	Q8WWM7;Q8WWM7-8;Q8WWM7-5;Q8WWM7-4;Q8WWM7-9;Q8WWM7-2;Q8WWM7-3;H3BUF6;Q8WWM7-7;H3BSK9	145.43	11512000000	192	33.917	0.000536642	0.0164251	0.918737
27.5165	27.8974	27.6527	29.027	28.7549	28.4976	28.4823	28.5352	28.066	Cluster 8	PARP10	Poly [ADP-ribose] polymerase 10	E9PK67;E9PNI7;Q53GL7;E9PPE7;F8W8G7;E9PJI2;E9PPV8;E9PSG8;E9PLE8;E9PPU2;E9PQQ6;E9PM86;E9PSE7;E9PIA6;E9PIK9	E9PK67;E9PNI7;Q53GL7;E9PPE7	64.639	3993100000	95	15.2116	0.0044701	0.0447532	0.83527
31.5754	31.4775	31.4234	33.1604	32.7514	32.6692	32.6881	32.2308	32.0184	Cluster 8	RASAL3	RAS protein activator like-3	Q86YV0;Q86YV0-2;M0QX12;V9GYD1	Q86YV0;Q86YV0-2	194.4	75290000000	501	22.1934	0.0016885	0.0281526	0.880921
29.846	29.8974	29.7771	31.225	30.8004	30.611	30.8608	30.5664	30.5754	Cluster 8	FLOT2	Flotillin-2	Q14254;J3QLD9;E7EMK3;K7EKW9	Q14254;J3QLD9;E7EMK3	75.206	22344000000	187	20.7767	0.00200866	0.0308499	0.873826
25.7249	26.3086	26.255	28.1065	28.217	27.8504	27.7708	27.5165	27.3745	Cluster 8	ADI1	1,2-dihydroxy-3-keto-5-methylthiopentene dioxygenase	Q9BV57;Q9BV57-2;H7C382	Q9BV57;Q9BV57-2	40.161	2301000000	32	51.9678	0.00016257	0.00970216	0.945423
24.8105	25.6648	25.8174	28.6005	28.189	27.6865	27.4154	27.189	27.2262	Cluster 8	YIF1B	Protein YIF1B	Q5BJH7-3;Q5BJH7;Q5BJH7-4;Q5BJH7-5;Q5BJH7-6;K7ERQ0;K7ERY2;Q5BJH7-2;K7EPQ7;K7EJQ6	Q5BJH7-3;Q5BJH7;Q5BJH7-4;Q5BJH7-5;Q5BJH7-6;K7ERQ0;K7ERY2;Q5BJH7-2	38.072	2317500000	29	33.616	0.000549986	0.0164459	0.918069
25.7169	26.48	26.4707	27.5898	27.3992	27.4073	26.9977	26.9088	26.7517	Cluster 8	LRSAM1	E3 ubiquitin-protein ligase LRSAM1	Q6UWE0;Q6UWE0-2;Q6UWE0-3	Q6UWE0;Q6UWE0-2	27.425	1711900000	27	15.9032	0.00399724	0.0422918	0.841296
26.1795	26.1604	26.0691	27.4394	27.1795	27.5609	26.965	26.673	27.189	Cluster 8	DHCR7	7-dehydrocholesterol reductase	Q9UBM7;E9PJ54;E9PM00;E9PRL8;E9PQ71;E9PIP9;H0YE57	Q9UBM7;E9PJ54;E9PM00;E9PRL8;E9PQ71;E9PIP9	9.027	1727300000	38	33.6724	0.000547451	0.0164459	0.918195
27.8974	27.6931	27.5165	28.805	28.4551	28.6697	28.3282	28.1214	28.4551	Cluster 8	ILVBL	Acetolactate synthase-like protein	A1L0T0;M0R026;E9PJS0;M0R1B5;E9PL44;M0QZX5;E9PNL1	A1L0T0;M0R026;E9PJS0	115.88	4834800000	117	21.308	0.00187982	0.0299443	0.876584
27.6181	25.264	24.8101	29.9117	29.6663	30.0737	28.6216	27.7517	28.1263	Cluster 8	SCCPDH	Saccharopine dehydrogenase-like oxidoreductase	Q8NBX0	Q8NBX0	92.774	8363100000	53	14.3683	0.00515334	0.0483235	0.827272
28.9203	28.4433	28.267	29.5071	29.3951	29.5573	29.2376	29.094	29.326	Cluster 8	GOLGA3	Golgin subfamily A member 3	Q08378;Q08378-2;Q08378-4;A0A087WV43	Q08378;Q08378-2;Q08378-4	125.63	8268400000	163	15.7655	0.00408587	0.0428227	0.840132
24.9401	24.8365	24.96	26.8142	26.9088	26.9316	26.7389	25.4211	26.1129	Cluster 8	BMP2K	BMP-2-inducible protein kinase	Q9NSY1-2;Q9NSY1-3;Q9NSY1;K4DI97;H0Y9P1	Q9NSY1-2;Q9NSY1-3;Q9NSY1;K4DI97	8.1122	750130000	9	20.0245	0.00221203	0.0321306	0.869704
32.3061	32.2563	32.0927	32.9028	32.8234	32.8497	32.81	32.4507	32.555	Cluster 8	ELMO1	Engulfment and cell motility protein 1	Q92556;Q92556-3;Q92556-2;H7C0S6;H7C3P3;C9JIW2;C9IZR8;H7C0N5;C9J5X3;C9JB20	Q92556;Q92556-3	287.84	84797000000	537	19.3869	0.00240648	0.0329449	0.865993
31.0283	30.933	30.6372	31.6458	31.5527	31.4919	31.3672	31.4334	31.5343	Cluster 8	FAM120A	Constitutive coactivator of PPAR-gamma-like protein 1	Q9NZB2;Q9NZB2-6;Q9NZB2-4;Q9NZB2-5;Q9NZB2-2	Q9NZB2;Q9NZB2-6;Q9NZB2-4;Q9NZB2-5	323.31	35753000000	478	22.9192	0.00155059	0.0272939	0.884256
29.4649	29.837	29.3088	31.2077	31.0084	31.0864	30.9609	30.8234	31.0544	Cluster 8	HMGB3	High mobility group protein B3	E7ES08;E7EQU1;O15347;E9PES6	E7ES08;E7EQU1;O15347;E9PES6	185.93	22314000000	98	68.75	7.30967e-05	0.00680912	0.958188
25.9852	26.204	25.422	27.17	27.1015	27.019	27.1507	26.5624	26.9088	Cluster 8	NR3C1	Glucocorticoid receptor	P04150-2;P04150;P04150-6;P04150-10;P04150-3;P04150-9;P04150-8;P04150-7;P04150-5;D6RDA9;Q3MSN4	P04150-2;P04150;P04150-6;P04150-10;P04150-3;P04150-9;P04150-8;P04150-7;P04150-5	41.026	1491500000	54	15.01	0.00462196	0.045529	0.833425
29.5518	29.3766	28.7517	30.9746	30.8385	30.6544	30.7692	30.341	30.3724	Cluster 8	ITGA4	Integrin alpha-4	A0A087WX37;P13612;E7EP60;P13612-2	A0A087WX37;P13612;E7EP60	231.46	18006000000	169	24.614	0.00128225	0.0249065	0.89136
30.2979	30.1483	29.995	30.6798	30.5481	30.6022	30.6544	30.4727	30.5844	Cluster 8	UNC45A	Protein unc-45 homolog A	Q9H3U1-2;Q9H3U1;Q9H3U1-3	Q9H3U1-2;Q9H3U1	145.21	21888000000	239	16.5955	0.00358836	0.0402386	0.846903
31.6372	31.6198	31.3463	32.0895	32.1331	32.1513	32.0381	32.1694	32.0017	Cluster 8	ARCN1	Coatomer subunit delta	P48444;B0YIW6;P48444-2;Q6P1Q5;E9PK34	P48444;B0YIW6;P48444-2	110.42	55286000000	405	27.0176	0.000998246	0.0223952	0.900059
28.8799	28.7988	28.1937	30.362	30.1724	29.9117	30.4134	30.196	29.9259	Cluster 8	RRBP1	Ribosome-binding protein 1	A0A0A0MRV0;Q9P2E9;Q9P2E9-2;A0A087WVV2;Q9P2E9-3;F8W7S5;A0A087WU26;A2A2S5;V9GY78	A0A0A0MRV0;Q9P2E9;Q9P2E9-2;A0A087WVV2;Q9P2E9-3;F8W7S5	323.31	13708000000	269	28.2894	0.000881397	0.0207516	0.904121
25.6825	25.2795	25.1992	26.2463	26.0609	26.2821	26.0638	26.1719	26.0359	Cluster 8	MADD	MAP kinase-activating death domain protein	A0A0A0MRB5;Q8WXG6-6;Q8WXG6-8;Q8WXG6-5;Q8WXG6-4;Q8WXG6-3;Q8WXG6-2;Q8WXG6-7;Q8WXG6;C9JM97;C9JLZ9;C9K0L0;C9J6B0;F8W8U2	A0A0A0MRB5;Q8WXG6-6;Q8WXG6-8;Q8WXG6-5;Q8WXG6-4;Q8WXG6-3;Q8WXG6-2;Q8WXG6-7;Q8WXG6	10.294	638440000	23	20.1768	0.00216871	0.0319344	0.87056
27.6865	25.6815	25.3519	29.6881	29.4294	29.9539	29.8065	30.0864	30.5844	Cluster 8	HEL-S-109;DCAF5;NUCB2;Nucb2	Nucleobindin-2;Nesfatin-1	V9HW75;A0A087WSV8;E9PKG6;P80303-2;P80303;Q2L696;E9PLR0;E9PLE9;H0YEG8;H0YD18;E9PM22;E9PJP3	V9HW75;A0A087WSV8;E9PKG6;P80303-2;P80303;Q2L696;E9PLR0;E9PLE9	121.81	11315000000	123	22.6472	0.00160045	0.0272939	0.883028
31.2077	31.4629	31.3879	32.1422	32.6242	32.1422	32.1177	31.9224	31.8719	Cluster 8	APOBEC3G	DNA dC->dU-editing enzyme APOBEC-3G	Q9HC16;Q9HC16-3;Q8IUX4-2;Q8IUX4-3	Q9HC16	72.414	62865000000	183	18.7638	0.00261914	0.0344102	0.862156
25.6866	25.6827	25.8133	26.604	27.341	26.632	26.4457	26.3975	26.6595	Cluster 8	TTC7A	Tetratricopeptide repeat protein 7A	G5E9G4;A0A0A6YYG6;Q9ULT0;Q9ULT0-4;H7C055;H7C1P2	G5E9G4;A0A0A6YYG6;Q9ULT0;Q9ULT0-4;H7C055	15.413	1116300000	27	15.0949	0.00455719	0.0449943	0.834207
27.4073	26.7771	27.1015	28.3578	28.1115	28.1115	27.5826	27.8916	27.604	Cluster 8	C19orf66	UPF0515 protein C19orf66	Q9NUL5;Q9NUL5-2;Q9NUL5-3;Q9NUL5-4;K7EML3;K7EMS9	Q9NUL5;Q9NUL5-2;Q9NUL5-3;Q9NUL5-4	59.69	2978800000	86	18.2224	0.00282474	0.0357392	0.85864
26.3049	25.0377	25.6371	29.5463	28.9174	29.5736	27.4234	27.9484	27.5014	Cluster 8	AMPD3	AMP deaminase 3	Q01432;Q01432-5;Q01432-4;Q01432-6;E9PKC5;Q01432-3;E9PIR5;E9PLK6;Q01432-2;E9PPG2;H0YDC3;P23109-2;P23109	Q01432;Q01432-5;Q01432-4;Q01432-6;E9PKC5;Q01432-3	66.694	4225100000	75	49.3849	0.000187821	0.0104623	0.942732
28.9146	28.6216	28.8112	29.7833	29.6128	29.5259	29.0839	29.1771	29.1842	Cluster 8	NRD1	Nardilysin	B1AKJ5;O43847;O43847-2;A0A087WYK8;G3V1R5;F5H7V1;H0Y5G9	B1AKJ5;O43847;O43847-2;A0A087WYK8;G3V1R5;F5H7V1	55.926	9387500000	134	39.4	0.000354214	0.0131146	0.929245
29.5444	29.4668	29.8142	31.1783	30.6285	30.8157	29.9259	30.4919	30.2759	Cluster 8	RTN4	Reticulon-4;Reticulon	Q9NQC3-2;F8W914;Q9NQC3-5;Q9NQC3;Q9NQC3-4;H7C106;Q9NQC3-3;Q9NQC3-6	Q9NQC3-2;F8W914;Q9NQC3-5;Q9NQC3;Q9NQC3-4;H7C106;Q9NQC3-3;Q9NQC3-6	84.212	19840000000	159	18.6828	0.00264859	0.0344102	0.861642
31.3776	31.2077	31.5014	32.6044	32.4556	32.2814	31.6923	32.0737	32.1208	Cluster 8	NASP	Nuclear autoantigenic sperm protein	P49321;P49321-3;P49321-2;P49321-4;Q5T624;E9PRH9;H0YF33;H0YDS9;E9PI86;E9PPQ8;E9PPR5;E9PNB5	P49321;P49321-3;P49321-2;P49321-4;Q5T624;E9PRH9;H0YF33	283.04	60173000000	286	25.7829	0.0011323	0.0235892	0.895771
30.3515	30.2869	30.5203	31.225	30.9882	31.2647	30.8004	31.1422	30.9609	Cluster 8	ATL3	Atlastin-3	Q6DD88;F5GWF8	Q6DD88	313.21	28502000000	245	22.062	0.0017152	0.028377	0.880297
31.2869	30.9045	31.7453	33.0101	32.6944	33.212	31.9983	32.6022	32.1872	Cluster 8	TUBB8	Tubulin beta-8 chain	Q3ZCM7;A0A075B736;Q5SQY0	Q3ZCM7;A0A075B736;Q5SQY0	181.16	102000000000	254	18.3215	0.00278554	0.035524	0.859297
27.9088	27.7895	27.9372	28.8858	28.4314	28.6898	28.1015	28.0762	28.3704	Cluster 8	APPL1	DCC-interacting protein 13-alpha	Q9UKG1;C9K0C4;C9JAB0	Q9UKG1	30.916	4587900000	76	16.9026	0.00342479	0.039383	0.849266
27.8564	27.8019	28.0084	28.6181	28.4976	28.4274	28.3153	28.0505	28.3951	Cluster 8	GEMIN5	Gem-associated protein 5	Q8TEQ6	Q8TEQ6	77.216	5857500000	125	16.6731	0.00354603	0.0401977	0.847508
30.8157	30.6285	31.2365	31.8792	31.9259	32.0017	31.8608	31.3463	31.8042	Cluster 8	ESD	S-formylglutathione hydrolase	P10768;X6RA14;H7BZT7;U3KQT1	P10768;X6RA14;H7BZT7	181.31	47211000000	292	14.6316	0.00492593	0.0474328	0.829851
30.341	30.0084	30.5664	31.4532	31.2077	31.3196	31.0544	30.8974	30.94	Cluster 8	BAP18;C17orf49;RNASEK-C17orf49	Chromatin complexes subunit BAP18	Q8IXM2;Q8IXM2-3;F8W038;H0YIS7;F8W1H0	Q8IXM2;Q8IXM2-3;F8W038;H0YIS7;F8W1H0	178.71	28654000000	170	24.0185	0.00136892	0.0263042	0.888965
29.3174	29.0217	29.4314	30.3724	30.2422	30.2535	29.94	29.8564	29.8004	Cluster 8	CBL	E3 ubiquitin-protein ligase CBL	P22681	P22681	98.207	13136000000	163	44.1877	0.000256968	0.0117139	0.936424
26.9203	26.2396	27.2262	28.2803	28.3324	28.7195	27.7958	27.4862	27.6663	Cluster 8	SNTB1	Beta-1-syntrophin	Q13884;Q13884-2;E5RIX7	Q13884;Q13884-2	49.077	2961800000	56	18.1684	0.00284644	0.0357683	0.858279
29.6163	29.5898	29.9117	30.5844	30.2535	30.5573	30.1842	30.0217	30.0349	Cluster 8	GYS1	Glycogen [starch] synthase, muscle	P13807;P13807-2;M0QYU1;P54840	P13807;P13807-2	92.813	13367000000	188	17.5611	0.00310616	0.0373873	0.854094
29.7533	29.5826	29.7486	30.1239	30.2535	30.2077	29.6424	29.8294	29.9117	Cluster 8	FRYL	Protein furry homolog-like	O94915;F2Z2S2;H0Y9X0;D6RJI4;D6R9B9	O94915;F2Z2S2	185.76	13310000000	248	19.2188	0.00246153	0.0331687	0.864979
32.5686	32.3463	32.6501	32.9382	32.9487	32.9347	32.6	32.7068	32.6881	Cluster 8	EEF1D	Elongation factor 1-delta	E9PK01;P29692;E9PPR1;E9PL12;E9PQ49;E9PI39;E9PMW7;P29692-4;E9PIZ1;E9PK06;E9PK72	E9PK01;P29692;E9PPR1;E9PL12;E9PQ49;E9PI39;E9PMW7;P29692-4;E9PIZ1	192.8	96593000000	264	14.5486	0.00499613	0.0477487	0.829047
36.0184	35.9954	36.1791	36.6787	37.0673	37.0572	36.3698	36.4193	36.4099	Cluster 8	TUBB4B	Tubulin beta-4B chain	P68371;M0R2D3;I3L2F9;A6NNZ2;M0QYM7;CON__ENSEMBL:ENSBTAP00000025008;Q9H4B7;M0R042;M0R2T4;A0A075B724	P68371	323.31	1470000000000	1521	29.0034	0.000823713	0.0198562	0.90626
29.8623	29.4957	29.8814	30.4532	30.7771	30.8608	30.0737	30.2759	30.4032	Cluster 8	SH3GLB2	Endophilin-B2	B7ZC38;Q9NR46;Q9NR46-2;B7ZC39;F8WFB9;G5E9J1;H7C1Z6	B7ZC38;Q9NR46;Q9NR46-2;B7ZC39	104.6	16599000000	157	16.7917	0.00348268	0.0399019	0.848421
30.2869	30.5389	30.1604	31.1239	31.1052	31.08	30.7129	31.015	30.8534	Cluster 9	GNAS	Guanine nucleotide-binding protein G(s) subunit alpha isoforms short;Guanine nucleotide-binding protein G(s) subunit alpha isoforms XLas	P63092;P63092-4;Q5JWF2;S4R3E3;Q5JWE9;Q5JWD1;S4R3V9;H0Y7E8	P63092;P63092-4;Q5JWF2	68.458	22980000000	171	23.3463	0.00147641	0.0271235	0.886132
26.1979	26.3783	25.392	28.5536	28.8294	28.8081	27.3662	28.2445	27.611	Cluster 9	DHFR	Dihydrofolate reductase	P00374;P00374-2;B4DM58;C9JJ68;Q86XF0	P00374;P00374-2;B4DM58	32.557	5729100000	71	34.3509	0.000518156	0.0160891	0.919681
29.524	29.391	29.2602	30.6881	30.7453	30.7927	29.9117	30.393	30.4433	Cluster 9	MSH6	DNA mismatch repair protein Msh6	P52701;P52701-3;P52701-4;P52701-2;A0A087WWJ1;A0A087WYT6;F8WAX8;F8W7G9;C9JH55;C9J8Y8;C9J7Y7;U3KQ72	P52701;P52701-3;P52701-4;P52701-2;A0A087WWJ1	197.64	21589000000	265	39.542	0.00035068	0.0131146	0.929481
27.3828	27.7895	26.1692	30.7373	31.4483	30.7047	27.9428	29.94	28.1065	Cluster 9	SMC4	Structural maintenance of chromosomes protein 4;Structural maintenance of chromosomes protein	Q9NTJ3;E9PD53;Q9NTJ3-2;C9JR83;C9J578;C9JVD8;C9J9E4;C9JWF0;C9IYK2;C9JJ64	Q9NTJ3;E9PD53;Q9NTJ3-2	243.32	19168000000	214	15.952	0.00396643	0.0421741	0.841705
25.3861	25.4218	25.1237	27.0813	27.0084	27.0609	25.6222	26.6998	26.1192	Cluster 9	JUND	Transcription factor jun-D	P17535;U3KPR5	P17535	13.275	1761500000	23	21.3722	0.001865	0.0298192	0.876909
27.7708	29.3787	28.5718	31.7849	31.9188	31.8309	29.9117	30.099	31.2479	Cluster 9	CRIP1	Cysteine-rich protein 1	P50238;K4DIB9;H3BRQ4	P50238;K4DIB9;H3BRQ4	72.08	36220000000	95	20.6146	0.00205033	0.0310447	0.87296
29.2869	29.4234	29.189	30.8081	30.6198	30.6372	29.7676	29.8112	30.2422	Cluster 9	RALA	Ras-related protein Ral-A	P11233;H7C3P7;C9JPE8	P11233;H7C3P7	10.608	14669000000	75	46.49	0.000222747	0.0108242	0.939382
33.3303	33.5754	33.2619	34.0017	33.9763	33.8328	33.5527	33.6307	33.715	Cluster 9	COTL1	Coactosin-like protein	Q14019;H3BT58	Q14019;H3BT58	204.7	166000000000	367	16.1166	0.00386482	0.0415057	0.843069
33.3303	33.3568	33.3436	33.5412	33.5062	33.5867	33.4458	33.4943	33.5641	Cluster 9	DOCK8	Dedicator of cytokinesis protein 8	Q8NF50-3;Q8NF50;Q8NF50-4;Q8NF50-2;A2A369;E9PDJ4;A2A370;C9J7A3;C9J613	Q8NF50-3;Q8NF50;Q8NF50-4;Q8NF50-2;A2A369	323.31	115000000000	929	18.8778	0.00257843	0.0342634	0.862874
29.8019	29.995	29.6285	30.4919	30.9188	30.5933	30.0349	30.0864	30.1724	Cluster 9	GBE1	1,4-alpha-glucan-branching enzyme	Q04446;E9PGM4	Q04446;E9PGM4	149.71	17994000000	196	19.5233	0.00236302	0.0326964	0.866805
30.9814	31.099	30.8829	31.3303	31.4919	31.3724	31.015	30.9677	31.1664	Cluster 9	STK24	Serine/threonine-protein kinase 24;Serine/threonine-protein kinase 24 36 kDa subunit;Serine/threonine-protein kinase 24 12 kDa subunit	B4DR80;Q9Y6E0-2;Q9Y6E0;H0Y630;Q5JV98;Q5JV99	B4DR80;Q9Y6E0-2;Q9Y6E0;H0Y630;Q5JV98	127.1	30696000000	246	14.9367	0.00467885	0.0458784	0.832745
25.4234	25.3941	24.3992	27.3828	27.6181	27.8741	25.0555	25.622	26.6073	Cluster 9	KIF15	Kinesin-like protein KIF15	Q9NS87;Q9NS87-2;C9JKA9;Q9NS87-4;D6RCT7;Q9NS87-3;H7BZT2;H7C1K7	Q9NS87;Q9NS87-2;C9JKA9;Q9NS87-4	88.935	1834900000	41	15.4346	0.00430982	0.0439736	0.837263
30.7771	30.8901	30.6285	31.2308	31.2135	31.5109	30.995	30.9117	31.0217	Cluster 9	GSS	Glutathione synthetase	P48637;P48637-2	P48637;P48637-2	75.308	26759000000	168	14.5011	0.00503696	0.0477822	0.828582
31.5109	31.2703	30.8901	32.648	33.1574	32.7109	31.5933	31.901	31.4284	Cluster 9	MCM5	DNA replication licensing factor MCM5	P33992;B1AHA9	P33992	187.67	78171000000	447	27.1922	0.000981024	0.0222417	0.900637
31.225	31.0217	30.7692	32.859	33.4083	33	31.7849	32.0769	31.6839	Cluster 9	MCM4	DNA replication licensing factor MCM4	P33991;E5RG31;E5RFJ8;E5RFR3;E5RG53;Q9UJA3-2;Q9UJA3-3;Q9UJA3;Q9UJA3-4	P33991	323.31	90812000000	503	56.4457	0.000128529	0.00928218	0.949534
31.525	31.2422	31.2703	32.6629	33.212	32.9435	31.8157	31.8682	31.4284	Cluster 9	MCM7	DNA replication licensing factor MCM7	P33993;P33993-3;P33993-2;C9J8M6	P33993;P33993-3;P33993-2	291.68	81567000000	489	39.9783	0.000340108	0.0131146	0.930197
31.6756	31.5933	31.6501	32.9295	33.3828	33.0641	32.1361	32.2106	31.8974	Cluster 9	MCM3	DNA replication licensing factor MCM3	P25205;P25205-2;J3KQ69;Q7Z6P5	P25205;P25205-2;J3KQ69	323.31	98908000000	602	63.3095	9.26055e-05	0.00778067	0.954758
31.3033	31.1664	31.1052	32.6985	33.2106	32.9206	31.947	32.1544	31.3879	Cluster 9	MCM2	DNA replication licensing factor MCM2	P49736;H0Y8E6;F8WDM3;C9J013;C9JZ21	P49736;H0Y8E6	323.31	84247000000	518	30.3029	0.000730998	0.0187565	0.909918
32.3568	32.2759	32.333	32.829	32.9574	32.8992	32.6022	32.5038	32.5014	Cluster 9	IPO5	Importin-5	O00410;O00410-3;H0Y8C6;O00410-2;E7ETV3;E7EQT5;C9JMV5;E7EV12;H0Y3V4;C9JZD8;E7EWK4;E7EX05;C9JQT6;E7ESA1;E7ESZ1;E7ETV8;C9JZ53;C9J875;C9JXE0	O00410;O00410-3;H0Y8C6;O00410-2	323.31	99245000000	793	82.3818	4.33778e-05	0.0061958	0.964864
31.3033	31.341	31.1422	31.9814	32.2703	32.13	31.6544	31.7047	31.1483	Cluster 9	CAB39	Calcium-binding protein 39	Q9Y376;A0A087X0K1	Q9Y376;A0A087X0K1	89.708	45251000000	274	14.1628	0.00534073	0.0486321	0.825203
31.3515	31.4629	30.8829	32.6022	33.3169	32.9312	31.9365	32.0609	31.2422	Cluster 9	MCM6	DNA replication licensing factor MCM6	Q14566	Q14566	323.31	84257000000	499	16.7607	0.00349912	0.0399477	0.848183
29.1795	29.027	27.726	30.9609	31.7088	31.6544	29.3282	30.0084	28.7549	Cluster 9	RRM1	Ribonucleoside-diphosphate reductase large subunit	P23921;E9PL69;E9PP77;H0YCY7	P23921;E9PL69	294.22	28181000000	270	15.7479	0.00409739	0.0428227	0.839982
25.9111	25.4984	25.1604	27.0505	28.3153	28.249	26.9316	26.673	26.2114	Cluster 9	CALCOCO2	Calcium-binding and coiled-coil domain-containing protein 2	Q13137-4;Q13137;Q13137-3;Q13137-2;D6RJE7;D6RF70;I3L4E1;I3L493;D6RBI4	Q13137-4;Q13137;Q13137-3;Q13137-2	100.12	1683800000	37	15.9154	0.0039895	0.0422918	0.841399
27.1984	26.4202	27.1214	29.3001	29.2535	29.203	28.0762	28.2847	27.2353	Cluster 9	FHOD1	FH1/FH2 domain-containing protein 1	Q9Y613;H3BVE7;J3KTH7	Q9Y613	63.613	5094500000	65	25.1606	0.00120903	0.0241243	0.893468
31.8792	31.5296	31.7613	33.0609	33.0673	32.9643	32.4184	32.5844	31.8271	Cluster 9	NAP1L1	Nucleosome assembly protein 1-like 1	F8VY35;F5H4R6;P55209-2;P55209;F8W0J6;H0YIV4;F8VUX1;F8W020;H0YH88;F8VXI6;F8VVB5;H0YHC3;B7Z4K9	F8VY35;F5H4R6;P55209-2;P55209;F8W0J6;H0YIV4;F8VUX1;F8W020;H0YH88;F8VXI6;F8VVB5;H0YHC3	310.01	90764000000	238	20.0441	0.00220639	0.0321306	0.869815
28.9977	28.7895	28.9814	29.9117	29.8004	30.0084	29.3239	29.6022	28.9677	Cluster 9	MYO9B	Unconventional myosin-IXb	M0R300;M0R0P8;Q13459-2;Q13459;M0QZY4;M0R2J3;M0R332;M0QXP0;M0R240;B2RTY4-3	M0R300;M0R0P8;Q13459-2;Q13459	167.59	8971500000	207	17.7015	0.00304339	0.0370481	0.855083
25.842	24.935	25.7312	29.3303	30.341	30.1724	27.391	28.2262	25.3213	Cluster 9	UHRF1	E3 ubiquitin-protein ligase UHRF1	A0A087WVR3;A0A087WTW0;Q96T88;Q96T88-2;A0A087WWG9	A0A087WVR3;A0A087WTW0;Q96T88;Q96T88-2;A0A087WWG9	89.021	10434000000	127	16.6256	0.00357188	0.0402386	0.847138
26.1391	25.3212	26.8909	30.0609	30.9045	30.9117	27.1015	29.5109	26.8974	Cluster 9	NCAPD2	Condensin complex subunit 1	Q15021;E7EN77;F5GZK7;F5H431	Q15021;E7EN77	204.15	13549000000	175	15.6966	0.00413117	0.0428622	0.839543
31.2479	31.5754	31.525	33.6839	33.6415	33.9677	32.3463	32.6839	32.1604	Cluster 9	PCNA	Proliferating cell nuclear antigen	P12004	P12004	234.12	138000000000	348	91.646	3.18462e-05	0.00568587	0.968303
29.9814	29.995	30.0084	31.4919	31.5799	31.7652	30.5296	30.7453	30.393	Cluster 9	ACOT7	Cytosolic acyl coenzyme A thioester hydrolase	O00154-4;O00154-6;O00154-7;O00154;O00154-5;K7EKP8;O00154-2;O00154-3;Q6ZUV0	O00154-4;O00154-6;O00154-7;O00154;O00154-5;K7EKP8;O00154-2;O00154-3	37.611	28877000000	168	118.554	1.50333e-05	0.00346365	0.97532
29.5407	29.632	29.5933	31.196	31.5109	31.4629	30.2979	30.5844	30.1239	Cluster 9	DUT	Deoxyuridine 5-triphosphate nucleotidohydrolase, mitochondrial	P33316;H0YNW5;P33316-2;H0YKC5;H0YKI0;H0YMM5;H0YNJ9;H0YMP1	P33316;H0YNW5;P33316-2;H0YKC5;H0YKI0;H0YMM5;H0YNJ9	68.973	29992000000	179	86.7574	3.73381e-05	0.00598169	0.966577
32.6522	32.5014	32.5889	33.1604	33.2062	33.1842	32.7672	32.9224	32.7888	Cluster 9	HUWE1	E3 ubiquitin-protein ligase HUWE1	Q7Z6Z7-3;Q7Z6Z7;Q7Z6Z7-2;H0Y659;A0A087X146;A0A0A6YYM2;A5YM72-2;A5YM72;A5YM72-4;A5YM72-5;A5YM72-3	Q7Z6Z7-3;Q7Z6Z7;Q7Z6Z7-2	323.31	116000000000	1431	62.0557	9.80634e-05	0.00778151	0.953886
35.5209	35.6361	35.7775	36.3876	36.3731	36.3219	35.8928	36.0832	35.8585	Cluster 9	TLN1	Talin-1	Q9Y490;Q9Y4G6;H0YMT1	Q9Y490	323.31	904000000000	3321	35.9482	0.000456984	0.015238	0.922975
25.2961	25.7603	25.9717	27.8682	28.3536	27.9088	26.1835	26.7771	25.9977	Cluster 9	H2AFY2	Core histone macro-H2A.2	Q9P0M6;Q5SQT3	Q9P0M6	41.617	2071200000	15	37.7139	0.000400071	0.0141678	0.926315
25.3844	25.1382	25.4513	28.7549	28.7325	28.0813	27.7195	27.9428	25.7505	Cluster 9	PPP1R14B	Protein phosphatase 1 regulatory subunit 14B	Q96C90;F5GXC4;F5H2U0	Q96C90	39.711	3572300000	44	14.2118	0.00529524	0.0486032	0.825701
26.1147	25.7929	25.4747	29.0634	29.5128	29.6355	28.3367	28.249	26.5389	Cluster 9	KPNA2	Importin subunit alpha-1	P52292;J3QLL0;J3KS65;J3QL07	P52292	111.84	14212000000	112	24.0512	0.00136397	0.0263042	0.889099
29.9117	29.7692	29.6931	30.8004	30.9746	30.5203	30.4727	30.362	29.995	Cluster 9	NDRG3	Protein NDRG3	Q9UGV2-2;Q9UGV2;Q5TH30;Q9UGV2-3;F8WBF9;Q5TH29	Q9UGV2-2;Q9UGV2;Q5TH30;Q9UGV2-3;F8WBF9	267.25	16891000000	178	16.749	0.00350533	0.0399477	0.848094
29.4804	29.5627	29.2535	31.0217	31.4678	30.7047	30.5754	30.3724	29.8682	Cluster 9	PSD4	PH and SEC7 domain-containing protein 4	Q8NDX1;Q8NDX1-2;B8ZZZ5	Q8NDX1;Q8NDX1-2	135.38	17145000000	182	19.6518	0.00232304	0.0325302	0.86756
29.189	29.158	29.0686	30.2308	30.3828	30.1483	29.8887	29.726	29.5278	Cluster 9	MGEA5	Bifunctional protein NCOAT;Protein O-GlcNAcase;Histone acetyltransferase	O60502;O60502-4;O60502-2;O60502-3;H7C3X0	O60502;O60502-4;O60502-2;O60502-3	75.226	12420000000	154	55.2099	0.00013689	0.00931073	0.948462
25.6067	25.9043	25.5625	28.0711	28.4551	27.5826	27.0401	27.0914	25.7461	Cluster 9	BST2	Bone marrow stromal antigen 2	Q10589-2;Q10589	Q10589-2;Q10589	26.106	2788800000	27	15.5445	0.00423372	0.0434006	0.838227
25.6458	25.1719	25.9293	31.5296	30.9882	30.341	28.5352	27.9869	26.9088	Cluster 9	RDX	Radixin	P35241;P35241-5;P35241-4;P35241-2;H0YE16;P35241-3;E9PKN5	P35241;P35241-5;P35241-4	144.85	13640000000	128	55.2841	0.000136368	0.00931073	0.948528
25.5433	25.2679	25.9901	28.7988	28.8234	27.8019	27.1795	27.1312	26.8623	Cluster 9	H6PD	GDH/6PGL endoplasmic bifunctional protein;Glucose 1-dehydrogenase;6-phosphogluconolactonase	R4GMU1;O95479	R4GMU1;O95479	39.89	3803100000	68	37.0544	0.000420159	0.0144031	0.925102
29.8096	29.7373	29.7341	30.362	30.2979	30.1483	29.94	30.0609	29.8415	Cluster 9	ARID1A	AT-rich interactive domain-containing protein 1A	O14497;O14497-2;O14497-3;H0Y488;A0A087WUV6;H0YCU6;H0YEW5	O14497;O14497-2;O14497-3;H0Y488	246.02	14752000000	310	23.0179	0.00153301	0.0272939	0.884695
29.7739	30.2193	29.8534	31.4581	31.1842	31.4775	30.6798	30.8004	30.4134	Cluster 9	MICAL1	Protein-methionine sulfoxide oxidase MICAL1	Q8TDZ2;Q8TDZ2-4;Q8TDZ2-2;Q8TDZ2-3;H0Y6Z4;Q5TED7;Q7RTP6-2;Q7RTP6-4;Q7RTP6-3;Q7RTP6-5	Q8TDZ2;Q8TDZ2-4;Q8TDZ2-2	144.45	24671000000	236	37.2776	0.000413212	0.0142792	0.925517
30.3828	30.6629	30.2647	31.3196	31.3463	31.4184	30.7927	31.0283	30.7292	Cluster 9	CKAP5	Cytoskeleton-associated protein 5	Q14008-2;Q14008;Q14008-3;E9PQH5;H0YDX5;H0YCF6;H0YEK7	Q14008-2;Q14008;Q14008-3	158.09	32957000000	389	27.8753	0.000917335	0.0212475	0.902835
26.5029	28.217	27.4629	30.1239	30.4334	30.5296	28.1312	29.4413	28.141	Cluster 9	CORO1C	Coronin-1C;Coronin	Q9ULV4;Q9ULV4-2;Q9ULV4-3;B4E3S0;H0YHL7;F8W1H8;F8VUX3;F8VSA4;F8VRE9;F8VTT6;F8VVB7;F8VV53;J3QLV6;J3KSS5;Q6QEF8-4;Q6QEF8-3;Q6QEF8-2;Q6QEF8-5;Q6QEF8	Q9ULV4;Q9ULV4-2;Q9ULV4-3;B4E3S0	107.53	8666100000	155	14.882	0.00472186	0.0459864	0.832234
28.7676	29.114	28.9372	29.8234	30.099	30.341	29.49	29.509	28.9512	Cluster 9	HBS1L	HBS1-like protein	Q9Y450-4;Q9Y450;B7Z524;H0YDX7;J3QT46;H0YES5;E9PHZ9;E9PS53;E9PJ90;E9PN23;G5E991;E9PMN1;E9PLR4;Q9Y450-2	Q9Y450-4;Q9Y450;B7Z524;H0YDX7;J3QT46	84.987	11339000000	124	15.6174	0.00418413	0.0432024	0.838861
32.099	31.8534	31.7692	32.8004	32.5618	32.6242	32.1872	32.0316	31.7533	Cluster 9	CDC37	Hsp90 co-chaperone Cdc37;Hsp90 co-chaperone Cdc37, N-terminally processed	Q16543;K7EQA9;K7EL68;K7EIU0	Q16543;K7EQA9	206.43	70314000000	346	16.5805	0.00359659	0.0402386	0.846787
32.2365	32.0544	32.1084	32.7088	32.5889	32.715	32.3698	32.2106	32.1422	Cluster 9	ACAP1	Arf-GAP with coiled-coil, ANK repeat and PH domain-containing protein 1	Q15027;I3L2Z4;I3L3X6	Q15027	323.31	74138000000	509	26.554	0.00104596	0.0227511	0.898491
30.3828	30.2535	30.1361	31.8385	31.6198	31.6329	30.7453	30.6798	30.2308	Cluster 9	ATP2B4	Plasma membrane calcium-transporting ATPase 4	P23634-7;P23634-6;P23634-8;P23634;P23634-5;P23634-4;P23634-3;P23634-2;Q16720-8;Q16720-7;Q16720-6;Q16720-3;Q16720-5;Q16720-2;Q16720-4;Q16720;Q01814-4;Q01814-3;Q01814-2;H7BZS8;H7BY13;H0YDG5	P23634-7;P23634-6;P23634-8;P23634;P23634-5;P23634-4;P23634-3;P23634-2	323.31	28610000000	313	47.8863	0.000204909	0.0104623	0.941045
26.7645	25.9428	25.7129	29.393	29.3971	29.2913	27.3578	27.5389	26.1562	Cluster 9	CDK2	Cyclin-dependent kinase 2	G3V5T9;P24941;P24941-2;E7ESI2;G3V317	G3V5T9;P24941;P24941-2;E7ESI2	32.079	6560600000	64	28.5416	0.000860427	0.0203698	0.904887
29.6285	29.4334	29.1386	30.362	30.4919	30.7211	29.9117	29.6865	29.3951	Cluster 9	CD6	T-cell differentiation antigen CD6	P30203-5;P30203;P30203-3;P30203-4;P30203-2;G5E973;P30203-6;F6UFK6	P30203-5;P30203;P30203-3;P30203-4;P30203-2;G5E973;P30203-6	94.113	12672000000	132	19.3404	0.00242155	0.032966	0.865714
31.5618	31.4532	31.2924	32.225	32.225	32.13	31.933	31.5618	31.6671	Cluster 9	FKBP1A	Peptidyl-prolyl cis-trans isomerase FKBP1A;Peptidyl-prolyl cis-trans isomerase	P62942;Q5W0X3;A0A087WZM5;Q5VVH2;Q1JUQ3;A0A087WTS4;A0A087WV48	P62942;Q5W0X3;A0A087WZM5	158.73	50556000000	175	22.7321	0.00158467	0.0272939	0.883414
26.0833	26.4089	25.8938	29.2007	28.9705	29.2736	27.9539	26.9203	27.1604	Cluster 9	H1F0	Histone H1.0;Histone H1.0, N-terminally processed	P07305;P07305-2	P07305;P07305-2	10.579	3900300000	37	53.8793	0.000146724	0.0094422	0.947257
26.6595	24.7645	25.4073	31.4284	30.8755	30.7927	29.4053	27.6389	25.976	Cluster 9	MLLT4	Afadin	J3KN01;P55196;P55196-5;A8MQ02;Q5TIG5;P55196-6;H0Y8L4;F8W9I4;E9PFY5;H0YA98;H0Y948;H0Y8U8;H0Y9I0	J3KN01;P55196;P55196-5;A8MQ02;Q5TIG5;P55196-6	163.07	11958000000	202	16.896	0.00342821	0.039383	0.849216
30.2979	30.1604	30.1239	31.2193	31.1724	31.2814	30.8608	30.4823	30.3196	Cluster 9	AAK1	AP2-associated protein kinase 1	A0A087WUK0;Q2M2I8-2;Q2M2I8;E9PG46;A0A096LP60	A0A087WUK0;Q2M2I8-2;Q2M2I8;E9PG46	216.6	23679000000	302	27.7927	0.000924743	0.0213039	0.902574
25.8706	25.2699	25.5431	29.196	28.5052	28.459	27.6527	26.0935	26.1283	Cluster 9	ANPEP	Aminopeptidase N	P15144;H0YLZ8;H0YKT6;H0YMC1	P15144	27.624	2492900000	38	22.0685	0.00171387	0.028377	0.880328
31.6544	31.0737	30.341	33.7252	33.5641	33.4458	32.4943	32.3115	31.7965	Cluster 9	STMN1	Stathmin	P16949;P16949-2;A2A2D0;Q9H169-3;Q9H169;Q9H169-4;Q9H169-2;REV__B5MD58;REV__P36956-3;REV__P36956-2;REV__P36956;REV__P36956-4;Q9NZ72-2;Q9NZ72	P16949;P16949-2;A2A2D0	62.682	80926000000	241	25.2189	0.00120155	0.0241243	0.893688
31.4134	30.8081	30.3196	33.2062	33.005	32.7751	31.7849	31.4032	31.362	Cluster 9	RGS10	Regulator of G-protein signaling 10	O43665-3;O43665-2;O43665	O43665-3;O43665-2;O43665	162.01	57244000000	200	27.115	0.000988588	0.0222953	0.900382
27.8264	27.4154	27.1115	28.8829	28.4629	28.55	27.9146	27.9705	27.9146	Cluster 9	POGZ	Pogo transposable element with ZNF domain	Q7Z3K3-5;Q7Z3K3-2;Q7Z3K3-3;Q7Z3K3;Q7Z3K3-7;Q7Z3K3-6;H0YCT3;Q7Z3K3-4;M0R2X2;H7C238;A6PW30;E9PJY9;E9PIR8	Q7Z3K3-5;Q7Z3K3-2;Q7Z3K3-3;Q7Z3K3;Q7Z3K3-7;Q7Z3K3-6	47.991	4255400000	102	17.7345	0.00302889	0.0370481	0.855314
31.611	31.611	31.7373	32.225	32.2365	32.2164	31.8608	31.7373	31.7927	Cluster 9	ARHGEF6	Rho guanine nucleotide exchange factor 6	Q15052;Q15052-2	Q15052;Q15052-2	323.31	51825000000	575	86.4765	3.76909e-05	0.00598169	0.966472
37.3067	37.4131	37.7739	38.6321	38.4973	38.4935	37.7239	37.6918	37.6655	Cluster 9	VIM	Vimentin	P08670;B0YJC4;B0YJC5;Q5JVS8;H7C5W5;P41219;P41219-2;P14136-3;P14136;P14136-2;K7EKH6;F8W835;A0A087WYG8;E7EMV2;E7ESP9;Q16352;P07197-2;P07196;P07197	P08670;B0YJC4	323.31	3530000000000	2861	41.2666	0.000311269	0.0128249	0.932229
31.8901	32.0184	32.196	33.0398	32.7068	32.9539	32.2619	32.2077	32.1208	Cluster 9	MAP4	Microtubule-associated protein;Microtubule-associated protein 4	E7EVA0;P27816;P27816-6;P27816-2;P27816-4;B5MEG9;H0Y2V1;F8W9U4;H7C456;P27816-7	E7EVA0;P27816;P27816-6;P27816-2	323.31	77217000000	661	32.5259	0.000602184	0.0166913	0.915555
31.9677	31.8645	32.0544	33.4334	33.3956	33.3828	32.5458	32.0512	31.7006	Cluster 9	LCP2	Lymphocyte cytosolic protein 2	Q13094;E7ESF6;E5RKA2	Q13094;E7ESF6	126.09	89727000000	374	29.9868	0.000752217	0.0188746	0.909055
25.2388	24.7384	26.1561	31.4184	30.8829	30.3515	27.7581	25.945	25.5222	Cluster 9	HLA-DRB1	HLA class II histocompatibility antigen, DRB1-4 beta chain	P13760;Q30167	P13760	85.601	10353000000	54	34.8591	0.000497568	0.015589	0.920759
26.7517	26.8974	26.788	28.1065	27.6798	27.8916	27.0296	27.2625	27.0084	Cluster 9	RB1	Retinoblastoma-associated protein	P06400	P06400	78.491	2560600000	66	39.5881	0.000349541	0.0131146	0.929558
31.5343	31.5799	31.8042	33.3436	33.0816	32.9117	31.717	32.0832	31.611	Cluster 9	GRAP2	GRB2-related adapter protein 2	O75791;O75791-2;B1AH86	O75791	175.46	66299000000	245	45.2375	0.000240552	0.011204	0.937808
35.2301	35.3203	35.3203	35.78	35.8138	35.5978	35.4581	35.3436	35.424	Cluster 9	CAP1	Adenylyl cyclase-associated protein 1	Q01518;Q5T0R1;Q5T0R4;Q5T0R3;Q5T0R2;Q5T0R5;Q5T0R7;Q5T0R6	Q01518	323.31	617000000000	1025	23.7616	0.00140873	0.0264893	0.887899
35.9461	36.4178	36.4442	36.9634	37.0673	37.1068	36.4193	36.5179	36.4519	Cluster 9	TUBA1B	Tubulin alpha-1B chain	P68363;P68363-2	P68363;P68363-2	323.31	1450000000000	1755	16.9837	0.00338328	0.0391821	0.849877
31.5296	31.7333	31.846	32.1574	32.2106	32.2979	31.9153	31.8309	31.8534	Cluster 9	TARS	Threonine--tRNA ligase, cytoplasmic	P26639;P26639-2;D6R9F8;D6RCA5;D6RDJ6;D6RBR8;D6RJ97;D6RHV7;D6RCS6	P26639;P26639-2	180.12	59002000000	447	19.41	0.00239903	0.0329449	0.866131
26.4661	26.0307	26.6069	28.524	29.4881	28.995	27.2979	25.8238	26.9977	Cluster 9	MPP1	55 kDa erythrocyte membrane protein	Q00013;Q00013-2;Q00013-3;C9JB34;C9J9J4;A8MTH1;F8WC84;F8WDV6;A6NFY0	Q00013;Q00013-2;Q00013-3;C9JB34;C9J9J4	108.79	3463800000	30	19.8927	0.00225048	0.032366	0.868954
25.3054	24.5262	26.9539	31.6415	33.0101	32.5933	27.1604	24.3376	29.3303	Cluster 9	CTSL	Cathepsin L1;Cathepsin L1 heavy chain;Cathepsin L1 light chain	P07711;Q5T8F0;Q5NE16	P07711;Q5T8F0	58.386	23200000000	95	14.1522	0.00535062	0.0486321	0.825095
25.5522	25.3844	25.7619	26.2785	26.4661	26.3359	25.8457	25.6784	25.8167	Cluster 9	KMT2A	Histone-lysine N-methyltransferase 2A;MLL cleavage product N320;MLL cleavage product C180	Q03164-2;Q03164;Q03164-3;E9PR05;H7C5W4;H7BYJ6	Q03164-2;Q03164;Q03164-3	26.134	945530000	47	28.6592	0.000850875	0.0202555	0.905241
33.8974	33.715	33.9242	34.402	34.5978	34.3892	34.0753	34.0349	33.8974	Cluster 9	EIF4A1	Eukaryotic initiation factor 4A-I	P60842;J3KT12;P60842-2;J3QS69;J3KTB5;J3QL43;J3KSZ0;J3QR64;J3KTN0;J3QLN6;J3QKZ9;J3KS25;J3QL52;J3KS93;J3KT04;J3QQP0	P60842;J3KT12;P60842-2;J3QS69;J3KTB5;J3QL43;J3KSZ0	323.31	311000000000	785	26.243	0.00107969	0.0230173	0.897411
31.7333	31.2365	31.7211	32.5038	32.2279	32.2979	31.8042	31.6372	31.6671	Cluster 9	GTF2I	General transcription factor II-I	P78347-2;P78347-4;P78347-3;P78347;P78347-5;C9J6M0;A0A087WW90;A0A0A0MSY2;Q86UP8-3;Q86UP8;Q6EKJ0	P78347-2;P78347-4;P78347-3;P78347	261.21	61971000000	517	14.2992	0.00521539	0.0484254	0.826581
30.2759	30.6372	30.341	31.2647	31.5109	31.2759	30.2759	30.4919	29.9677	Cluster 9	PPP1R18	Phostensin	Q6NYC8;Q6NYC8-2;Q6NYC8-3;Q6NYC8-4	Q6NYC8;Q6NYC8-2;Q6NYC8-3	184.3	26291000000	276	25.2894	0.00119259	0.0241243	0.893953
25.5551	27.2262	25.5315	30.4919	32.9695	30.6458	25.0691	25.6554	25.4538	Cluster 9	HLA-DRA	HLA class II histocompatibility antigen, DR alpha chain	P01903;Q30118;F5GZ59	P01903;Q30118	36.683	20874000000	64	32.4043	0.000608411	0.0166913	0.915264
30.1115	30.7453	30.5014	31.5343	31.8829	31.4083	30.4532	30.8974	30.4532	Cluster 9	ZYX	Zyxin	Q15942;H0Y2Y8;A0A0A6YYG4;Q15942-2;C9JJK5;C9IZ41;H7C3D3;H7C3R3	Q15942;H0Y2Y8;A0A0A6YYG4;Q15942-2	186.08	28822000000	256	15.5786	0.00421038	0.0433094	0.838524
32.2897	32.2478	32.1361	33.2077	33.4458	33.5062	31.9365	32.3223	32.1872	Cluster 9	GSTO1	Glutathione S-transferase omega-1	P78417;P78417-3;Q5TA02;P78417-2;Q5TA01	P78417;P78417-3;Q5TA02;P78417-2;Q5TA01	106.79	91136000000	310	62.3177	9.68883e-05	0.00778151	0.954071
26.0578	25.9961	25.576	28.249	28.8415	28.2123	25.9028	26.2602	25.9213	Cluster 9	WDHD1	WD repeat and HMG-box DNA-binding protein 1	O75717;O75717-2;C9JYB3	O75717;O75717-2	45.396	4278000000	57	79.2214	4.85747e-05	0.00635277	0.963513
25.0475	25.2687	25.1272	29.1913	29.9117	29.9814	25.9383	25.613	25.8926	Cluster 9	DFNA5	Non-syndromic hearing impairment protein 5	O60443;O60443-3;H7C147;H7C3W1;H7BZJ0;O60443-2	O60443;O60443-3	81.581	3457300000	35	230.998	2.1073e-06	0.00254964	0.987179
31.8829	32.005	31.9224	32.6176	32.7292	32.8608	31.9746	32.1177	31.525	Cluster 9	YWHAH	14-3-3 protein eta	Q04917;A2IDB2;F8WEB6;A2IDB1	Q04917;A2IDB2	226.21	71293000000	280	18.2091	0.00283007	0.0357392	0.858551
33.2478	33.1483	33.0689	33.8328	33.9242	33.9763	33.3698	33.3033	32.8157	Cluster 9	EZR	Ezrin	E7EQR4;P15311	E7EQR4;P15311	221.06	169000000000	609	16.1855	0.00382335	0.0415057	0.843632
26.0214	25.9419	26.1806	28.2353	28.4785	28.4354	25.9677	27.1507	25.4992	Cluster 9	KIAA1524	Protein CIP2A	A0A087X211;Q8TCG1;Q8TCG1-2;F8WAX6;F8WF26	A0A087X211;Q8TCG1;Q8TCG1-2	15.261	2728700000	30	20.2713	0.0021424	0.0316559	0.871086
28.7988	29.0557	28.6831	29.5426	29.7373	29.5071	29.1263	29.0084	28.9567	Cluster 9	HSPBP1	Hsp70-binding protein 1	Q9NZL4;Q9NZL4-3;Q9NZL4-2;K7EL16;K7EN20;K7ERT9;K7EKM6;K7EMM7	Q9NZL4;Q9NZL4-3;Q9NZL4-2	49.359	9630900000	135	23.1696	0.00150651	0.0271235	0.885363
29.3196	29.6646	28.6898	31.1361	30.947	30.8755	29.7533	29.8667	29.4995	Cluster 9	CD2	T-cell surface antigen CD2	P06729;Q5JVN7	P06729	62.092	16188000000	169	25.0485	0.00122358	0.0241615	0.893043
25.6829	27.1795	25.2348	29.1263	28.2759	28.6075	26.4999	26.1527	25.5514	Cluster 9	PAK1	Serine/threonine-protein kinase PAK 1	Q13153;B3KNX7;Q13153-2;E9PM17;H0YCG5;H0YCM0;E9PRP6;E9PMP2;E9PQW5;E9PKH9	Q13153;B3KNX7;Q13153-2;E9PM17	56.148	2604400000	45	14.1902	0.00531518	0.0486032	0.825482
29.2512	29.5296	28.8264	30.1724	30.4823	30.0349	29.391	28.9259	28.8916	Cluster 9	NEK7	Serine/threonine-protein kinase Nek7	Q8TDX7;F8WAG2;Q8TDX7-2;F5H3U7;Q5TBH0;Q9HC98;Q9HC98-3;Q9HC98-4;Q9HC98-2;C9J1H8;Q5TBG1;Q5TBG7;Q5TBH2;Q5TBH1	Q8TDX7	40.508	11419000000	79	14.1903	0.0053151	0.0486032	0.825483
26.4227	25.6298	25.7664	26.8142	27.7895	27.5682	25.3975	25.158	25.5225	Cluster 9	SPC25	Kinetochore protein Spc25	Q9HBM1;C9JW94	Q9HBM1	13.49	1064800000	21	20.7223	0.00202252	0.0309518	0.873537
25.7759	24.2747	25.6141	27.8682	28.7421	27.7771	25.0671	24.5667	24.5626	Cluster 9	HLA-DPB1	HLA class II histocompatibility antigen, DP beta 1 chain	P04440;H0Y7G7;H0Y5P2	P04440;H0Y7G7;H0Y5P2	18.839	1735800000	10	28.9889	0.000824833	0.0198562	0.906217
31.4581	31.015	31.2703	32.1574	32.1989	32.4234	30.5933	30.7533	31.1544	Cluster 9	OCIAD2	OCIA domain-containing protein 2	Q56VL3;D6RD77;J3KPI9;Q56VL3-2	Q56VL3	43.358	41963000000	187	31.5726	0.00065338	0.0172823	0.913226
26.8385	25.6313	26.7393	28.8203	29.0609	29.2891	25.7451	24.8142	26.5443	Cluster 9	CLIC3	Chloride intracellular channel protein 3	O95833;Q5SQ17	O95833;Q5SQ17	47.978	2044000000	40	22.4846	0.00163128	0.0273048	0.882282
26.239	26.0629	26.3548	29.4765	29.8339	29.5296	25.2426	25.6348	26.8858	Cluster 9	MAGED2	Melanoma-associated antigen D2	Q9UNF1;Q5H909;Q9UNF1-2;Q5H907	Q9UNF1;Q5H909;Q9UNF1-2;Q5H907	123.47	3979200000	81	47.6168	0.000208199	0.0104623	0.940731
34.809	34.8281	34.7897	35.8951	35.7628	36.0451	34.5922	34.5179	34.9848	Cluster 9	PLEC	Plectin	Q15149-4	Q15149-4	323.31	543000000000	3815	47.7667	0.00020636	0.0104623	0.940906
29.7549	29.837	29.7676	30.0609	30.4433	30.3724	29.3951	29.6216	29.5826	Cluster 9	PPID	Peptidyl-prolyl cis-trans isomerase D	Q08752;H0Y8J0	Q08752	41.873	14221000000	165	23.1733	0.00150587	0.0271235	0.885379
26.527	25.1395	25.3097	27.8324	29.2557	30.0609	26.2679	25.8504	25.6125	Cluster 9	FANCI	Fanconi anemia group I protein	Q9NVI1;Q9NVI1-1;Q9NVI1-2;F8W7R3;H3BP78;H3BMG4;Q9NVI1-4;H3BT54;H3BQE2;H3BS60;H3BN35	Q9NVI1;Q9NVI1-1;Q9NVI1-2;F8W7R3;H3BP78	107.78	6779500000	83	16.4248	0.00368378	0.0409999	0.845558
26.6431	25.6647	26.0477	27.189	27.6527	28.4073	25.4565	25.4454	24.3199	Cluster 9	ADD2	Beta-adducin	P35612;P35612-4;P35612-3;P35612-2;P35612-8;P35612-9;C9J080;C9JTM0;P35612-5;P35612-6;C9J299;P35612-7	P35612;P35612-4;P35612-3;P35612-2;P35612-8;P35612-9	15.406	1231700000	20	15.6224	0.00418078	0.0432024	0.838904
36.3152	36.2139	36.2084	36.4596	36.6918	36.5556	36.166	36.2478	36.0225	Cluster 9	HSPA8	Heat shock cognate 71 kDa protein	P11142;E9PKE3;E9PNE6;A8K7Q2;P11142-2;E9PN89;E9PS65;E9PM13;E9PLF4;E9PQQ4;E9PQK7;E9PPY6;E9PN25;E9PI65	P11142;E9PKE3;E9PNE6;A8K7Q2;P11142-2	323.31	1320000000000	1559	14.5768	0.00497211	0.0476633	0.829321
32.9295	32.8534	33.0167	33.1254	33.1649	33.1857	32.8081	32.9171	32.7907	Cluster 9	AP2B1	AP-2 complex subunit beta	P63010;P63010-2;P63010-3;A0A087X253;A0A087WU93;A0A087WZQ6;A0A087WYD1;K7ERB2;K7EN71;K7EJ01;K7EJX1;A0A087WXS3;K7EKZ5	P63010;P63010-2;P63010-3;A0A087X253;A0A087WU93;A0A087WZQ6;A0A087WYD1	323.31	109000000000	726	19.7742	0.00228577	0.032366	0.868272
24.9183	26.6872	26.4792	29.2467	30.2422	28.6595	24.5989	25.6974	25.4944	Cluster 9	HLA-DRB1	HLA class II histocompatibility antigen, DRB1-13 beta chain;HLA class II histocompatibility antigen, DRB1-3 chain	Q5Y7A7;P01912	Q5Y7A7;P01912	7.2332	3103800000	14	22.5452	0.0016197	0.0273048	0.882561
37.5484	37.6589	37.6655	38.0059	37.9688	37.8516	37.4596	37.6253	37.6388	Cluster 9	MYH9	Myosin-9	P35579;P35579-2;Q5BKV1;B1AH99;REV__S4R3H4;REV__E7EQT4;REV__Q9UKV3-5;REV__Q9UKV3	P35579;P35579-2	323.31	2980000000000	5360	17.22	0.00326605	0.0383425	0.851632
35.9264	36.0931	36.1415	36.2707	36.4733	36.288	35.9677	35.9591	35.8951	Cluster 9	HSP90AB1	Heat shock protein HSP 90-beta	P08238;Q58FF7;Q5T9W8	P08238	323.31	1260000000000	1955	14.4669	0.00506656	0.0479254	0.828247
32.622	32.8755	32.779	33.3033	33.2759	33.4581	32.7453	32.6198	32.5343	Cluster 9	CACYBP	Calcyclin-binding protein	Q9HB71;Q9HB71-3;Q9HB71-2;B2ZWH1	Q9HB71;Q9HB71-3	323.31	121000000000	437	34.9115	0.000495507	0.015589	0.920868
28.6831	29.0788	29.094	29.3536	29.4727	29.537	28.8415	28.7708	28.8682	Cluster 9	CASP6	Caspase-6;Caspase-6 subunit p18;Caspase-6 subunit p11	P55212;D6RHU3;D6RBM3;P55212-2	P55212;D6RHU3	38.606	6879300000	99	15.1727	0.00449886	0.0448316	0.834918
31.4823	31.5527	32.099	32.4458	32.6692	32.8847	31.6415	31.0609	31.5709	Cluster 9	CTSB	Cathepsin B;Cathepsin B light chain;Cathepsin B heavy chain	P07858;R4GMQ5;E9PKQ7;E9PNL5;E9PHZ5;E9PLY3;E9PSG5;E9PQM1;E9PR54;E9PJ67;E9PCB3;E9PS78	P07858	263.53	53607000000	212	14.5017	0.00503641	0.0477822	0.828588
29.5772	29.4053	29.4394	30.3196	30.7692	30.9045	28.6458	28.3023	28.2262	Cluster 9	EHD4	EH domain-containing protein 4	Q9H223;A0A087WUA5	Q9H223;A0A087WUA5	79.054	15236000000	154	76.5128	5.37097e-05	0.00635277	0.96227
30.9609	31.1901	30.933	31.2422	31.3033	31.5296	30.7849	30.5573	30.5754	Cluster 9	CASP3	Caspase-3;Caspase-3 subunit p17;Caspase-3 subunit p12	P42574;C9JXR7;A8MVM1;A0A087WU32	P42574;C9JXR7;A8MVM1	119.79	30778000000	212	19.8221	0.00227142	0.032366	0.868548
30.2193	30.5481	30.7453	31.5389	31.5481	31.5664	29.2239	28.6561	29.6475	Cluster 9	PGM2L1	Glucose 1,6-bisphosphate synthase	Q6PCE3	Q6PCE3	173	23541000000	238	40.069	0.000337962	0.0131146	0.930344
26.5981	25.6238	25.3351	26.965	26.6998	26.5624	24.9413	25.0594	24.6306	Cluster 9	ADO	2-aminoethanethiol dioxygenase	Q96SZ5	Q96SZ5	6.017	846020000	26	14.8116	0.00477813	0.0463219	0.83157
31.6964	31.6586	31.5664	31.8792	31.8497	31.7494	31.5109	31.4727	31.5014	Cluster 9	LRBA	Lipopolysaccharide-responsive and beige-like anchor protein	P50851-2;E9PEM5;H0Y9N9	P50851-2;E9PEM5	307.62	47589000000	501	26.074	0.00109862	0.0231902	0.896815
29.4804	29.0557	28.6629	29.4746	29.5259	29.3704	25.5309	25.6042	24.2544	Cluster 10	SUPT4H1	Transcription elongation factor SPT4	P63272;J3QR04;J3KSQ6;D3DTZ5;J3QSB9	P63272;J3QR04	3.7282	5644500000	18	68.7824	7.29979e-05	0.00680912	0.958207
27.4707	26.4058	27.0214	27.4551	27.5389	27.6798	25.2387	25.7032	24.3942	Cluster 10	FLT3LG	Fms-related tyrosine kinase 3 ligand	P49771-3;P49771-2;P49771;M0QXI0;M0QYM9;M0R3A6	P49771-3;P49771-2;P49771;M0QXI0;M0QYM9	33.691	1154600000	13	19.8257	0.00227033	0.032366	0.868569
28.6355	27.8623	27.3828	27.6998	27.8445	28.1747	26.3083	26.3992	26.0935	Cluster 10	CXCR4	C-X-C chemokine receptor type 4	P61073;P61073-2	P61073;P61073-2	60.662	2642900000	51	17.2435	0.00325466	0.0383425	0.851804
26.8974	27.3324	26.7129	26.8264	27.1115	27.2891	25.813	25.9904	25.5432	Cluster 10	ETNK1	Ethanolamine kinase 1	H0YH69;Q9HBU6;Q9HBU6-2;H0YFP7	H0YH69;Q9HBU6	18.282	1805300000	40	22.6682	0.00159652	0.0272939	0.883124
30.7849	31.0084	30.8682	30.7927	30.8755	30.7453	30.2422	30.0217	30.0864	Cluster 10	TSTA3	GDP-L-fucose synthase	Q13630;E9PKL9;E9PP14;E9PLH9;E9PP60;H0YE90;H0YCP7	Q13630;E9PKL9;E9PP14	64.538	20512000000	150	53.7617	0.000147638	0.0094422	0.947147
34.4519	34.2759	34.2759	34.0266	33.87	33.9848	32.8901	32.2106	32.5754	Cluster 10	ACTN1	Alpha-actinin-1	P12814;P12814-3;P12814-2;P12814-4;H9KV75;G3V2N5;H7C5W8;H0YJW3;P35609-2;P35609;G3V2W4;H0YJ11;F6THM6;G3V5M4;G3V2X9;G3V380;G3V2E8	P12814;P12814-3;P12814-2;P12814-4;H9KV75	323.31	176000000000	921	59.5056	0.000110562	0.00846	0.952004
28.1459	28.6146	29.1819	28.7771	28.9428	28.8081	26.7129	25.4874	26.1585	Cluster 10	GCA	Grancalcin	H7BXD5;P28676;H7C2Z6;C9JIZ3;C9JWQ8;C9JV47	H7BXD5;P28676;H7C2Z6;C9JIZ3	18.035	4086700000	52	31.7745	0.000642069	0.0171954	0.91373
