# Supplementary material for: Proteomics reveals unique identities of human TGF-β-induced and thymus-derived CD4+ regulatory T cells
Source: Sci Rep. 2022 Nov 24;12:20268. doi: 10.1038/s41598-022-23515-z (PMC9700829; doi:10.1038/s41598-022-23515-z)
Supplement: Supplementary file 4 — Supplementary Table 3. [file 41598_2022_23515_MOESM4_ESM.xlsx]

## Sheet: 45 proteins of Treg core sig.
Supplementary Table 3 (Tab 1). List of 45 proteins of the Treg cell core signature that were detected in unstimulated Tconv, tTreg and iTreg cells (related to Figure 4d).
tTreg D1	tTreg D2	tTreg D3	iTreg D1	iTreg D2	iTreg D3	Tconv D1	Tconv D2	Tconv D3	Cluster in heat map	Gene names	Protein names	Protein IDs	Majority protein IDs	Score	Intensity	MS/MS Count	ANOVA F-statistic	ANOVA p-value	ANOVA FDR	ANOVA R2-statistic
32.1177	32.1239	32.196	31.5109	31.4284	31.3463	31.4032	31.0283	31.13	Cluster 1	GDI1	Rab GDP dissociation inhibitor alpha	P31150;G5E9U5	P31150	283.99	40603000000	306	48.3617	0.000199272	0.00128104	0.941591
29.0864	29.6216	29.7692	28.7549	28.7389	28.4976	27.4551	27.5609	27.3494	Cluster 1	MAPK13	Mitogen-activated protein kinase 13	O15264;O15264-2;Q5R3E6;B5MDL5	O15264;O15264-2	42.881	5233700000	72	58.6596	0.000115176	0.00127328	0.951346
28.249	29.5826	28.4154	28.3536	26.976	25.7275	26.2416	25.2961	24.6331	Cluster 1	FOXP3	Forkhead box protein P3	Q9BZS1-2;Q9BZS1;Q9BZS1-3;B7ZLG1;Q9BZS1-4	Q9BZS1-2;Q9BZS1;Q9BZS1-3;B7ZLG1;Q9BZS1-4	56.317	3621300000	65	8.73383	0.0167126	0.0278543	0.744329
31.1422	31.3142	31.5573	31.0544	30.7211	30.846	30.7771	29.6747	29.4492	Cluster 1	GK;GK3P	Glycerol kinase;Putative glycerol kinase 3	P32189-1;P32189-4;P32189-2;P32189;Q14409;A6NP46;F8WC39;F8WDA9;F8WBI8;H7C2A0;F8WF44;H7BYD2	P32189-1;P32189-4;P32189-2;P32189;Q14409	250.17	25665000000	238	7.58737	0.0227509	0.0341264	0.716644
34.0349	34.0832	34.0592	33.3828	33.3033	33.7453	33.6415	33.4943	33.3568	Cluster 1	UGP2	UTP--glucose-1-phosphate uridylyltransferase	Q16851;A0A087WYS1;E7EUC7;C9JQU9;C9J6Q0	Q16851;A0A087WYS1;E7EUC7	323.31	166000000000	615	12.8519	0.00677828	0.0138647	0.810748
28.9896	28.524	28.1015	27.8081	28.8019	28.0137	27.8385	27.6865	27.7195	Cluster 1	SWAP70	Switch-associated protein 70	Q9UH65;E7EMB1;E9PJM7;E9PJK8	Q9UH65;E7EMB1	73.719	3479100000	76	2.95992	0.127539	0.155115	0.496638
33.1634	33.3303	33.4458	33.4702	33.3033	33.5062	33.2004	33.0283	33.1783	Cluster 1	RHOG	Rho-related GTP-binding protein RhoG	P84095	P84095	284.08	128000000000	334	4.76129	0.0577513	0.0764356	0.613466
29.4354	28.6424	29.4842	29.3951	29.0762	29.003	29.0965	29.027	29.0243	Cluster 1	GCLM	Glutamate--cysteine ligase regulatory subunit	P48507;D3DT44;P48507-2	P48507;D3DT44;P48507-2	47.705	7445100000	57	0.177513	0.841593	0.841593	0.0558653
32.5062	32.5389	32.2591	32.7191	32.6176	32.4919	32.333	32.4284	32.3383	Cluster 1	INPP5D	Phosphatidylinositol 3,4,5-trisphosphate 5-phosphatase 1	Q92835-2;Q92835;Q92835-3;H0Y5Q9;H7C403;R4GMN8	Q92835-2;Q92835;Q92835-3;H0Y5Q9	323.31	75197000000	732	3.60381	0.0937518	0.119252	0.545717
33.5527	34.1068	34.3892	33.9153	33.8792	33.7453	33.6839	34.0349	33.9063	Cluster 2	MVP	Major vault protein	Q14764;H3BQK6;H3BRL2;H3BUK7;H3BNF6;H3BP76;H3BPZ2;H3BNF2;H3BUP3;H3BQE7;I3L155	Q14764	323.31	204000000000	953	0.336673	0.726813	0.743332	0.100901
34.6576	34.5698	34.3828	32.9677	33.1589	33.3698	34.1753	33.6088	33.9505	Cluster 2	SHMT2	Serine hydroxymethyltransferase, mitochondrial;Serine hydroxymethyltransferase	P34897-3;P34897;P34897-2;H0YIZ0;G3V2Y4;G3V5L0;G3V4W5;G3V540;G3V2W0;G3V241;G3V3Y8;G3V4T0;G3V4X0;G3V2E4;G3V2D2;G3V2Y1;G3V3C6	P34897-3;P34897;P34897-2;H0YIZ0	323.31	223000000000	696	29.9721	0.000753222	0.0033895	0.909014
34.6944	34.7504	34.9548	34.0512	33.9242	34.0184	34.5179	34.4334	34.5867	Cluster 2	HK1	Hexokinase-1	P19367;P19367-4;P19367-2;P19367-3;B1AR63;B1AR62;B1AR61;Q2TB90;P52790;Q2TB90-3;Q2TB90-2	P19367;P19367-4;P19367-2;P19367-3	323.31	307000000000	1042	51.1793	0.000169771	0.00127328	0.944628
34.715	34.715	34.7897	34.1604	34.1223	34.1901	34.5698	34.4146	34.6576	Cluster 2	HSPA9	Stress-70 protein, mitochondrial	P38646;D6RJI2;H0YBG6;H0Y8S0;D6RA73	P38646	323.31	327000000000	1130	43.6309	0.000266282	0.00149784	0.935665
31.099	31.5618	32.1422	25.9915	25.1817	26.8772	30.196	30.1842	30.8755	Cluster 2	FTL	Ferritin light chain	P02792;A0A087X1B9	P02792;A0A087X1B9	42.611	15909000000	116	67.8312	7.59783e-05	0.00113967	0.957646
29.8035	30.3828	30.196	28.8203	28.5389	28.249	29.4473	29.6964	29.4727	Cluster 2	GUSB	Beta-glucuronidase	P08236;P08236-3;P08236-2;F8WBK6;F2Z3L6	P08236;P08236-3;P08236-2	69.32	9040300000	104	31.0188	0.000685812	0.0033895	0.911814
29.6831	30.2308	30.94	28.3578	27.9146	26.417	28.965	28.8799	29.94	Cluster 2	FTH1	Ferritin heavy chain;Ferritin heavy chain, N-terminally processed;Ferritin	P02794;G3V192;G3V1D1;E9PPQ4;E9PRK8;E9PKY7;E9PQR3;E9PKM5;E9PK45	P02794;G3V192;G3V1D1	50.762	8132200000	74	9.56315	0.0136166	0.0245099	0.761206
34.0184	33.87	34.3568	33.5527	33.4458	33.715	33.8974	33.6735	33.9677	Cluster 2	HNRNPUL2;HNRNPUL2-BSCL2	Heterogeneous nuclear ribonucleoprotein U-like protein 2	Q1KMD3;H3BQZ7	Q1KMD3;H3BQZ7	323.31	193000000000	753	5.63887	0.0418787	0.0571073	0.652732
30.1115	30.2193	30.9539	29.0427	27.2445	28.0711	30.1842	28.9231	28.8887	Cluster 2	SGSH	N-sulphoglucosamine sulphohydrolase	P51688;I3NI22;I3L4B7;I3L3T3;I3L2L4;I3L2I6	P51688;I3NI22	82.056	8593400000	99	7.66839	0.0222365	0.0341264	0.718795
30.8157	30.9746	30.9609	30.0479	29.2803	29.7849	31.2869	30.7613	30.4919	Cluster 2	ASAH1	Acid ceramidase;Acid ceramidase subunit alpha;Acid ceramidase subunit beta	E7EMM4;Q13510;Q13510-2;Q13510-3	E7EMM4;Q13510;Q13510-2;Q13510-3	75.012	18080000000	148	12.8966	0.00672124	0.0138647	0.811281
33.0167	33.212	33.3828	32.9746	32.7514	32.9882	33.3303	32.9848	33.1634	Cluster 2	ME2	NAD-dependent malic enzyme, mitochondrial	P23368;P23368-2;Q6TCH8;Q16798-2	P23368;P23368-2	323.31	120000000000	587	2.89229	0.131981	0.156293	0.49086
27.1984	27.4862	28.4473	26.4394	27.0505	27.1604	27.9428	27.4234	27.2979	Cluster 2	APOO	Apolipoprotein O	H7C1U8;Q9BUR5;Q9BUR5-2;G3V1B6	H7C1U8;Q9BUR5;Q9BUR5-2	86.055	2218400000	39	2.49982	0.1623	0.18727	0.454527
29.114	28.7389	29.267	28.4823	27.5536	27.2353	28.7708	29.7146	28.0349	Cluster 2	PLBD2	Putative phospholipase B-like 2;Putative phospholipase B-like 2 32 kDa form;Putative phospholipase B-like 2 45 kDa form	Q8NHP8;Q8NHP8-2	Q8NHP8;Q8NHP8-2	64.888	5132700000	84	3.56552	0.0954016	0.119252	0.543068
34.1753	34.4083	34.4146	34.2048	33.9677	34.3763	34.7504	34.8328	35.0592	Cluster 3	IDH2	Isocitrate dehydrogenase [NADP], mitochondrial	P48735;P48735-2;H0YL11	P48735;P48735-2;H0YL11	323.31	295000000000	657	14.0803	0.00541848	0.0125438	0.824359
29.9539	29.8534	29.9539	29.6303	29.5591	30.2535	30.5109	30.3303	30.6881	Cluster 3	TRADD	Tumor necrosis factor receptor type 1-associated DEATH domain protein	Q15628;Q15628-2	Q15628;Q15628-2	98.597	14062000000	138	6.96804	0.0272605	0.0395717	0.699038
24.9254	25.2463	27.3745	23.9847	25.0758	25.0076	34.1604	35.3828	33.7653	Cluster 3	GZMA	Granzyme A	P12544-2;P12544	P12544-2;P12544	113.11	120000000000	177	89.3169	3.43178e-05	0.000772151	0.967503
28.1937	27.8264	27.4551	26.9869	26.726	26.8319	28.066	28.6389	28.6898	Cluster 3	FKBP11	Peptidyl-prolyl cis-trans isomerase;Peptidyl-prolyl cis-trans isomerase FKBP11	F8VU90;Q9NYL4-2;Q9NYL4;H0YHM7	F8VU90;Q9NYL4-2;Q9NYL4	21.548	3394500000	33	21.8072	0.00176861	0.00568482	0.879067
31.4678	31.2077	31.3672	30.4727	29.6181	30.4334	31.4967	32.5799	32.6756	Cluster 3	VCL	Vinculin	P18206-2;P18206;Q5JQ13;P18206-3;A0A096LPE1	P18206-2;P18206;Q5JQ13	300.57	39167000000	409	14.3679	0.00515375	0.0125438	0.827267
31.5435	31.3303	31.2869	31.3776	31.3724	31.3303	31.7731	31.611	31.6285	Cluster 3	RPS6KA1	Ribosomal protein S6 kinase alpha-1;Ribosomal protein S6 kinase	Q15418-2;E9PRI4;E9PGT3;Q15418;Q15418-3;Q5SVM6;E9PAN7;E9PMM7;Q5SVM7	Q15418-2;E9PRI4;E9PGT3;Q15418;Q15418-3	132.39	40690000000	385	9.72395	0.0131068	0.0245099	0.764224
35.3203	35.6655	36.0911	35.8162	36.0713	36.0753	35.8906	36.2724	36.2011	Cluster 4	ANXA6	Annexin A6;Annexin	P08133;P08133-2;E7EMC6;E5RK63;E5RJF5;E5RFF0;E5RI05;E5RJR0;E5RIU8	P08133;P08133-2;E7EMC6	323.31	845000000000	1434	2.04276	0.210552	0.236871	0.405087
29.5627	29.8974	29.8638	29.6931	30.0084	29.843	29.9539	30.099	29.9117	Cluster 4	CPT1A	Carnitine O-palmitoyltransferase 1, liver isoform	P50416;P50416-2;H3BP22;H3BUV7;H3BMD2;H3BUJ0;Q92523-4;Q92523-3;Q92523	P50416;P50416-2	131.04	14476000000	247	1.54755	0.2871	0.315109	0.340304
33.0911	32.8883	33.4823	33.0737	33.3436	33.4209	33.3956	33.4458	33.4083	Cluster 4	PNP	Purine nucleoside phosphorylase	P00491;G3V5M2;G3V2H3;G3V393	P00491;G3V5M2	271.21	131000000000	489	1.24174	0.35378	0.370235	0.292742
30.6022	30.5933	30.7771	31.2647	31.3033	31.2703	32.1483	31.8534	31.6839	Cluster 4	RPS6KA3	Ribosomal protein S6 kinase alpha-3	P51812;B1AXG1;B1AXG2;D6R910;D6RHW7;V9GXZ1;E7ERL6;Q9Y2H9	P51812	121.03	37278000000	316	51.9167	0.000163023	0.00127328	0.945372
25.4862	27.5826	30.3724	33.4702	33.6735	32.7771	34.7849	34.8746	34.4146	Cluster 4	ANXA1	Annexin A1	P04083;Q5T3N1;Q5T3N0	P04083	323.31	173000000000	455	18.9353	0.00255819	0.00719492	0.863234
29.7113	29.7211	29.8203	30.9045	30.362	31.0084	30.8974	31.2535	31.015	Cluster 4	RASSF2	Ras association domain-containing protein 2	P50749;P50749-2;Q9H2L5-3;Q9H2L5;Q9H2L5-2	P50749	87.39	21267000000	211	26.787	0.0010216	0.00417929	0.899285
29.7629	29.3971	30.0609	30.0349	30.4334	30.2308	30.4532	30.4823	30.6544	Cluster 4	GGH	Gamma-glutamyl hydrolase	Q92820	Q92820	39.37	15073000000	124	8.83546	0.0162858	0.0278543	0.746524
30.3724	29.2239	30.2979	30.8682	30.6798	30.7927	31.8755	31.4433	32.1208	Cluster 4	ADA	Adenosine deaminase	P00813;F5GWI4;F5GXW0;F5GYD4	P00813;F5GWI4;F5GXW0	130.66	26125000000	182	14.3112	0.00520455	0.0125438	0.826702
31.5014	31.4871	31.4532	31.7652	31.7047	31.5573	31.7453	32.0609	31.9081	Cluster 4	SEC31A	Protein transport protein Sec31A	D6REX3;O94979;O94979-3;O94979-4;O94979-9;O94979-2;O94979-8;O94979-6;O94979-10;D6RHZ5;H7BXG7;O94979-7;O94979-5;H0YAB3;H0Y8V7;H0Y9K1;H0Y9T9;H0Y8W8;D6RE64;D6RCQ9;H0YAF5;D6RBT0;D6RHE8;H0Y9V3	D6REX3;O94979;O94979-3;O94979-4;O94979-9;O94979-2;O94979-8;O94979-6;O94979-10;D6RHZ5;H7BXG7;O94979-7;O94979-5	323.31	44945000000	439	10.981	0.00987972	0.0193299	0.785424
28.9923	29.027	29.2216	30.611	30.5933	30.6022	30.2535	30.341	30.0737	Cluster 5	NFATC2	Nuclear factor of activated T-cells, cytoplasmic 2	Q13469-4;Q13469;Q13469-3;Q13469-2;Q13469-5;G3V4U6;H3BU30	Q13469-4;Q13469;Q13469-3;Q13469-2;Q13469-5	120.17	15548000000	236	166.476	5.54676e-06	0.000249604	0.982298
28.6527	27.1115	26.9316	30.995	31.196	30.7129	30.0349	29.9259	29.2007	Cluster 5	STAT4	Signal transducer and activator of transcription 4	Q14765;E9PG69;E9PBE2;C9JM11;C9JFG0	Q14765	62.485	16783000000	166	23.0018	0.00153586	0.00531646	0.884623
29.5518	29.3766	28.7517	30.9746	30.8385	30.6544	30.7692	30.341	30.3724	Cluster 5	ITGA4	Integrin alpha-4	A0A087WX37;P13612;E7EP60;P13612-2	A0A087WX37;P13612;E7EP60	231.46	18006000000	169	24.614	0.00128225	0.00480845	0.89136
27.4551	27.5389	26.9032	28.3828	28.7486	28.2714	27.7581	27.5463	27.9595	Cluster 5	ICOS	Inducible T-cell costimulator	Q9Y6W8;Q9Y6W8-2	Q9Y6W8;Q9Y6W8-2	11.509	4323600000	36	13.9189	0.00557501	0.0125438	0.822684
28.0762	28.2308	27.9203	28.3196	28.6527	28.4629	28.6663	28.391	28.6216	Cluster 5	ANKRD13A	Ankyrin repeat domain-containing protein 13A	Q8IZ07;S4R3D2;H0YIN8;F8W150;S4R3U2;Q6ZTN6-2;Q6ZTN6;Q6ZTN6-3	Q8IZ07;S4R3D2;H0YIN8	34.827	4882100000	80	8.18302	0.0193057	0.0310271	0.731736
29.7533	29.5826	29.7486	30.1239	30.2535	30.2077	29.6424	29.8294	29.9117	Cluster 5	FRYL	Protein furry homolog-like	O94915;F2Z2S2;H0Y9X0;D6RJI4;D6R9B9	O94915;F2Z2S2	185.76	13310000000	248	19.2188	0.00246153	0.00719492	0.864979
29.0889	28.4274	29.4746	29.7988	30.4532	29.8843	29.3766	29.6303	29.362	Cluster 5	MYCBP	C-Myc-binding protein	A0A087WV05;Q99417	A0A087WV05;Q99417	34.157	11294000000	96	5.78484	0.0398256	0.0560048	0.658502
28.805	28.2803	27.8081	28.6964	28.7064	28.5352	28.8711	28.7927	28.4551	Cluster 5	OTULIN	Ubiquitin thioesterase otulin	Q96BN8;H0Y8S4;H0Y9T0	Q96BN8	12.642	5387500000	57	1.42654	0.311293	0.333528	0.32227

## Sheet: Restimulated samples
Supplementary Table 3 (Tab 2). List of 46 proteins of the Treg cell core signature that were detected in unstimulated and restimulated Tconv, tTreg and iTreg cells (related to Supplementary Figure 4c).
tTreg Stim D1	tTreg Stim D2	tTreg Stim D3	tTreg Unstim D1	tTreg Unstim D2	tTreg Unstim D3	iTreg Stim D2	iTreg Stim D3	iTreg Unstim D1	iTreg Unstim D2	iTreg Unstim D3	Tconv Stim D1	Tconv Stim D2	Tconv Stim D3	Tconv Unstim D1	Tconv Unstim D2	Tconv Unstim D3	Cluster in heat map	Gene names	Protein names	Protein IDs	Majority protein IDs	Score	Intensity	MS/MS Count
30.968	31.242	31.178	31.142	31.314	31.557	31.015	30.861	31.054	30.721	30.846	30.8	29.94	29.893	30.777	29.675	29.449	Cluster 1	GK;GK3P	Glycerol kinase;Putative glycerol kinase 3	P32189-1;P32189-4;P32189-2;P32189;Q14409;A6NP46;F8WC39;F8WDA9;F8WBI8;H7C2A0;F8WF44;H7BYD2	P32189-1;P32189-4;P32189-2;P32189;Q14409	250.17	25665000000	238
31.458	31.872	32.187	32.118	32.124	32.196	31.398	31.408	31.511	31.428	31.346	31.372	30.761	31.219	31.403	31.028	31.13	Cluster 1	GDI1	Rab GDP dissociation inhibitor alpha	P31150;G5E9U5	P31150	283.99	40603000000	306
29.28	29.411	29.897	28.249	29.583	28.415	29.003	28.362	28.354	26.976	25.184	26.117	25.296	25.714	25.074	25.158	26.036	Cluster 1	FOXP3	Forkhead box protein P3	Q9BZS1-2;Q9BZS1;Q9BZS1-3;B7ZLG1;Q9BZS1-4	Q9BZS1-2;Q9BZS1;Q9BZS1-3;B7ZLG1;Q9BZS1-4	56.317	3621300000	65
29.313	29.954	29.659	29.086	29.622	29.769	28.745	28.49	28.755	28.739	28.498	26.777	27.121	27.217	27.455	27.561	27.349	Cluster 1	MAPK13	Mitogen-activated protein kinase 13	O15264;O15264-2;Q5R3E6;B5MDL5	O15264;O15264-2	42.881	5233700000	72
33.823	34.145	33.915	34.035	34.083	34.059	33.013	33.421	33.383	33.303	33.745	33.027	32.84	32.833	33.642	33.494	33.357	Cluster 1	UGP2	UTP--glucose-1-phosphate uridylyltransferase	Q16851;A0A087WYS1;E7EUC7;C9JQU9;C9J6Q0	Q16851;A0A087WYS1;E7EUC7	323.31	166000000000	615
28.67	28.968	28.729	28.99	28.524	28.101	27.82	27.673	27.808	28.802	28.014	27.324	27.666	27.399	27.838	27.686	27.719	Cluster 1	SWAP70	Switch-associated protein 70	Q9UH65;E7EMB1;E9PJM7;E9PJK8	Q9UH65;E7EMB1	73.719	3479100000	76
27.019	27.987	26.777	26.862	26.998	25.733	25.965	25.365	25.561	25.689	25.646	25.772	25.746	24.875	24.208	26.328	25.495	Cluster 1	IKZF2	Zinc finger protein Helios	B4DWF2;Q9UKS7;A0A0A0MSL2;Q9UKS7-6;Q9UKS7-4;Q9UKS7-2;A0A0A0MT14;Q9UKS7-7;F5H8M1;E7EUI1;A0A087WT08;Q9UKS7-3;Q9UKS7-8;Q9UK13	B4DWF2;Q9UKS7;A0A0A0MSL2;Q9UKS7-6;Q9UKS7-4;Q9UKS7-2;A0A0A0MT14;Q9UKS7-7	42891	438130000	13
32.475	32.676	32.018	32.506	32.539	32.259	32.311	31.968	32.719	32.618	32.492	32.242	32.239	31.905	32.333	32.428	32.338	Cluster 1	INPP5D	Phosphatidylinositol 3,4,5-trisphosphate 5-phosphatase 1	Q92835-2;Q92835;Q92835-3;H0Y5Q9;H7C403;R4GMN8	Q92835-2;Q92835;Q92835-3;H0Y5Q9	323.31	75197000000	732
33.276	33.317	33.094	33.163	33.33	33.446	32.868	33.132	33.47	33.303	33.506	32.759	32.837	32.648	33.2	33.028	33.178	Cluster 1	RHOG	Rho-related GTP-binding protein RhoG	P84095	P84095	284.08	128000000000	334
33.609	34.107	34.324	33.553	34.107	34.389	33.642	33.715	33.915	33.879	33.745	33.575	33.795	33.684	33.684	34.035	33.906	Cluster 1	MVP	Major vault protein	Q14764;H3BQK6;H3BRL2;H3BUK7;H3BNF6;H3BP76;H3BPZ2;H3BNF2;H3BUP3;H3BQE7;I3L155	Q14764	323.31	204000000000	953
34.775	34.658	34.609	34.694	34.75	34.955	33.976	33.95	34.051	33.924	34.018	34.76	34.518	34.524	34.518	34.433	34.587	Cluster 2	HK1	Hexokinase-1	P19367;P19367-4;P19367-2;P19367-3;B1AR63;B1AR62;B1AR61;Q2TB90;P52790;Q2TB90-3;Q2TB90-2	P19367;P19367-4;P19367-2;P19367-3	323.31	307000000000	1042
30.876	31.413	32.359	31.099	31.562	32.142	25.989	24.81	25.829	26.386	26.046	30.393	29.968	31.13	30.196	30.184	30.876	Cluster 2	FTL	Ferritin light chain	P02792;A0A087X1B9	P02792;A0A087X1B9	42.611	15909000000	116
29.441	30.086	29.832	29.803	30.383	30.196	28.528	28.091	28.82	28.539	28.249	29.086	29.498	29.304	29.447	29.696	29.473	Cluster 2	GUSB	Beta-glucuronidase	P08236;P08236-3;P08236-2;F8WBK6;F2Z3L6	P08236;P08236-3;P08236-2	69.32	9040300000	104
29.146	30.148	31.428	29.683	30.231	30.94	27.407	27.131	28.358	27.915	26.417	29.278	29.517	29.849	28.965	28.88	29.94	Cluster 2	FTH1	Ferritin heavy chain;Ferritin heavy chain, N-terminally processed;Ferritin	P02794;G3V192;G3V1D1;E9PPQ4;E9PRK8;E9PKY7;E9PQR3;E9PKM5;E9PK45	P02794;G3V192;G3V1D1	50.762	8132200000	74
33.87	33.942	34.303	34.018	33.87	34.357	33.53	33.53	33.553	33.446	33.715	33.942	33.814	34.043	33.897	33.673	33.968	Cluster 2	HNRNPUL2;HNRNPUL2-BSCL2	Heterogeneous nuclear ribonucleoprotein U-like protein 2	Q1KMD3;H3BQZ7	Q1KMD3;H3BQZ7	323.31	193000000000	753
30.876	30.287	30.33	30.111	30.219	30.954	26.087	25.798	29.043	27.244	28.071	29.693	28.478	28.799	30.184	28.923	28.889	Cluster 2	SGSH	N-sulphoglucosamine sulphohydrolase	P51688;I3NI22;I3L4B7;I3L3T3;I3L2L4;I3L2I6	P51688;I3NI22	82.056	8593400000	99
31.067	30.793	30.926	30.816	30.975	30.961	27.897	28.262	30.048	29.28	29.785	30.566	30.16	30.298	31.287	30.761	30.492	Cluster 2	ASAH1	Acid ceramidase;Acid ceramidase subunit alpha;Acid ceramidase subunit beta	E7EMM4;Q13510;Q13510-2;Q13510-3	E7EMM4;Q13510;Q13510-2;Q13510-3	75.012	18080000000	148
34.647	34.75	34.71	34.715	34.715	34.79	34.317	34.558	34.16	34.122	34.19	34.799	34.74	34.705	34.57	34.415	34.658	Cluster 2	HSPA9	Stress-70 protein, mitochondrial	P38646;D6RJI2;H0YBG6;H0Y8S0;D6RA73	P38646	323.31	327000000000	1130
35.051	34.75	34.482	34.658	34.57	34.383	33.303	33.433	32.968	33.159	33.37	34.205	33.814	34.043	34.175	33.609	33.95	Cluster 2	SHMT2	Serine hydroxymethyltransferase, mitochondrial;Serine hydroxymethyltransferase	P34897-3;P34897;P34897-2;H0YIZ0;G3V2Y4;G3V5L0;G3V4W5;G3V540;G3V2W0;G3V241;G3V3Y8;G3V4T0;G3V4X0;G3V2E4;G3V2D2;G3V2Y1;G3V3C6	P34897-3;P34897;P34897-2;H0YIZ0	323.31	223000000000	696
28.987	29.242	29.584	29.114	28.739	29.267	26.826	27.673	28.482	27.554	27.235	27.987	28.505	28.513	28.771	29.715	28.035	Cluster 2	PLBD2	Putative phospholipase B-like 2;Putative phospholipase B-like 2 32 kDa form;Putative phospholipase B-like 2 45 kDa form	Q8NHP8;Q8NHP8-2	Q8NHP8;Q8NHP8-2	64.888	5132700000	84
33.01	32.957	33.587	33.017	33.212	33.383	32.905	32.65	32.975	32.751	32.988	33.494	32.943	33.035	33.33	32.985	33.163	Cluster 2	ME2	NAD-dependent malic enzyme, mitochondrial	P23368;P23368-2;Q6TCH8;Q16798-2	P23368;P23368-2	323.31	120000000000	587
28.208	26.998	27.739	27.198	27.486	28.447	26.987	26.21	26.439	27.051	27.16	28.24	27.253	27.597	27.943	27.423	27.298	Cluster 2	APOO	Apolipoprotein O	H7C1U8;Q9BUR5;Q9BUR5-2;G3V1B6	H7C1U8;Q9BUR5;Q9BUR5-2	86.055	2218400000	39
34.317	34.276	34.262	34.175	34.408	34.415	33.852	33.564	34.205	33.968	34.376	34.625	34.72	34.73	34.75	34.833	35.059	Cluster 3	IDH2	Isocitrate dehydrogenase [NADP], mitochondrial	P48735;P48735-2;H0YL11	P48735;P48735-2;H0YL11	323.31	295000000000	657
31.196	31.403	31.443	31.468	31.208	31.367	30.035	30.548	30.473	29.618	30.433	31.501	32.111	32.333	31.497	32.58	32.676	Cluster 3	VCL	Vinculin	P18206-2;P18206;Q5JQ13;P18206-3;A0A096LPE1	P18206-2;P18206;Q5JQ13	300.57	39167000000	409
25.617	27	24.632	26.128	25.246	27.375	24.172	25.921	23.985	25.937	25.478	33.37	35.059	33.421	34.16	35.383	33.765	Cluster 3	GZMA	Granzyme A	P12544-2;P12544	P12544-2;P12544	113.11	120000000000	177
30.16	30.086	29.747	29.954	29.853	29.954	29.644	29.131	29.63	29.559	30.253	29.881	29.791	30.086	30.511	30.33	30.688	Cluster 3	TRADD	Tumor necrosis factor receptor type 1-associated DEATH domain protein	Q15628;Q15628-2	Q15628;Q15628-2	98.597	14062000000	138
31.32	31.362	31.242	31.544	31.33	31.287	31.398	31.276	31.378	31.372	31.33	31.667	31.562	31.346	31.773	31.611	31.629	Cluster 3	RPS6KA1	Ribosomal protein S6 kinase alpha-1;Ribosomal protein S6 kinase	Q15418-2;E9PRI4;E9PGT3;Q15418;Q15418-3;Q5SVM6;E9PAN7;E9PMM7;Q5SVM7	Q15418-2;E9PRI4;E9PGT3;Q15418;Q15418-3	132.39	40690000000	385
27.796	27.399	28.362	28.194	27.826	27.455	27.92	27.653	26.987	26.726	25.909	28.217	28.324	29.425	28.066	28.639	28.69	Cluster 3	FKBP11	Peptidyl-prolyl cis-trans isomerase;Peptidyl-prolyl cis-trans isomerase FKBP11	F8VU90;Q9NYL4-2;Q9NYL4;H0YHM7	F8VU90;Q9NYL4-2;Q9NYL4	21.548	3394500000	33
29.849	30.099	30.184	29.563	29.897	29.864	29.841	29.753	29.693	30.008	29.843	30.32	30.276	29.757	29.954	30.099	29.912	Cluster 3	CPT1A	Carnitine O-palmitoyltransferase 1, liver isoform	P50416;P50416-2;H3BP22;H3BUV7;H3BMD2;H3BUJ0;Q92523-4;Q92523-3;Q92523	P50416;P50416-2	131.04	14476000000	247
28.817	28.151	29.182	29.435	28.642	29.484	29.224	28.345	29.395	29.076	29.003	29.231	28.642	29.04	29.096	29.027	29.024	Cluster 4	GCLM	Glutamate--cysteine ligase regulatory subunit	P48507;D3DT44;P48507-2	P48507;D3DT44;P48507-2	47.705	7445100000	57
33.028	32.676	33.494	33.091	32.888	33.482	32.973	33.048	33.074	33.344	33.421	33	33.041	33.408	33.396	33.446	33.408	Cluster 4	PNP	Purine nucleoside phosphorylase	P00491;G3V5M2;G3V2H3;G3V393	P00491;G3V5M2	271.21	131000000000	489
28.435	28.666	28.285	28.805	28.28	27.808	28.419	28.906	28.696	28.706	28.535	29.024	28.198	28.565	28.871	28.793	28.455	Cluster 4	OTULIN	Ubiquitin thioesterase otulin	Q96BN8;H0Y8S4;H0Y9T0	Q96BN8	12.642	5387500000	57
27.909	28.276	28.111	28.076	28.231	27.92	28.324	28.467	28.32	28.653	28.463	28.932	27.976	28.307	28.666	28.391	28.622	Cluster 4	ANKRD13A	Ankyrin repeat domain-containing protein 13A	Q8IZ07;S4R3D2;H0YIN8;F8W150;S4R3U2;Q6ZTN6-2;Q6ZTN6;Q6ZTN6-3	Q8IZ07;S4R3D2;H0YIN8	34.827	4882100000	80
30.629	30.785	30.897	30.602	30.593	30.777	31.142	30.968	31.265	31.303	31.27	31.729	31.827	31.53	32.148	31.853	31.684	Cluster 4	RPS6KA3	Ribosomal protein S6 kinase alpha-3	P51812;B1AXG1;B1AXG2;D6R910;D6RHW7;V9GXZ1;E7ERL6;Q9Y2H9	P51812	121.03	37278000000	316
25.307	27.597	30.276	25.486	27.583	30.372	33.2	32.411	33.47	33.673	32.777	34.357	34.376	34.248	34.785	34.875	34.415	Cluster 4	ANXA1	Annexin A1	P04083;Q5T3N1;Q5T3N0	P04083	323.31	173000000000	455
30.208	29.606	29.981	30.372	29.224	30.298	30.111	30.423	30.868	30.68	30.793	31.448	30.688	31.093	31.876	31.443	32.121	Cluster 4	ADA	Adenosine deaminase	P00813;F5GWI4;F5GXW0;F5GYD4	P00813;F5GWI4;F5GXW0	130.66	26125000000	182
31.473	31.633	31.642	31.501	31.487	31.453	31.62	31.602	31.765	31.705	31.557	31.709	31.842	31.777	31.745	32.061	31.908	Cluster 4	SEC31A	Protein transport protein Sec31A	D6REX3;O94979;O94979-3;O94979-4;O94979-9;O94979-2;O94979-8;O94979-6;O94979-10;D6RHZ5;H7BXG7;O94979-7;O94979-5;H0YAB3;H0Y8V7;H0Y9K1;H0Y9T9;H0Y8W8;D6RE64;D6RCQ9;H0YAF5;D6RBT0;D6RHE8;H0Y9V3	D6REX3;O94979;O94979-3;O94979-4;O94979-9;O94979-2;O94979-8;O94979-6;O94979-10;D6RHZ5;H7BXG7;O94979-7;O94979-5	323.31	44945000000	439
29.403	29.94	29.32	29.763	29.397	30.061	29.561	29.897	30.035	30.433	30.231	29.876	30.111	30.219	30.453	30.482	30.654	Cluster 4	GGH	Gamma-glutamyl hydrolase	Q92820	Q92820	39.37	15073000000	124
35.455	35.72	35.828	35.32	35.666	36.091	35.792	35.595	35.816	36.071	36.075	35.959	36.126	35.987	35.891	36.272	36.201	Cluster 4	ANXA6	Annexin A6;Annexin	P08133;P08133-2;E7EMC6;E5RK63;E5RJF5;E5RFF0;E5RI05;E5RJR0;E5RIU8	P08133;P08133-2;E7EMC6	323.31	845000000000	1434
29.165	29.189	29.287	28.992	29.027	29.222	30.688	30.566	30.611	30.593	30.602	29.57	29.968	29.981	30.253	30.341	30.074	Cluster 5	NFATC2	Nuclear factor of activated T-cells, cytoplasmic 2	Q13469-4;Q13469;Q13469-3;Q13469-2;Q13469-5;G3V4U6;H3BU30	Q13469-4;Q13469;Q13469-3;Q13469-2;Q13469-5	120.17	15548000000	236
28.957	29.309	28.886	29.552	29.377	28.752	30.777	30.584	30.975	30.838	30.654	29.611	29.954	29.954	30.769	30.341	30.372	Cluster 5	ITGA4	Integrin alpha-4	A0A087WX37;P13612;E7EP60;P13612-2	A0A087WX37;P13612;E7EP60	231.46	18006000000	169
27.244	27.501	27.874	28.653	27.111	26.932	31.19	30.823	30.995	31.196	30.713	30.453	30.265	29.33	30.035	29.926	29.201	Cluster 5	STAT4	Signal transducer and activator of transcription 4	Q14765;E9PG69;E9PBE2;C9JM11;C9JFG0	Q14765	62.485	16783000000	166
29.592	29.796	29.467	29.711	29.721	29.82	30.557	30.52	30.905	30.362	31.008	29.78	30.511	30.602	30.897	31.253	31.015	Cluster 5	RASSF2	Ras association domain-containing protein 2	P50749;P50749-2;Q9H2L5-3;Q9H2L5;Q9H2L5-2	P50749	87.39	21267000000	211
29.433	29.035	28.431	29.089	28.427	29.475	30.184	30.124	29.799	30.453	29.884	29.799	29.597	29.659	29.377	29.63	29.362	Cluster 5	MYCBP	C-Myc-binding protein	A0A087WV05;Q99417	A0A087WV05;Q99417	34.157	11294000000	96
29.661	29.646	29.629	29.753	29.583	29.749	30.008	30.074	30.124	30.253	30.208	29.417	29.588	29.968	29.642	29.829	29.912	Cluster 5	FRYL	Protein furry homolog-like	O94915;F2Z2S2;H0Y9X0;D6RJI4;D6R9B9	O94915;F2Z2S2	185.76	13310000000	248
27.332	27.509	27.868	27.455	27.539	25.854	28.912	28.575	28.383	28.749	28.271	28.455	28.455	27.771	27.758	27.546	27.959	Cluster 5	ICOS	Inducible T-cell costimulator	Q9Y6W8;Q9Y6W8-2	Q9Y6W8;Q9Y6W8-2	11.509	4323600000	36
