# Supplementary material for: Proteomics reveals unique identities of human TGF-β-induced and thymus-derived CD4+ regulatory T cells
Source: Sci Rep. 2022 Nov 24;12:20268. doi: 10.1038/s41598-022-23515-z (PMC9700829; doi:10.1038/s41598-022-23515-z)
Supplement: Supplementary file 5 — Supplementary Table 4. [file 41598_2022_23515_MOESM5_ESM.xlsx]

## Sheet: Effector Treg cell signature
Supplementary Table 4. List of highly (yellow) and lowly (blue) expressed proteins of the effector Treg cell signature that were detected in unstimulated Tconv, tTreg and iTreg cells (related to Figure 5c, d).
tTreg D1	tTreg D2	tTreg D3	iTreg D1	iTreg D2	iTreg D3	Tconv D1	Tconv D2	Tconv D3	Cluster in heat maps	Gene names	Protein names	Protein IDs	Majority protein IDs	Score	Intensity	MS/MS Count	ANOVA F-statistic	ANOVA p-value	ANOVA FDR	ANOVA R2-statistic
32.2979	32.0769	31.6501	32.7888	32.9242	32.5844	32.2675	32.7393	32.525	Cluster 1	FEN1	Flap endonuclease 1	P39748;P39748-2;I3L3E9;F5H1Y3	P39748;P39748-2;I3L3E9	288.59	88183000000	387	6.9091	0.0277499	0.0568872	0.697248
29.5591	29.2376	29.0349	30.4433	30.6629	30.2193	30.2193	30.5109	30.1361	Cluster 1	HAT1	Histone acetyltransferase type B catalytic subunit	O14929;O14929-2;F8W9G7;F8WEW1	O14929;O14929-2	81.209	20054000000	150	22.8413	0.00156467	0.00916448	0.883907
30.2535	30.4823	30.3828	31.2647	30.995	30.7453	31.0414	31.4384	31.2308	Cluster 1	LRRC59	Leucine-rich repeat-containing protein 59	Q96AG4;I3L223	Q96AG4	176.13	31504000000	198	14.9574	0.00466263	0.0138283	0.832938
34.0184	33.933	34.4823	34.6253	34.9505	34.7702	34.2759	34.5412	34.5641	Cluster 1	TUBB	Tubulin beta chain	Q5JP53;P07437;Q5ST81	Q5JP53;P07437;Q5ST81	97.739	379000000000	484	6.54894	0.0310098	0.0605429	0.685829
26.2589	27.3066	26.2096	29.2825	30.5844	30.362	29.6578	29.6798	27.7389	Cluster 1	TFRC	Transferrin receptor protein 1;Transferrin receptor protein 1, serum form	P02786;G3V0E5;H7C3V5;F8WBE5	P02786;G3V0E5	176.43	43668000000	249	13.6251	0.00587582	0.0160606	0.81955
32.3698	32.6608	32.5618	33.0625	33.2193	33.1146	33.0332	32.717	32.3646	Cluster 1	LAP3	Cytosol aminopeptidase	P28838-2;P28838;H0Y9Q1;H0Y983	P28838-2;P28838	290.58	106000000000	557	6.14842	0.0352635	0.0657184	0.672074
33.2478	33.1483	33.0689	33.8328	33.9242	33.9763	33.3698	33.3033	32.8157	Cluster 1	EZR	Ezrin	E7EQR4;P15311	E7EQR4;P15311	221.06	169000000000	609	16.1855	0.00382335	0.0130631	0.843632
31.3033	31.1664	31.1052	32.6985	33.2106	32.9206	31.947	32.1544	31.3879	Cluster 1	MCM2	DNA replication licensing factor MCM2	P49736;H0Y8E6;F8WDM3;C9J013;C9JZ21	P49736;H0Y8E6	323.31	84247000000	518	30.3029	0.000730998	0.00499516	0.909918
31.6756	31.5933	31.6501	32.9295	33.3828	33.0641	32.1361	32.2106	31.8974	Cluster 1	MCM3	DNA replication licensing factor MCM3	P25205;P25205-2;J3KQ69;Q7Z6P5	P25205;P25205-2;J3KQ69	323.31	98908000000	602	63.3095	9.26055e-05	0.00175657	0.954758
31.225	31.0217	30.7692	32.859	33.4083	33	31.7849	32.0769	31.6839	Cluster 1	MCM4	DNA replication licensing factor MCM4	P33991;E5RG31;E5RFJ8;E5RFR3;E5RG53;Q9UJA3-2;Q9UJA3-3;Q9UJA3;Q9UJA3-4	P33991	323.31	90812000000	503	56.4457	0.000128529	0.00175657	0.949534
31.3515	31.4629	30.8829	32.6022	33.3169	32.9312	31.9365	32.0609	31.2422	Cluster 1	MCM6	DNA replication licensing factor MCM6	Q14566	Q14566	323.31	84257000000	499	16.7607	0.00349912	0.0130422	0.848183
35.9461	36.4178	36.4442	36.9634	37.0673	37.1068	36.4193	36.5179	36.4519	Cluster 1	TUBA1B	Tubulin alpha-1B chain	P68363;P68363-2	P68363;P68363-2	323.31	1450000000000	1755	16.9837	0.00338328	0.0130422	0.849877
26.5029	28.217	27.4629	30.1239	30.4334	30.5296	28.1312	29.4413	28.141	Cluster 1	CORO1C	Coronin-1C;Coronin	Q9ULV4;Q9ULV4-2;Q9ULV4-3;B4E3S0;H0YHL7;F8W1H8;F8VUX3;F8VSA4;F8VRE9;F8VTT6;F8VVB7;F8VV53;J3QLV6;J3KSS5;Q6QEF8-4;Q6QEF8-3;Q6QEF8-2;Q6QEF8-5;Q6QEF8	Q9ULV4;Q9ULV4-2;Q9ULV4-3;B4E3S0	107.53	8666100000	155	14.882	0.00472186	0.0138283	0.832234
27.0609	24.1871	26.9277	28.1556	28.5463	28.189	27.3153	27.4862	25.6264	Cluster 1	ATAD2	ATPase family AAA domain-containing protein 2	Q6PL18;Q6PL18-2	Q6PL18	92.147	6389200000	129	3.12749	0.117359	0.178211	0.510403
29.5933	29.6285	29.4154	29.6781	29.8814	29.7373	28.8623	29.5646	29.0889	Cluster 1	FAM160B1	Protein FAM160B1	Q5W0V3;Q5W0V3-2;Q5W0V1;Q5W0V4	Q5W0V3;Q5W0V3-2	69.695	10408000000	130	5.3183	0.0469094	0.0801369	0.639349
25.5551	27.2262	25.5315	30.4919	32.9695	30.6458	25.0691	25.6554	25.4538	Cluster 1	HLA-DRA	HLA class II histocompatibility antigen, DR alpha chain	P01903;Q30118;F5GZ59	P01903;Q30118	36.683	20874000000	64	32.4043	0.000608411	0.00498897	0.915264
37.5484	37.6589	37.6655	38.0059	37.9688	37.8516	37.4596	37.6253	37.6388	Cluster 1	MYH9	Myosin-9	P35579;P35579-2;Q5BKV1;B1AH99;REV__S4R3H4;REV__E7EQT4;REV__Q9UKV3-5;REV__Q9UKV3	P35579;P35579-2	323.31	2980000000000	5360	17.22	0.00326605	0.0130422	0.851632
25.7977	29.094	27.7708	30.5664	30.7129	30.1483	27.6389	25.9221	26.7895	Cluster 1	CD74	HLA class II histocompatibility antigen gamma chain	P04233-2	P04233-2	52.663	14546000000	90	9.55318	0.0136491	0.0310895	0.761017
30.9609	31.1901	30.933	31.2422	31.3033	31.5296	30.7849	30.5573	30.5754	Cluster 1	CASP3	Caspase-3;Caspase-3 subunit p17;Caspase-3 subunit p12	P42574;C9JXR7;A8MVM1;A0A087WU32	P42574;C9JXR7;A8MVM1	119.79	30778000000	212	19.8221	0.00227142	0.011641	0.868548
30.2193	30.5481	30.7453	31.5389	31.5481	31.5664	29.2239	28.6561	29.6475	Cluster 1	PGM2L1	Glucose 1,6-bisphosphate synthase	Q6PCE3	Q6PCE3	173	23541000000	238	40.069	0.000337962	0.00346411	0.930344
29.2239	28.8564	29.0453	29.2825	29.2262	29.524	29.611	28.8264	28.8653	Cluster 1	RFTN1	Raftlin	Q14699;G3XAJ6;C9JHG2;C9JRN3;C9JWQ9;F8WAR1;U3KPZ2;H7BZ31;Q52LD8	Q14699;G3XAJ6;C9JHG2	123.79	8148600000	154	0.908892	0.452067	0.536959	0.232519
27.8264	27.8916	27.6663	27.5754	28.0864	27.9088	27.8564	27.8324	27.7129	Cluster 1	SMC6	Structural maintenance of chromosomes protein 6	Q96SB8;Q96SB8-2;C9JMN1;A0A0A0MRY1	Q96SB8;Q96SB8-2;C9JMN1	29.732	3578000000	65	0.122327	0.88701	0.88701	0.0391783
26.7541	28.5278	28.9622	28.7613	29.2714	27.4234	27.9259	27.9031	25.0056	Cluster 2	ENTPD1	Ectonucleoside triphosphate diphosphohydrolase 1	P49961;P49961-2;P49961-6;P49961-5;P49961-4;P49961-3;R4GMQ9	P49961;P49961-2;P49961-6;P49961-5;P49961-4;P49961-3	10.366	3058600000	27	1.12589	0.384425	0.477619	0.272884
33.9763	34.402	34.4396	34.3101	33.9763	34.13	34.13	33.7653	33.2619	Cluster 2	HSPA1A	Heat shock 70 kDa protein 1A/1B	P08107;P08107-2;V9GZ37	P08107;P08107-2;V9GZ37	323.31	226000000000	729	2.64251	0.150295	0.220075	0.468322
24.3853	26.8356	26.8858	27.4234	27.6251	27.3662	26.6909	26.7159	25.0034	Cluster 2	CCR4	C-C chemokine receptor type 4	P51679	P51679	2.0244	1489400000	23	1.91103	0.227954	0.311537	0.38913
32.1872	32.2563	32.1392	32.0895	31.9081	31.8271	31.7494	31.9153	31.6242	Cluster 2	GNB2	Guanine nucleotide-binding protein G(I)/G(S)/G(T) subunit beta-2	P62879;C9JXA5;E7EP32;C9JIS1;C9JZN1;P62879-2	P62879;C9JXA5;E7EP32;C9JIS1;C9JZN1	125.56	55524000000	233	9.86486	0.0126809	0.0305832	0.766807
28.509	29.4727	28.1747	28.203	28.141	28.1937	28.203	28.6285	27.8203	Cluster 2	FAS	Tumor necrosis factor receptor superfamily member 6	P25445-6;P25445;A0A087X1Z7;E6Y7C4;H7C5Z8;P25445-7;P25445-5;P25445-4	P25445-6;P25445	176.07	4614700000	103	1.31902	0.335127	0.429381	0.305397
33.3169	33.3698	33.6629	33.3956	33.5641	33.6629	33.4823	33.4943	33.5867	Cluster 2	MTHFD1	C-1-tetrahydrofolate synthase, cytoplasmic;Methylenetetrahydrofolate dehydrogenase;Methenyltetrahydrofolate cyclohydrolase;Formyltetrahydrofolate synthetase;C-1-tetrahydrofolate synthase, cytoplasmic, N-terminally processed	P11586;F5H2F4;V9GYY3	P11586;F5H2F4	323.31	169000000000	782	0.366408	0.707723	0.740619	0.108842
27.7581	27.5826	28.3367	25.6925	27.8741	28.524	24.98	27.6931	28.0296	Cluster 2	DHRS1	Dehydrogenase/reductase SDR family member 1	Q96LJ7;H0YNC2	Q96LJ7;H0YNC2	59.536	2519900000	73	0.430086	0.669035	0.721853	0.125386
35.2724	35.9806	35.4115	35.6116	35.2654	35.3763	35.1415	35.2048	35.7201	Cluster 2	HIST1H1B	Histone H1.5	P16401	P16401	105.59	584000000000	333	0.343215	0.722555	0.740619	0.10266
32.196	32.2535	32.3905	32.2952	32.1513	32.2952	32.1901	32.0609	32.1872	Cluster 2	DPP3	Dipeptidyl peptidase 3	Q9NY33;G3V1D3;G3V180;Q9NY33-4;Q9NY33-2;E9PQ14;E9PPK9;E9PKK8;E9PQF2;E9PNX5	Q9NY33;G3V1D3;G3V180;Q9NY33-4	323.31	62609000000	555	1.96526	0.220565	0.311537	0.395802
34.3169	34.6944	35.0832	34.402	34.337	34.6576	34.5922	34.402	34.9019	Cluster 2	VDAC1	Voltage-dependent anion-selective channel protein 1	P21796	P21796	323.31	393000000000	831	0.540708	0.608266	0.675791	0.152712
29.5573	29.7211	29.6697	29.6747	29.8203	29.7309	29.9117	30.1724	30.3515	Cluster 3	DNAJB11	DnaJ homolog subfamily B member 11	Q9UBS4;H7C2Y5	Q9UBS4	105.03	14180000000	142	10.201	0.0117366	0.030075	0.772745
28.8564	29.3153	28.1842	29.3992	29.4053	28.2077	29.8234	30.2422	29.6612	Cluster 3	APOL2	Apolipoprotein L2	Q9BQE5;E9PM95;B0QYK8	Q9BQE5	34.28	10526000000	110	3.59196	0.0942584	0.148638	0.5449
31.196	31.2759	31.0283	30.6544	31.2135	30.196	31.3142	31.901	31.3982	Cluster 3	GBP5	Guanylate-binding protein 5	Q96PP8;Q96PP8-2;E7ETN8	Q96PP8;Q96PP8-2;E7ETN8	323.31	50625000000	370	4.34087	0.0682529	0.111935	0.591329
28.7195	28.7325	28.726	29.2123	28.8858	28.1507	28.8799	28.9841	29.0453	Cluster 3	CISD2	CDGSH iron-sulfur domain-containing protein 2	Q8N5K1;I3L1N9	Q8N5K1;I3L1N9	9.3615	6022700000	34	0.537619	0.60986	0.675791	0.151972
30.2979	30.4433	30.7849	30.2869	30.5389	30.341	30.9045	30.7927	30.2869	Cluster 3	STXBP2;ZNF14	Syntaxin-binding protein 2	Q15833-2;Q15833;Q15833-3;A0A087WWS7;M0R0M7;M0R1A1;M0R118;M0QZ54;M0R376;R4GMY7;M0R0D4;A0A087WUN8	Q15833-2;Q15833;Q15833-3;A0A087WWS7;M0R0M7	204.14	21349000000	284	0.890866	0.458379	0.536959	0.228963
34.9591	34.6629	35.0059	34.6995	34.6033	34.8608	35.1338	34.8234	34.8883	Cluster 3	YWHAE	14-3-3 protein epsilon	P62258;P62258-2;B4DJF2;I3L3T1;K7EM20;I3L0W5	P62258;P62258-2	323.31	395000000000	724	1.54801	0.287012	0.379597	0.34037
31.5156	31.3672	31.3303	31.2365	31.1544	31.1361	31.5754	31.2869	31.5062	Cluster 3	NSF	Vesicle-fusing ATPase	I3L0N3;P46459;P46459-2;I3L0L3;I3L2G1;K7EQD6;I3L338;I3L4Q9	I3L0N3;P46459;P46459-2	138.12	35825000000	361	5.7033	0.0409555	0.0730075	0.655303
32.2924	32.0641	32.0737	31.6329	31.7494	31.1901	31.9882	32.1842	31.846	Cluster 3	GBP2	Interferon-induced guanylate-binding protein 2	P32456	P32456	280.03	76746000000	485	7.18046	0.0255895	0.0552194	0.705318
36.0471	36.166	36.2965	34.4642	34.212	34.0512	35.3924	35.7702	35.8234	Cluster 3	SAMHD1	Deoxynucleoside triphosphate triphosphohydrolase SAMHD1	Q9Y3Z3;Q9Y3Z3-2;Q9Y3Z3-4;Q9Y3Z3-3	Q9Y3Z3;Q9Y3Z3-2;Q9Y3Z3-4;Q9Y3Z3-3	323.31	627000000000	1311	78.712	4.94887e-05	0.00175657	0.963286
31.9435	31.6586	31.9916	32.2308	32.5435	32.5664	32.3142	31.9609	32.4483	Cluster 1	NFKB1	Nuclear factor NF-kappa-B p105 subunit;Nuclear factor NF-kappa-B p50 subunit	P19838;P19838-2;P19838-3;D6RF93;D6RH30;D6RC45	P19838;P19838-2;P19838-3	311.91	69013000000	478	5.99372	0.0371147	0.0593835	0.666434
26.3049	25.0377	25.6371	29.5463	28.9174	29.5736	27.4234	27.9484	27.5014	Cluster 1	AMPD3	AMP deaminase 3	Q01432;Q01432-5;Q01432-4;Q01432-6;E9PKC5;Q01432-3;E9PIR5;E9PLK6;Q01432-2;E9PPG2;H0YDC3;P23109-2;P23109	Q01432;Q01432-5;Q01432-4;Q01432-6;E9PKC5;Q01432-3	66.694	4225100000	75	49.3849	0.000187821	0.00120206	0.942732
30.8682	30.7533	30.8534	31.4581	31.5978	31.6629	31.3724	31.4678	31.3568	Cluster 1	VAV1	Proto-oncogene vav	P15498;A0A0A0MR07;P15498-2;F5H5P4;Q96D37;H0YDG2;Q9UKW4-2;Q9UKW4;Q9UKW4-4	P15498;A0A0A0MR07;P15498-2;F5H5P4;Q96D37	225.86	33654000000	311	74.6549	5.76578e-05	0.000615016	0.961368
27.9088	27.7895	27.9372	28.8858	28.4314	28.6898	28.1015	28.0762	28.3704	Cluster 1	APPL1	DCC-interacting protein 13-alpha	Q9UKG1;C9K0C4;C9JAB0	Q9UKG1	30.916	4587900000	76	16.9026	0.00342479	0.00996303	0.849266
26.0833	26.4089	25.8938	29.2007	28.9705	29.2736	27.9539	26.9203	27.1604	Cluster 1	H1F0	Histone H1.0;Histone H1.0, N-terminally processed	P07305;P07305-2	P07305;P07305-2	10.579	3900300000	37	53.8793	0.000146724	0.00117379	0.947257
25.9852	26.204	25.422	27.17	27.1015	27.019	27.1507	26.5624	26.9088	Cluster 1	NR3C1	Glucocorticoid receptor	P04150-2;P04150;P04150-6;P04150-10;P04150-3;P04150-9;P04150-8;P04150-7;P04150-5;D6RDA9;Q3MSN4	P04150-2;P04150;P04150-6;P04150-10;P04150-3;P04150-9;P04150-8;P04150-7;P04150-5	41.026	1491500000	54	15.01	0.00462196	0.0123252	0.833425
30.4234	30.0737	29.8355	31.4134	30.7927	30.6372	30.8157	30.6458	30.5754	Cluster 1	CBR3	Carbonyl reductase [NADPH] 3	O75828	O75828	113.75	23005000000	185	6.05474	0.0363694	0.0593835	0.668682
33.0927	32.6	32.7712	33.5754	33.4083	33.1975	33.6198	33.3169	33.5412	Cluster 1	PDCD4	Programmed cell death protein 4	Q53EL6-2;Q53EL6;Q5VZS7	Q53EL6-2;Q53EL6	279.67	108000000000	363	9.60012	0.0134971	0.0239948	0.761907
29.3303	29.5969	29.6146	30.4234	30.7533	30.4433	30.933	30.6713	30.5014	Cluster 1	NFKB2	Nuclear factor NF-kappa-B p100 subunit;Nuclear factor NF-kappa-B p52 subunit	Q00653-4;Q00653;A0A087WWG7;Q00653-3;M0R119;M0QZX1	Q00653-4;Q00653;A0A087WWG7;Q00653-3	238.86	26107000000	273	34.9614	0.000493557	0.00225626	0.920972
31.0414	31.1724	31.2814	31.9609	32.1021	31.8792	31.8534	32.1052	31.6458	Cluster 1	STAT3	Signal transducer and activator of transcription 3;Signal transducer and activator of transcription	P40763;P40763-3;G8JLH9	P40763;P40763-3;G8JLH9	323.31	56471000000	480	21.9563	0.00173709	0.00617633	0.87979
29.6998	30.0479	30.5754	30.8534	31.2479	30.6458	31.1842	31.325	31.2924	Cluster 1	LGALS3BP	Galectin-3-binding protein	Q08380;K7EP36;K7ESM3;K7EKQ5;K7ERZ6;K7EJD3;K7ES75;K7EN99;K7EJY8;K7EQT9	Q08380;K7EP36	95.165	23595000000	208	10.8455	0.0101727	0.0203454	0.783323
26.9088	25.6237	24.8037	28.8564	29.0557	27.6458	29.8445	31.1604	28.3992	Cluster 1	THEMIS	Protein THEMIS	Q8N1K5;Q8N1K5-4;A0A0A0MRK3;Q8N1K5-2;Q8N1K5-3;X1WI26	Q8N1K5;Q8N1K5-4;A0A0A0MRK3;Q8N1K5-2;Q8N1K5-3	39.567	7560300000	74	10.5111	0.010947	0.0206062	0.77796
29.3869	29.3217	29.4938	30.0084	29.9814	29.6475	30.5754	30.6798	30.3828	Cluster 1	INPP4A	Type I inositol 3,4-bisphosphate 4-phosphatase	Q96PE3-2;Q96PE3-3;Q96PE3;Q96PE3-4;B8ZZB2	Q96PE3-2;Q96PE3-3;Q96PE3;Q96PE3-4	139.03	13899000000	187	42.1423	0.000293504	0.00156535	0.933543
26.4265	24.647	25.5808	27.7833	27.611	27.6865	26.8974	26.8623	24.6126	Cluster 1	STAM2	Signal transducing adapter molecule 2	O75886;O75886-2	O75886;O75886-2	6.4138	1870500000	25	4.40429	0.0665141	0.101355	0.594829
25.5826	27.1795	27.4154	27.9705	28.0914	28.3745	27.0609	27.8264	27.3578	Cluster 1	ACO1	Cytoplasmic aconitate hydratase	P21399;Q5VZA6	P21399	42.793	2916100000	71	3.82427	0.0849561	0.123573	0.560393
27.1795	27.8264	28.6075	27.6663	28.8415	28.9622	28.8173	28.6998	28.459	Cluster 1	INPP4B	Type II inositol 3,4-bisphosphate 4-phosphatase	O15327;D6RJC3;E7EQN9;E9PCZ3;E9PHC0;E9PG59;O15327-2;H0YA10;D6RE59	O15327;D6RJC3;E7EQN9;E9PCZ3;E9PHC0	84.114	5042200000	98	1.46381	0.303562	0.346928	0.327928
33.4702	33.5296	33.8138	33.9063	33.7353	33.6415	33.7849	33.7849	33.6198	Cluster 1	SEPT9	Septin-9	Q9UHD8-5;Q9UHD8-7;Q9UHD8-2;Q9UHD8;Q9UHD8-3;Q9UHD8-4;Q9UHD8-9;Q9UHD8-8;K7EL40;K7EK18;K7ER52;K7EIE4;K7EQD7;K7EJV0;K7ELJ9;K7EPY1;K7ER14;K7EJZ2;K7EIR4;K7EKN4;K7EN52;K7ENQ5;K7EJ51;K7EJL9;K7EQ08;K7ERG1;K7ER34	Q9UHD8-5;Q9UHD8-7;Q9UHD8-2;Q9UHD8;Q9UHD8-3;Q9UHD8-4;Q9UHD8-9;Q9UHD8-8	323.31	183000000000	757	1.0148	0.417227	0.460388	0.252765
27.5754	27.1984	24.9094	27.019	26.3258	26.9203	27.976	27.5165	27.8916	Cluster 2	CKAP4	Cytoskeleton-associated protein 4	Q07065	Q07065	95.055	2028800000	42	1.73562	0.254235	0.301315	0.366503
26.9539	27.3324	24.7055	27.5389	27.189	27.3578	27.7771	27.604	27.5165	Cluster 2	ASAP1	Arf-GAP with SH3 domain, ANK repeat and PH domain-containing protein 1	A0A0A0MRE5;Q9ULH1;Q9ULH1-2;H0YBF7;H0YBY9;H0YBM4;E5RHD7;O43150-2;O43150	A0A0A0MRE5;Q9ULH1;Q9ULH1-2;H0YBF7	50.982	2016600000	47	2.05714	0.208761	0.256936	0.40678
31.4775	31.341	30.9609	31.2591	31.5014	30.9814	31.4234	31.3776	31.2308	Cluster 2	PRKCB	Protein kinase C beta type	P05771-2;P05771;H3BV73;I3L1Z0;I3L148	P05771-2;P05771	154.7	35454000000	281	0.166286	0.850576	0.878014	0.0525178
34.2619	34.1828	34.1453	34.2336	34.1223	34.2478	34.2689	34.0753	34.3303	Cluster 2	CCT8	T-complex protein 1 subunit theta	P50990;P50990-2;P50990-3;H7C2U0	P50990;P50990-2;P50990-3	323.31	287000000000	885	0.0791057	0.92489	0.92489	0.0256911
29.2869	29.3704	28.9174	29.2123	29.1604	29.1771	30.6372	30.8901	31.0283	Cluster 3	GIMAP7	GTPase IMAP family member 7	Q8NHV1	Q8NHV1	81.618	13366000000	102	84.6812	4.00539e-05	0.000615016	0.965785
30.7613	30.846	30.7692	30.7771	30.8234	30.7292	31.393	31.5062	31.4581	Cluster 3	ESYT2	Extended synaptotagmin-2	A0FGR8-2;H7BXI1;A0A087WXU3;A0FGR8;A0FGR8-6;A0FGR8-4;A0FGR8-5	A0FGR8-2;H7BXI1;A0A087WXU3;A0FGR8;A0FGR8-6;A0FGR8-4	183.78	30559000000	339	175.688	4.7324e-06	0.000151437	0.983211
31.4234	31.3303	30.9117	31.0673	31.08	31.1115	32.0512	32.5435	32.3383	Cluster 3	GIMAP5	GTPase IMAP family member 5	A0A087WTJ2;Q96F15;Q96F15-2	A0A087WTJ2;Q96F15;Q96F15-2	271.97	41588000000	312	29.8367	0.000762576	0.00305031	0.908639
27.1015	27.6251	26.0894	26.5696	24.4862	26.604	29.5844	30.5389	30.5573	Cluster 3	GIMAP8	GTPase IMAP family member 8	Q8ND71	Q8ND71	95.1	5800300000	88	19.3012	0.00243432	0.00778982	0.865478
33.1649	33.0705	33.1254	32.9382	32.3646	32.648	33.6307	33.3698	33.3169	Cluster 3	DPP4	Dipeptidyl peptidase 4;Dipeptidyl peptidase 4 membrane form;Dipeptidyl peptidase 4 soluble form	P27487;F8WE17;F8WBB6;H7C1N5	P27487	181.61	113000000000	542	12.5725	0.00714975	0.0163423	0.807352
30.1115	29.94	30.2422	30.1239	29.8593	29.7958	30.0864	30.2422	30.5014	Cluster 3	TTC37	Tetratricopeptide repeat protein 37	Q6PGP7;D6RCE2;H0Y964;D6RDA0	Q6PGP7	154.51	14823000000	242	2.84158	0.135448	0.180598	0.48644
32.8062	32.8792	33.6839	32.6394	32.7731	32.9677	33.2897	33.4334	33.4083	Cluster 3	SERPINB1	Leukocyte elastase inhibitor	P30740;P30740-2;C9J7N5;O75830	P30740;P30740-2	202.33	110000000000	363	2.85104	0.134792	0.180598	0.487271
32.9063	32.8497	33.2193	32.3776	32.3698	32.5156	32.8328	32.6415	32.9081	Cluster 3	IARS2	Isoleucine--tRNA ligase, mitochondrial	Q9NSE4	Q9NSE4	296.46	89063000000	598	11.5891	0.00869524	0.0185498	0.794367
27.3578	27.189	26.1325	28.1507	27.8564	26.5029	27.1795	25.705	24.5571	Cluster 4	FHL1	Four and a half LIM domains protein 1	Q13642-1;Q13642-5;Q13642-4;Q5JXI8;Q13642;Q5JXI0;Q5JXH9;Q5JXH8;Q5JXH7;Q5JXI3;Q5JXI2;Q13642-3	Q13642-1;Q13642-5;Q13642-4;Q5JXI8;Q13642;Q5JXI0;Q5JXH9;Q5JXH8;Q5JXH7;Q5JXI3;Q5JXI2;Q13642-3	13.021	1736800000	35	2.23948	0.187715	0.240275	0.427424
29.995	29.57	29.3044	29.651	28.9841	29.524	28.8682	29.4073	29.6998	Cluster 4	TRAT1	T-cell receptor-associated transmembrane adapter 1	C9JF66;Q6PIZ9	C9JF66;Q6PIZ9	63.34	9698100000	89	0.525077	0.616393	0.657486	0.148955
32.3169	32.1931	32.5085	31.7652	31.5062	31.9295	31.3568	31.4532	31.7965	Cluster 4	FKBP5	Peptidyl-prolyl cis-trans isomerase FKBP5	Q13451;Q13451-2	Q13451	323.31	50224000000	389	12.7114	0.00696178	0.0163423	0.809056
